# Supplementary material for: Circulating microtranscriptome profiles reveal distinct expression of microRNAs in severe leptospirosis
Source: PLoS Negl Trop Dis. 2020 Nov 11;14(11):e0008809. doi: 10.1371/journal.pntd.0008809 (PMC7682886; doi:10.1371/journal.pntd.0008809)
Supplement: S1 File — (XLSX) [file pntd.0008809.s004.xlsx]

## Sheet: Raw data
Probe Name	Annotation	Accession #	NS Probe ID	Class Name	Analyte Type	Species Name	Target Sequence	% Samples above Threshold	Comments	Class Source	Positive Flag	Class Active	Class Preparer	Class Date	Avg Count	Min Count	Max Count	%CV	NS RLSS171 miRNA.RCC	NS RLSS176 miRNA.RCC	NS RLSS193 miRNA.RCC	OL-CU018_MiR.RCC	OL-RLSS-138_MiR.RCC	SL-RLSS-185_MiR.RCC	SL-RLSS-338_MiR.RCC	SLH-RLSS-153_MiR.RCC	SLH-RLSS-182_MiR.RCC	SR-RLSS-177_MiR.RCC	SR-RLSS-188_MiR.RCC	SR-RLSS-345_MiR.RCC
																			NS	NS	NS	S	S	S	S	S	S	S	S	S
hsa-let-7a-5p		MIMAT0000062		Endogenous1	miRNA			41.67			FALSE	0			193.08	1	1527	224.2	1527	1	1	1	322	128	1	139	194	1	1	1
hsa-let-7b-5p		MIMAT0000063		Endogenous1	miRNA			100			FALSE	0			792.67	59	2364	87.46	2364	315	1223	720	924	885	162	489	1733	59	397	241
hsa-let-7c-5p		MIMAT0000064		Endogenous1	miRNA			100			FALSE	0			117.42	23	286	67.56	286	130	232	166	116	100	23	60	128	53	82	33
hsa-let-7d-5p		MIMAT0000065		Endogenous1	miRNA			100			FALSE	0			83.08	21	243	87.28	149	27	59	23	145	146	25	96	243	25	38	21
hsa-let-7e-5p		MIMAT0000066		Endogenous1	miRNA			100			FALSE	0			23.5	7	44	41	32	24	30	22	28	11	7	23	19	44	20	22
hsa-let-7f-5p		MIMAT0000067		Endogenous1	miRNA			100			FALSE	0			76.33	26	225	70.7	115	31	46	54	225	51	26	110	64	71	57	66
hsa-let-7g-5p		MIMAT0000414		Endogenous1	miRNA			100			FALSE	0			153.83	43	436	89.41	436	47	85	43	315	259	44	169	293	53	47	55
hsa-let-7i-5p		MIMAT0000415		Endogenous1	miRNA			100			FALSE	0			640.5	115	1224	61.11	1224	618	377	993	1152	882	159	941	625	294	306	115
hsa-miR-1-3p		MIMAT0000416		Endogenous1	miRNA			100			FALSE	0			21.33	14	31	26.54	19	17	31	26	24	28	14	17	16	24	15	25
hsa-miR-1-5p		MIMAT0031892		Endogenous1	miRNA			100			FALSE	0			74.25	22	149	55.55	140	91	149	110	72	53	22	44	60	43	77	30
hsa-miR-100-5p		MIMAT0000098		Endogenous1	miRNA			100			FALSE	0			42.25	12	84	46.54	84	51	68	47	50	38	12	23	30	31	41	32
hsa-miR-101-3p		MIMAT0000099		Endogenous1	miRNA			100			FALSE	0			23	4	33	35.52	30	14	20	25	28	23	4	18	23	31	33	27
hsa-miR-103a-3p		MIMAT0000101		Endogenous1	miRNA			91.67			FALSE	0			26.08	1	51	56.64	46	27	51	30	1	23	7	15	23	41	26	23
hsa-miR-105-5p		MIMAT0000102		Endogenous1	miRNA			100			FALSE	0			167.75	42	409	70.73	228	158	272	409	304	60	42	73	167	58	194	48
hsa-miR-106a-5p+hsa-miR-17-5p		MIMAT0000103		Endogenous1	miRNA			100			FALSE	0			116.75	18	340	100.18	340	18	40	33	192	204	37	145	303	29	23	37
hsa-miR-106b-5p		MIMAT0000680		Endogenous1	miRNA			100			FALSE	0			115.25	43	287	72.55	287	55	102	78	124	185	45	94	256	43	51	63
hsa-miR-107		MIMAT0000104		Endogenous1	miRNA			100			FALSE	0			68.17	23	127	51.7	127	42	78	39	120	78	23	109	71	57	37	37
hsa-miR-10a-5p		MIMAT0000253		Endogenous1	miRNA			100			FALSE	0			37.92	20	57	31.36	39	21	40	47	33	42	20	23	36	57	50	47
hsa-miR-10b-5p		MIMAT0000254		Endogenous1	miRNA			100			FALSE	0			30.92	14	50	37.48	50	23	44	29	31	39	14	29	16	45	21	30
hsa-miR-1178-3p		MIMAT0005823		Endogenous1	miRNA			100			FALSE	0			25.83	16	39	29.1	33	21	39	37	16	30	21	18	20	22	26	27
hsa-miR-1180-3p		MIMAT0005825		Endogenous1	miRNA			100			FALSE	0			35.17	14	72	40.48	72	33	35	30	29	39	14	37	48	32	29	24
hsa-miR-1183		MIMAT0005828		Endogenous1	miRNA			100			FALSE	0			44.5	22	82	37.62	82	22	63	34	44	50	25	51	53	36	35	39
hsa-miR-1185-1-3p		MIMAT0022838		Endogenous1	miRNA			100			FALSE	0			29.75	15	50	35.2	39	21	50	39	38	22	15	22	27	37	25	22
hsa-miR-1185-2-3p		MIMAT0022713		Endogenous1	miRNA			100			FALSE	0			105.58	40	191	44.75	165	98	191	134	156	68	40	57	92	91	112	63
hsa-miR-1185-5p		MIMAT0005798		Endogenous1	miRNA			100			FALSE	0			29.5	11	81	62.28	81	34	36	28	14	28	11	17	18	38	25	24
hsa-miR-1193		MIMAT0015049		Endogenous1	miRNA			100			FALSE	0			25.58	15	47	39.63	47	17	31	26	29	15	15	23	38	20	31	15
hsa-miR-1197		MIMAT0005955		Endogenous1	miRNA			100			FALSE	0			47.17	26	63	25.49	41	32	63	53	60	49	26	35	44	60	46	57
hsa-miR-1200		MIMAT0005863		Endogenous1	miRNA			100			FALSE	0			25.92	15	38	25.35	38	15	24	24	25	27	19	21	26	37	27	28
hsa-miR-1202		MIMAT0005865		Endogenous1	miRNA			100			FALSE	0			94.17	22	209	64.76	96	59	199	51	103	73	76	147	209	33	62	22
hsa-miR-1203		MIMAT0005866		Endogenous1	miRNA			100			FALSE	0			25	9	38	31.91	38	23	29	26	17	35	9	19	30	23	22	29
hsa-miR-1204		MIMAT0005868		Endogenous1	miRNA			100			FALSE	0			17.58	11	26	28.22	23	14	26	17	24	11	14	18	15	22	14	13
hsa-miR-1205		MIMAT0005869		Endogenous1	miRNA			100			FALSE	0			30.25	13	52	35.5	34	13	25	31	52	28	20	16	38	34	37	35
hsa-miR-1206		MIMAT0005870		Endogenous1	miRNA			100			FALSE	0			58.75	32	102	30.85	52	45	60	102	59	57	32	36	65	64	73	60
hsa-miR-122-5p		MIMAT0000421		Endogenous1	miRNA			0			FALSE	0			1	1	1	0	1	1	1	1	1	1	1	1	1	1	1	1
hsa-miR-1224-3p		MIMAT0005459		Endogenous1	miRNA			100			FALSE	0			19.58	8	36	38.24	16	10	16	36	14	21	8	23	20	24	24	23
hsa-miR-1224-5p		MIMAT0005458		Endogenous1	miRNA			100			FALSE	0			62.42	13	273	113.2	70	54	273	23	42	41	23	63	97	22	28	13
hsa-miR-1226-3p		MIMAT0005577		Endogenous1	miRNA			100			FALSE	0			26.83	8	41	33.48	30	16	26	34	24	37	8	24	25	41	32	25
hsa-miR-1228-3p		MIMAT0005583		Endogenous1	miRNA			100			FALSE	0			37.67	16	60	30.28	42	24	42	32	48	46	16	34	34	38	60	36
hsa-miR-1233-3p		MIMAT0005588		Endogenous1	miRNA			100			FALSE	0			28.75	9	73	74.1	25	29	73	22	20	20	9	24	73	19	17	14
hsa-miR-1234-3p		MIMAT0005589		Endogenous1	miRNA			100			FALSE	0			34.33	12	59	38.89	59	25	56	33	36	40	12	32	35	30	35	19
hsa-miR-1236-3p		MIMAT0005591		Endogenous1	miRNA			100			FALSE	0			32.25	14	49	31.12	49	25	44	32	33	28	14	28	22	44	31	37
hsa-miR-124-3p		MIMAT0000422		Endogenous1	miRNA			100			FALSE	0			19.42	10	30	27.12	19	20	30	10	18	24	11	22	21	19	19	20
hsa-miR-1244		MIMAT0005896		Endogenous1	miRNA			100			FALSE	0			81.08	45	143	35.36	102	91	91	143	91	65	61	65	56	53	110	45
hsa-miR-1245a		MIMAT0005897		Endogenous1	miRNA			100			FALSE	0			21.75	9	34	33.56	22	9	34	17	29	26	13	21	16	23	30	21
hsa-miR-1245b-3p		MIMAT0019951		Endogenous1	miRNA			100			FALSE	0			18.75	10	38	39.33	22	13	38	18	16	19	10	17	26	16	13	17
hsa-miR-1245b-5p		MIMAT0019950		Endogenous1	miRNA			100			FALSE	0			108.92	31	262	71.2	235	140	262	140	122	36	31	37	125	49	80	50
hsa-miR-1246		MIMAT0005898		Endogenous1	miRNA			100			FALSE	0			1160.83	91	2728	67.34	1620	717	2085	1081	2728	1498	709	1037	1585	91	664	115
hsa-miR-1247-5p		MIMAT0005899		Endogenous1	miRNA			100			FALSE	0			14.67	4	20	29.84	14	17	20	14	11	16	4	18	20	15	15	12
hsa-miR-1248		MIMAT0005900		Endogenous1	miRNA			100			FALSE	0			34.92	21	46	23.82	41	24	36	32	39	39	21	43	46	29	43	26
hsa-miR-1249-3p		MIMAT0005901		Endogenous1	miRNA			100			FALSE	0			19.75	13	27	23.37	19	15	19	26	13	16	15	24	20	27	24	19
hsa-miR-1249-5p		MIMAT0032029		Endogenous1	miRNA			100			FALSE	0			18.67	6	35	43.36	35	16	24	17	12	19	6	9	15	21	22	28
hsa-miR-1250-5p		MIMAT0005902		Endogenous1	miRNA			100			FALSE	0			25	10	47	42.67	22	11	47	26	31	10	17	26	33	31	31	15
hsa-miR-1252-5p		MIMAT0005944		Endogenous1	miRNA			100			FALSE	0			48.58	11	96	60.2	80	78	96	81	51	17	11	26	44	28	52	19
hsa-miR-1253		MIMAT0005904		Endogenous1	miRNA			100			FALSE	0			2674.5	1462	5151	42.42	1695	1626	1925	5151	3412	3699	1462	2795	2382	2636	3714	1597
hsa-miR-1254		MIMAT0005905		Endogenous1	miRNA			100			FALSE	0			19.92	11	30	29.55	28	17	15	20	26	20	11	14	21	15	22	30
hsa-miR-1255a		MIMAT0005906		Endogenous1	miRNA			100			FALSE	0			57.25	31	79	26.09	70	45	79	66	74	60	31	37	60	65	54	46
hsa-miR-1255b-5p		MIMAT0005945		Endogenous1	miRNA			100			FALSE	0			50.75	31	88	31.73	88	38	59	63	49	45	31	35	46	67	40	48
hsa-miR-1257		MIMAT0005908		Endogenous1	miRNA			100			FALSE	0			168.58	77	285	37.36	185	95	149	285	213	164	77	139	131	220	247	118
hsa-miR-1258		MIMAT0005909		Endogenous1	miRNA			100			FALSE	0			38	23	64	35.04	63	35	64	36	34	34	25	27	31	44	23	40
hsa-miR-125a-3p		MIMAT0004602		Endogenous1	miRNA			100			FALSE	0			68.5	30	138	51.2	58	37	85	34	138	86	73	109	96	30	32	44
hsa-miR-125a-5p		MIMAT0000443		Endogenous1	miRNA			100			FALSE	0			16.75	9	32	38.11	32	12	17	16	18	9	12	20	10	20	22	13
hsa-miR-125b-5p		MIMAT0000423		Endogenous1	miRNA			100			FALSE	0			33.08	7	56	39.27	56	26	37	17	33	46	7	42	26	37	33	37
hsa-miR-126-3p		MIMAT0000445		Endogenous1	miRNA			100			FALSE	0			105.33	20	387	103	387	50	54	30	201	103	27	168	154	33	20	37
hsa-miR-1260a		MIMAT0005911		Endogenous1	miRNA			100			FALSE	0			27.5	12	57	49.75	31	16	27	57	26	15	12	32	15	48	30	21
hsa-miR-1260b		MIMAT0015041		Endogenous1	miRNA			100			FALSE	0			23.58	11	47	44.12	27	14	20	47	33	26	11	19	13	31	27	15
hsa-miR-1261		MIMAT0005913		Endogenous1	miRNA			100			FALSE	0			30.92	20	48	25.82	48	28	42	31	36	32	22	27	20	30	30	25
hsa-miR-1262		MIMAT0005914		Endogenous1	miRNA			100			FALSE	0			102.17	37	620	160.51	53	46	76	46	95	37	59	47	68	41	38	620
hsa-miR-1264		MIMAT0005791		Endogenous1	miRNA			100			FALSE	0			32.08	19	50	25.06	50	34	32	37	34	33	19	25	39	31	26	25
hsa-miR-1266-5p		MIMAT0005920		Endogenous1	miRNA			100			FALSE	0			25.58	13	48	34.94	48	33	28	21	20	22	13	24	30	19	28	21
hsa-miR-1268a		MIMAT0005922		Endogenous1	miRNA			100			FALSE	0			832.67	47	4761	157.84	664	468	1179	577	153	494	53	1407	4761	71	118	47
hsa-miR-1268b		MIMAT0018925		Endogenous1	miRNA			100			FALSE	0			41.67	17	64	32.27	60	37	64	33	39	50	17	44	51	44	34	27
hsa-miR-1269a		MIMAT0005923		Endogenous1	miRNA			100			FALSE	0			39.25	17	68	36.18	68	53	57	35	34	36	17	24	30	39	42	36
hsa-miR-1269b		MIMAT0019059		Endogenous1	miRNA			100			FALSE	0			17.42	9	30	38.36	26	15	30	13	13	11	9	17	13	20	26	16
hsa-miR-127-3p		MIMAT0000446		Endogenous1	miRNA			100			FALSE	0			32.17	16	45	26.74	42	21	45	33	32	30	16	26	33	38	41	29
hsa-miR-127-5p		MIMAT0004604		Endogenous1	miRNA			100			FALSE	0			21.25	10	33	33.46	30	22	33	14	17	25	10	23	27	17	13	24
hsa-miR-1270		MIMAT0005924		Endogenous1	miRNA			100			FALSE	0			32	19	53	33.34	53	37	47	28	41	24	19	32	19	31	27	26
hsa-miR-1271-3p		MIMAT0022712		Endogenous1	miRNA			100			FALSE	0			22.75	14	32	24.37	31	20	30	19	32	23	18	14	22	21	23	20
hsa-miR-1271-5p		MIMAT0005796		Endogenous1	miRNA			100			FALSE	0			25.83	10	41	31.74	41	21	37	26	30	22	10	20	20	28	27	28
hsa-miR-1272		MIMAT0005925		Endogenous1	miRNA			100			FALSE	0			50.42	19	101	39.5	36	43	61	101	57	39	19	37	56	52	57	47
hsa-miR-1273c		MIMAT0015017		Endogenous1	miRNA			100			FALSE	0			24.92	12	40	29.51	40	20	25	26	21	22	12	17	28	28	27	33
hsa-miR-1275		MIMAT0005929		Endogenous1	miRNA			100			FALSE	0			16.17	7	25	38.66	17	10	12	21	14	22	7	9	12	23	25	22
hsa-miR-1276		MIMAT0005930		Endogenous1	miRNA			100			FALSE	0			44.25	16	100	56.14	54	34	51	100	83	31	22	31	30	35	44	16
hsa-miR-1277-3p		MIMAT0005933		Endogenous1	miRNA			100			FALSE	0			34.42	13	65	49.69	65	43	53	52	19	24	13	17	16	43	38	30
hsa-miR-1278		MIMAT0005936		Endogenous1	miRNA			100			FALSE	0			30.75	16	44	29.87	43	16	29	28	38	31	16	31	23	44	37	33
hsa-miR-1279		MIMAT0005937		Endogenous1	miRNA			100			FALSE	0			50.83	14	113	63.53	90	69	113	83	63	20	14	26	38	35	42	17
hsa-miR-128-1-5p		MIMAT0026477		Endogenous1	miRNA			100			FALSE	0			56.5	14	92	38.48	92	54	65	79	56	58	14	53	76	63	41	27
hsa-miR-128-2-5p		MIMAT0031095		Endogenous1	miRNA			100			FALSE	0			21.75	12	36	37.26	23	15	28	17	20	17	12	13	36	32	17	31
hsa-miR-128-3p		MIMAT0000424		Endogenous1	miRNA			0			FALSE	0			1	1	1	0	1	1	1	1	1	1	1	1	1	1	1	1
hsa-miR-1281		MIMAT0005939		Endogenous1	miRNA			100			FALSE	0			22.92	12	29	24.15	24	17	26	29	29	23	12	17	20	27	29	22
hsa-miR-1283		MIMAT0005799		Endogenous1	miRNA			16.67			FALSE	0			58.75	1	410	234.01	1	1	1	410	1	1	285	1	1	1	1	1
hsa-miR-1285-3p		MIMAT0005876		Endogenous1	miRNA			100			FALSE	0			19.33	5	32	36.86	32	5	29	19	22	16	11	18	18	22	20	20
hsa-miR-1285-5p		MIMAT0022719		Endogenous1	miRNA			100			FALSE	0			230.42	109	545	51.23	188	141	234	203	262	184	206	545	357	109	195	141
hsa-miR-1286		MIMAT0005877		Endogenous1	miRNA			100			FALSE	0			37.42	10	51	29.81	37	27	41	43	42	48	10	29	35	45	51	41
hsa-miR-1287-3p		MIMAT0026738		Endogenous1	miRNA			100			FALSE	0			35.42	12	74	56.5	71	45	74	43	35	19	12	33	21	22	31	19
hsa-miR-1287-5p		MIMAT0005878		Endogenous1	miRNA			100			FALSE	0			32.42	13	55	33.65	55	34	37	35	34	23	13	27	20	40	40	31
hsa-miR-1288-3p		MIMAT0005942		Endogenous1	miRNA			100			FALSE	0			24.25	15	41	30.92	30	15	20	17	31	20	22	29	41	23	26	17
hsa-miR-1289		MIMAT0005879		Endogenous1	miRNA			100			FALSE	0			26.33	15	37	27.26	37	18	26	25	35	33	20	21	31	32	23	15
hsa-miR-129-2-3p		MIMAT0004605		Endogenous1	miRNA			100			FALSE	0			27.08	7	53	39.34	28	22	53	35	33	23	7	24	27	24	24	25
hsa-miR-129-5p		MIMAT0000242		Endogenous1	miRNA			100			FALSE	0			17.83	11	29	31.34	29	13	26	17	17	14	13	15	20	23	16	11
hsa-miR-1290		MIMAT0005880		Endogenous1	miRNA			100			FALSE	0			3019.83	217	9499	92.89	4407	3124	6447	2546	9499	1027	428	2223	4434	217	1600	286
hsa-miR-1291		MIMAT0005881		Endogenous1	miRNA			100			FALSE	0			27	16	37	26.85	34	17	31	27	37	29	16	31	34	26	26	16
hsa-miR-1293		MIMAT0005883		Endogenous1	miRNA			100			FALSE	0			29	14	64	45.37	64	19	38	31	23	20	14	22	36	26	32	23
hsa-miR-1295a		MIMAT0005885		Endogenous1	miRNA			100			FALSE	0			34.17	19	45	22.77	40	21	35	40	45	36	19	30	31	36	40	37
hsa-miR-1296-3p		MIMAT0026637		Endogenous1	miRNA			100			FALSE	0			38.5	21	62	30.72	48	46	62	43	38	46	21	21	31	40	37	29
hsa-miR-1296-5p		MIMAT0005794		Endogenous1	miRNA			100			FALSE	0			18.33	6	26	32.34	26	12	25	20	17	20	6	25	14	17	22	16
hsa-miR-1297		MIMAT0005886		Endogenous1	miRNA			100			FALSE	0			644.08	55	1576	84.63	1576	903	1511	1200	765	193	55	260	416	173	561	116
hsa-miR-1298-5p		MIMAT0005800		Endogenous1	miRNA			100			FALSE	0			35.33	13	54	34.03	46	27	48	36	54	44	13	29	32	44	24	27
hsa-miR-1299		MIMAT0005887		Endogenous1	miRNA			100			FALSE	0			34.25	13	85	53.87	85	25	32	22	39	36	13	38	46	21	24	30
hsa-miR-1301-3p		MIMAT0005797		Endogenous1	miRNA			100			FALSE	0			19.75	11	35	37.22	35	14	31	15	21	25	11	18	12	20	18	17
hsa-miR-1302		MIMAT0005890		Endogenous1	miRNA			100			FALSE	0			33.75	17	77	53.2	56	38	77	45	34	21	19	27	17	24	27	20
hsa-miR-1303		MIMAT0005891		Endogenous1	miRNA			100			FALSE	0			19.33	6	32	40.09	20	6	32	12	18	22	10	25	28	18	26	15
hsa-miR-1304-3p		MIMAT0022720		Endogenous1	miRNA			100			FALSE	0			27.17	12	40	28.85	34	12	40	29	26	28	15	24	24	32	29	33
hsa-miR-1304-5p		MIMAT0005892		Endogenous1	miRNA			100			FALSE	0			38.92	13	72	43.81	52	21	50	49	40	33	13	24	72	37	53	23
hsa-miR-1305		MIMAT0005893		Endogenous1	miRNA			100			FALSE	0			13327.9	102	49227	134.29	1181	3448	12444	317	39992	12167	2509	36144	49227	102	1903	501
hsa-miR-1306-3p		MIMAT0005950		Endogenous1	miRNA			100			FALSE	0			36.17	19	72	38.4	72	45	47	22	34	36	19	31	30	33	28	37
hsa-miR-1306-5p		MIMAT0022726		Endogenous1	miRNA			100			FALSE	0			22.75	13	30	22.42	28	17	30	22	19	22	20	28	28	23	23	13
hsa-miR-1307-3p		MIMAT0005951		Endogenous1	miRNA			100			FALSE	0			36.33	13	61	36.63	61	40	45	46	36	48	13	27	37	29	36	18
hsa-miR-1307-5p		MIMAT0022727		Endogenous1	miRNA			100			FALSE	0			36.17	15	65	41.5	65	32	57	46	29	18	15	32	25	47	34	34
hsa-miR-130a-3p		MIMAT0000425		Endogenous1	miRNA			91.67			FALSE	0			70.33	1	290	114.47	290	34	76	50	37	56	20	35	167	33	45	1
hsa-miR-130b-3p		MIMAT0000691		Endogenous1	miRNA			100			FALSE	0			28	13	44	38.89	32	13	42	22	18	33	23	24	44	25	16	44
hsa-miR-132-3p		MIMAT0000426		Endogenous1	miRNA			100			FALSE	0			28.33	9	41	34.26	35	9	22	27	36	32	16	20	33	38	41	31
hsa-miR-1322		MIMAT0005953		Endogenous1	miRNA			100			FALSE	0			25.67	11	43	35.18	43	15	22	25	29	23	11	18	26	28	38	30
hsa-miR-1323		MIMAT0005795		Endogenous1	miRNA			100			FALSE	0			74.42	32	171	50.88	67	33	73	83	171	58	32	64	111	60	91	50
hsa-miR-133a-3p		MIMAT0000427		Endogenous1	miRNA			100			FALSE	0			26.08	10	38	28.9	30	10	27	24	31	32	17	27	20	31	38	26
hsa-miR-133a-5p		MIMAT0026478		Endogenous1	miRNA			100			FALSE	0			42.92	14	68	37.89	31	24	37	60	65	39	14	40	43	41	68	53
hsa-miR-133b		MIMAT0000770		Endogenous1	miRNA			100			FALSE	0			24.42	13	40	32.69	17	13	34	16	40	25	21	31	28	27	19	22
hsa-miR-134-3p		MIMAT0026481		Endogenous1	miRNA			100			FALSE	0			31.42	19	54	33.37	45	21	54	33	33	28	19	27	31	40	23	23
hsa-miR-134-5p+hsa-miR-6728-5p		MIMAT0000447		Endogenous1	miRNA			100			FALSE	0			28.75	15	70	51.49	22	17	23	15	38	31	32	33	70	22	18	24
hsa-miR-135a-5p		MIMAT0000428		Endogenous1	miRNA			100			FALSE	0			25.25	13	43	39.86	43	34	36	28	21	13	16	22	14	21	37	18
hsa-miR-135b-5p		MIMAT0000758		Endogenous1	miRNA			100			FALSE	0			33.33	16	47	31.71	41	20	34	47	42	39	20	25	34	45	37	16
hsa-miR-136-5p		MIMAT0000448		Endogenous1	miRNA			100			FALSE	0			20.5	9	32	34.4	31	26	21	23	17	18	9	14	21	32	22	12
hsa-miR-137		MIMAT0000429		Endogenous1	miRNA			100			FALSE	0			41	15	90	59.79	86	43	90	49	35	22	15	25	26	25	50	26
hsa-miR-138-5p		MIMAT0000430		Endogenous1	miRNA			100			FALSE	0			31.83	10	49	30.89	49	31	33	40	36	32	10	24	28	39	36	24
hsa-miR-139-3p		MIMAT0004552		Endogenous1	miRNA			100			FALSE	0			52.08	11	168	76.37	70	41	44	69	36	40	11	45	168	31	36	34
hsa-miR-139-5p		MIMAT0000250		Endogenous1	miRNA			100			FALSE	0			12.67	7	25	41.55	25	12	21	10	9	11	7	8	12	14	11	12
hsa-miR-140-3p		MIMAT0004597		Endogenous1	miRNA			100			FALSE	0			39.75	13	82	49.71	46	34	63	23	49	32	13	53	82	34	29	19
hsa-miR-140-5p		MIMAT0000431		Endogenous1	miRNA			100			FALSE	0			28.17	11	60	51.98	60	18	25	18	27	53	11	21	34	28	26	17
hsa-miR-141-3p		MIMAT0000432		Endogenous1	miRNA			100			FALSE	0			167.67	54	441	65.13	235	151	225	441	255	84	54	94	117	120	171	65
hsa-miR-142-3p		MIMAT0000434		Endogenous1	miRNA			100			FALSE	0			144.67	30	489	94.54	489	57	88	54	226	200	44	153	283	66	30	46
hsa-miR-142-5p		MIMAT0000433		Endogenous1	miRNA			100			FALSE	0			15.42	10	26	35.58	22	11	26	11	15	13	12	10	13	18	23	11
hsa-miR-143-3p		MIMAT0000435		Endogenous1	miRNA			16.67			FALSE	0			6.08	1	32	195.19	1	1	1	31	1	1	32	1	1	1	1	1
hsa-miR-144-3p		MIMAT0000436		Endogenous1	miRNA			100			FALSE	0			204.92	20	1074	147.2	1074	20	50	21	316	324	33	234	290	27	37	33
hsa-miR-145-5p		MIMAT0000437		Endogenous1	miRNA			100			FALSE	0			31	13	58	44.34	48	33	58	20	31	29	13	46	32	17	18	27
hsa-miR-1469		MIMAT0007347		Endogenous1	miRNA			100			FALSE	0			18.58	6	39	51.28	39	22	30	15	20	13	11	10	25	21	11	6
hsa-miR-146a-5p		MIMAT0000449		Endogenous1	miRNA			100			FALSE	0			31.08	12	45	34.28	41	19	43	29	42	27	12	24	45	23	30	38
hsa-miR-146b-3p		MIMAT0004766		Endogenous1	miRNA			100			FALSE	0			18	6	28	32.48	24	18	28	23	18	16	6	13	13	21	20	16
hsa-miR-146b-5p		MIMAT0002809		Endogenous1	miRNA			100			FALSE	0			44.33	25	72	32.12	72	45	69	52	38	35	25	31	38	49	39	39
hsa-miR-147a		MIMAT0000251		Endogenous1	miRNA			100			FALSE	0			30.67	11	47	36.16	46	37	47	36	16	24	11	28	25	39	26	33
hsa-miR-147b		MIMAT0004928		Endogenous1	miRNA			100			FALSE	0			92.17	22	183	66.67	51	28	45	141	183	100	22	135	147	45	177	32
hsa-miR-148a-3p		MIMAT0000243		Endogenous1	miRNA			100			FALSE	0			90.58	44	128	31.67	112	62	93	120	125	80	44	99	103	62	128	59
hsa-miR-148b-3p		MIMAT0000759		Endogenous1	miRNA			100			FALSE	0			162.25	38	336	55.67	232	110	251	336	238	112	69	109	148	87	217	38
hsa-miR-149-5p		MIMAT0000450		Endogenous1	miRNA			100			FALSE	0			36.58	19	63	31.33	63	42	47	37	31	34	19	31	23	39	32	41
hsa-miR-150-5p		MIMAT0000451		Endogenous1	miRNA			100			FALSE	0			24.5	9	50	59.65	47	25	16	14	46	15	9	50	16	16	24	16
hsa-miR-151a-3p		MIMAT0000757		Endogenous1	miRNA			100			FALSE	0			39.25	24	60	29.25	49	29	45	56	60	32	26	35	42	24	38	35
hsa-miR-151a-5p		MIMAT0004697		Endogenous1	miRNA			100			FALSE	0			20.33	13	32	29.01	28	13	18	19	28	20	14	17	20	32	17	18
hsa-miR-151b		MIMAT0010214		Endogenous1	miRNA			100			FALSE	0			19.58	12	31	32.18	31	18	30	17	23	14	13	12	14	21	19	23
hsa-miR-152-3p		MIMAT0000438		Endogenous1	miRNA			100			FALSE	0			21.08	10	34	32.95	27	11	20	24	21	27	10	21	24	34	20	14
hsa-miR-152-5p		MIMAT0026479		Endogenous1	miRNA			100			FALSE	0			19.58	12	28	24.09	17	15	23	19	20	19	15	18	28	23	26	12
hsa-miR-153-3p		MIMAT0000439		Endogenous1	miRNA			100			FALSE	0			18.92	13	26	21.79	17	14	23	23	23	15	17	17	26	20	19	13
hsa-miR-1537-3p		MIMAT0007399		Endogenous1	miRNA			100			FALSE	0			62.08	21	109	47.11	87	56	89	109	95	36	21	50	47	37	85	33
hsa-miR-154-5p		MIMAT0000452		Endogenous1	miRNA			100			FALSE	0			18.83	9	30	31.84	24	21	30	22	19	13	9	10	19	23	19	17
hsa-miR-155-5p		MIMAT0000646		Endogenous1	miRNA			100			FALSE	0			5478.25	98	18837	121.59	637	327	950	644	18837	1648	13372	5137	9144	98	827	14118
hsa-miR-15a-5p		MIMAT0000068		Endogenous1	miRNA			100			FALSE	0			67.17	11	317	127.54	317	11	30	28	107	67	16	78	96	20	21	15
hsa-miR-15b-5p		MIMAT0000417		Endogenous1	miRNA			100			FALSE	0			204.83	29	612	106.43	550	29	86	39	316	410	58	254	612	33	39	32
hsa-miR-16-5p		MIMAT0000069		Endogenous1	miRNA			100			FALSE	0			766.67	26	3826	149.91	3826	130	118	155	1954	619	87	1458	742	26	54	31
hsa-miR-181a-2-3p		MIMAT0004558		Endogenous1	miRNA			100			FALSE	0			27.25	14	38	28.13	38	14	35	31	34	22	16	27	23	32	32	23
hsa-miR-181a-3p		MIMAT0000270		Endogenous1	miRNA			100			FALSE	0			36.33	22	52	27.36	49	29	52	43	42	30	22	24	33	44	40	28
hsa-miR-181a-5p		MIMAT0000256		Endogenous1	miRNA			100			FALSE	0			63.92	22	115	49.28	115	42	75	48	78	98	22	47	114	33	43	52
hsa-miR-181b-2-3p		MIMAT0031893		Endogenous1	miRNA			100			FALSE	0			30.58	14	49	34.76	49	27	45	31	24	31	14	24	18	42	35	27
hsa-miR-181b-5p+hsa-miR-181d-5p		MIMAT0000257		Endogenous1	miRNA			100			FALSE	0			60.58	14	300	128.49	40	24	24	54	47	43	14	89	300	26	31	35
hsa-miR-181c-5p		MIMAT0000258		Endogenous1	miRNA			100			FALSE	0			20.67	9	39	40.92	39	12	31	20	19	19	9	15	29	16	19	20
hsa-miR-181d-3p		MIMAT0026608		Endogenous1	miRNA			100			FALSE	0			26.42	11	42	32.7	42	15	29	22	25	28	11	29	23	31	38	24
hsa-miR-182-3p		MIMAT0000260		Endogenous1	miRNA			100			FALSE	0			36.92	10	75	53.18	30	24	42	75	64	31	10	20	35	32	59	21
hsa-miR-182-5p		MIMAT0000259		Endogenous1	miRNA			100			FALSE	0			26.25	12	68	56.23	68	16	34	19	26	34	16	24	22	20	24	12
hsa-miR-1827		MIMAT0006767		Endogenous1	miRNA			100			FALSE	0			66.33	11	161	64.4	135	74	161	77	63	39	11	41	53	57	56	29
hsa-miR-183-5p		MIMAT0000261		Endogenous1	miRNA			100			FALSE	0			61.75	25	123	39.51	123	51	85	69	59	71	25	55	46	52	59	46
hsa-miR-184		MIMAT0000454		Endogenous1	miRNA			100			FALSE	0			36	24	51	25.92	37	24	51	31	48	37	24	41	48	32	31	28
hsa-miR-185-5p		MIMAT0000455		Endogenous1	miRNA			100			FALSE	0			82.92	19	265	92.11	265	19	43	29	81	160	43	78	172	32	33	40
hsa-miR-186-5p		MIMAT0000456		Endogenous1	miRNA			100			FALSE	0			331.67	81	690	68.01	690	444	645	626	256	189	138	161	443	81	188	119
hsa-miR-187-3p		MIMAT0000262		Endogenous1	miRNA			100			FALSE	0			106.25	26	326	100.33	94	66	326	57	60	46	26	293	205	33	37	32
hsa-miR-188-3p		MIMAT0004613		Endogenous1	miRNA			100			FALSE	0			21.67	12	30	33.18	27	13	15	14	25	30	12	18	27	30	30	19
hsa-miR-188-5p		MIMAT0000457		Endogenous1	miRNA			100			FALSE	0			109.42	27	470	119.43	232	161	470	38	45	33	27	65	131	32	44	35
hsa-miR-18a-5p		MIMAT0000072		Endogenous1	miRNA			100			FALSE	0			35.67	11	54	37.28	39	11	26	29	54	50	15	34	45	43	44	38
hsa-miR-18b-5p		MIMAT0001412		Endogenous1	miRNA			100			FALSE	0			22	12	32	28.88	26	14	19	18	27	22	12	19	32	32	20	23
hsa-miR-1908-3p		MIMAT0026916		Endogenous1	miRNA			100			FALSE	0			24.08	12	41	31.55	41	25	23	29	26	13	12	23	30	24	22	21
hsa-miR-1908-5p		MIMAT0007881		Endogenous1	miRNA			100			FALSE	0			21.33	11	34	28.43	24	20	34	18	21	13	11	27	24	22	23	19
hsa-miR-1909-3p		MIMAT0007883		Endogenous1	miRNA			100			FALSE	0			22.08	11	37	33.02	22	16	27	18	32	18	11	26	37	21	17	20
hsa-miR-190a-3p		MIMAT0026482		Endogenous1	miRNA			100			FALSE	0			48.75	7	159	109.19	25	21	27	25	158	19	7	68	159	28	29	19
hsa-miR-190a-5p		MIMAT0000458		Endogenous1	miRNA			100			FALSE	0			71.92	15	187	84.42	180	130	187	81	53	35	15	30	44	26	59	23
hsa-miR-190b		MIMAT0004929		Endogenous1	miRNA			100			FALSE	0			31.42	10	43	27.43	30	36	42	43	28	35	10	31	33	31	34	24
hsa-miR-191-5p		MIMAT0000440		Endogenous1	miRNA			100			FALSE	0			82.42	16	311	98.46	311	35	73	28	82	96	16	135	108	43	35	27
hsa-miR-1910-3p		MIMAT0026917		Endogenous1	miRNA			100			FALSE	0			22.25	12	32	27.18	31	19	32	26	21	23	13	22	20	25	23	12
hsa-miR-1910-5p		MIMAT0007884		Endogenous1	miRNA			100			FALSE	0			41.08	11	179	111.23	179	22	37	26	42	26	13	56	47	16	18	11
hsa-miR-1915-3p		MIMAT0007892		Endogenous1	miRNA			100			FALSE	0			4622.17	47	13578	113.31	612	2688	10581	166	8627	313	6260	11832	13578	105	657	47
hsa-miR-192-5p		MIMAT0000222		Endogenous1	miRNA			100			FALSE	0			39.58	26	55	24.41	55	34	47	49	48	45	28	30	43	40	30	26
hsa-miR-193a-3p		MIMAT0000459		Endogenous1	miRNA			100			FALSE	0			20.08	7	45	49.81	45	17	33	14	19	20	7	15	19	12	19	21
hsa-miR-193a-5p+hsa-miR-193b-5p		MIMAT0004614		Endogenous1	miRNA			100			FALSE	0			28.58	15	59	44.37	44	30	20	15	59	22	17	27	38	25	24	22
hsa-miR-193b-3p		MIMAT0002819		Endogenous1	miRNA			100			FALSE	0			24.17	10	50	41.75	50	11	25	26	29	22	10	19	21	27	25	25
hsa-miR-194-5p		MIMAT0000460		Endogenous1	miRNA			100			FALSE	0			24.75	9	52	57.79	31	9	23	11	47	21	14	52	39	17	18	15
hsa-miR-195-5p		MIMAT0000461		Endogenous1	miRNA			100			FALSE	0			81	25	212	64.87	212	91	132	107	95	59	25	46	56	46	76	27
hsa-miR-196a-3p		MIMAT0004562		Endogenous1	miRNA			100			FALSE	0			21.58	10	35	30.95	35	18	22	27	19	24	10	18	15	28	25	18
hsa-miR-196a-5p		MIMAT0000226		Endogenous1	miRNA			100			FALSE	0			124	53	274	56.22	247	127	274	112	137	65	55	112	116	82	108	53
hsa-miR-196b-5p		MIMAT0001080		Endogenous1	miRNA			100			FALSE	0			22.17	2	61	65.79	34	21	61	17	25	11	2	14	19	25	16	21
hsa-miR-197-3p		MIMAT0000227		Endogenous1	miRNA			100			FALSE	0			36.08	17	56	31.72	56	52	45	31	40	34	17	27	28	31	28	44
hsa-miR-197-5p		MIMAT0022691		Endogenous1	miRNA			100			FALSE	0			61.5	24	121	47.72	45	57	121	36	75	52	40	90	102	44	52	24
hsa-miR-1972		MIMAT0009447		Endogenous1	miRNA			100			FALSE	0			40.5	20	63	31.66	35	46	63	62	38	34	20	32	46	45	38	27
hsa-miR-1973		MIMAT0009448		Endogenous1	miRNA			100			FALSE	0			38.75	16	52	27.02	43	26	46	52	40	39	16	37	31	50	48	37
hsa-miR-1976		MIMAT0009451		Endogenous1	miRNA			100			FALSE	0			21.08	14	35	29.76	23	15	22	21	17	20	15	18	14	35	23	30
hsa-miR-198		MIMAT0000228		Endogenous1	miRNA			100			FALSE	0			30.83	16	54	34.15	47	28	54	32	31	31	16	24	21	32	30	24
hsa-miR-199a-3p+hsa-miR-199b-3p		MIMAT0000232		Endogenous1	miRNA			100			FALSE	0			247.08	56	692	78.26	284	181	339	692	525	125	56	117	165	108	287	86
hsa-miR-199a-5p		MIMAT0000231		Endogenous1	miRNA			100			FALSE	0			56.67	27	85	26.72	85	41	60	77	52	54	27	53	55	63	63	50
hsa-miR-199b-5p		MIMAT0000263		Endogenous1	miRNA			100			FALSE	0			33.25	15	50	30.32	50	36	50	33	38	22	15	35	31	32	31	26
hsa-miR-19a-3p		MIMAT0000073		Endogenous1	miRNA			100			FALSE	0			43.25	9	105	60.44	105	16	36	30	72	60	9	48	48	33	32	30
hsa-miR-19b-3p		MIMAT0000074		Endogenous1	miRNA			100			FALSE	0			213.42	10	469	88.56	429	107	467	17	329	241	79	363	469	10	25	25
hsa-miR-200a-3p		MIMAT0000682		Endogenous1	miRNA			100			FALSE	0			43.33	25	56	21.48	40	35	38	52	39	56	25	38	51	45	56	45
hsa-miR-200b-3p		MIMAT0000318		Endogenous1	miRNA			100			FALSE	0			23.92	8	36	32.21	36	18	31	24	19	27	8	19	23	34	22	26
hsa-miR-200c-3p		MIMAT0000617		Endogenous1	miRNA			100			FALSE	0			31.92	16	49	30.83	49	28	46	28	31	26	27	22	16	43	35	32
hsa-miR-202-3p		MIMAT0002811		Endogenous1	miRNA			100			FALSE	0			24.58	10	52	53.05	33	22	52	16	40	16	12	24	37	17	10	16
hsa-miR-203a-3p		MIMAT0000264		Endogenous1	miRNA			100			FALSE	0			87.75	32	176	48.46	69	55	55	176	138	94	32	81	124	75	110	44
hsa-miR-203a-5p		MIMAT0031890		Endogenous1	miRNA			100			FALSE	0			36.58	15	47	27.57	33	22	31	41	42	46	15	33	41	46	47	42
hsa-miR-204-5p		MIMAT0000265		Endogenous1	miRNA			100			FALSE	0			15.58	10	23	22.97	19	13	17	14	13	12	10	18	15	23	18	15
hsa-miR-205-5p		MIMAT0000266		Endogenous1	miRNA			100			FALSE	0			29.83	19	55	40.95	54	24	55	22	23	19	20	27	33	28	30	23
hsa-miR-2053		MIMAT0009978		Endogenous1	miRNA			100			FALSE	0			27.17	19	36	21.34	36	27	35	28	24	29	19	21	22	32	32	21
hsa-miR-206		MIMAT0000462		Endogenous1	miRNA			100			FALSE	0			80.17	30	144	41.98	95	144	126	95	90	62	34	30	63	60	87	76
hsa-miR-208a-3p		MIMAT0000241		Endogenous1	miRNA			100			FALSE	0			123.17	13	356	94.45	302	164	356	235	110	35	13	36	74	42	92	19
hsa-miR-208b-3p		MIMAT0004960		Endogenous1	miRNA			100			FALSE	0			39.83	20	63	28.88	54	32	63	47	28	38	20	36	37	45	42	36
hsa-miR-208b-5p		MIMAT0026722		Endogenous1	miRNA			100			FALSE	0			20.42	11	32	27.51	32	11	25	23	19	21	19	21	15	17	26	16
hsa-miR-20a-5p+hsa-miR-20b-5p		MIMAT0000075		Endogenous1	miRNA			100			FALSE	0			153	34	490	101.21	490	38	66	39	252	272	39	184	347	37	38	34
hsa-miR-21-5p		MIMAT0000076		Endogenous1	miRNA			100			FALSE	0			111.33	48	226	46.95	98	49	55	88	142	164	48	144	226	94	117	111
hsa-miR-210-3p		MIMAT0000267		Endogenous1	miRNA			100			FALSE	0			34.5	20	44	21.85	43	27	39	29	44	40	20	38	41	35	29	29
hsa-miR-210-5p		MIMAT0026475		Endogenous1	miRNA			100			FALSE	0			26.58	7	44	35.95	22	19	37	31	44	32	7	27	27	21	31	21
hsa-miR-211-3p		MIMAT0022694		Endogenous1	miRNA			100			FALSE	0			34.33	14	46	31.11	36	14	44	30	44	43	25	45	46	28	21	36
hsa-miR-211-5p		MIMAT0000268		Endogenous1	miRNA			100			FALSE	0			20.25	12	27	20.86	23	14	22	22	18	25	12	20	20	27	21	19
hsa-miR-2110		MIMAT0010133		Endogenous1	miRNA			100			FALSE	0			33.33	14	56	31.34	47	26	35	34	29	29	14	28	56	35	33	34
hsa-miR-2113		MIMAT0009206		Endogenous1	miRNA			100			FALSE	0			20.58	10	30	28.36	30	18	16	29	20	21	14	20	10	25	24	20
hsa-miR-2116-5p		MIMAT0011160		Endogenous1	miRNA			100			FALSE	0			507.08	184	1011	42.52	607	516	591	1011	653	453	377	368	389	297	639	184
hsa-miR-2117		MIMAT0011162		Endogenous1	miRNA			100			FALSE	0			165.25	46	267	41.66	206	111	220	267	226	158	46	181	172	102	222	72
hsa-miR-212-3p		MIMAT0000269		Endogenous1	miRNA			100			FALSE	0			61.17	30	93	28.76	69	43	93	49	71	52	30	76	75	53	72	51
hsa-miR-214-3p		MIMAT0000271		Endogenous1	miRNA			100			FALSE	0			23.42	8	42	41.7	37	16	42	23	32	21	8	20	18	29	19	16
hsa-miR-215-5p		MIMAT0000272		Endogenous1	miRNA			100			FALSE	0			38.92	14	55	28.52	51	36	55	42	35	33	14	34	32	52	43	40
hsa-miR-216a-5p		MIMAT0000273		Endogenous1	miRNA			100			FALSE	0			29.67	8	46	33.44	38	28	26	25	30	31	8	33	32	46	40	19
hsa-miR-216b-5p		MIMAT0004959		Endogenous1	miRNA			100			FALSE	0			200.08	46	391	60.01	273	166	328	391	342	116	46	109	201	77	285	67
hsa-miR-217		MIMAT0000274		Endogenous1	miRNA			100			FALSE	0			39.83	16	66	32.47	66	34	44	55	50	36	16	37	35	41	28	36
hsa-miR-218-5p		MIMAT0000275		Endogenous1	miRNA			100			FALSE	0			64.83	33	98	36.35	60	43	42	97	98	56	33	62	93	59	90	45
hsa-miR-219a-1-3p		MIMAT0004567		Endogenous1	miRNA			100			FALSE	0			22.25	10	38	37.12	38	23	34	10	24	20	11	22	25	26	16	18
hsa-miR-219a-2-3p		MIMAT0004675		Endogenous1	miRNA			100			FALSE	0			66.08	19	108	47.44	51	50	108	78	106	46	19	89	93	32	90	31
hsa-miR-219a-5p		MIMAT0000276		Endogenous1	miRNA			100			FALSE	0			67.75	26	133	49.25	80	60	91	133	117	43	26	37	52	50	83	41
hsa-miR-219b-3p		MIMAT0019748		Endogenous1	miRNA			100			FALSE	0			216	41	591	84	206	147	239	591	522	77	41	99	255	52	300	63
hsa-miR-22-3p		MIMAT0000077		Endogenous1	miRNA			100			FALSE	0			147.67	15	477	98.35	325	19	194	15	46	254	123	108	477	26	18	167
hsa-miR-221-3p		MIMAT0000278		Endogenous1	miRNA			100			FALSE	0			30.33	13	50	32.34	50	21	38	30	41	26	13	22	32	34	29	28
hsa-miR-221-5p		MIMAT0004568		Endogenous1	miRNA			100			FALSE	0			21	12	32	31.72	29	12	26	22	22	19	12	25	15	32	24	14
hsa-miR-222-3p		MIMAT0000279		Endogenous1	miRNA			100			FALSE	0			114.25	36	283	62.8	217	99	112	80	114	84	65	148	283	36	44	89
hsa-miR-223-3p		MIMAT0000280		Endogenous1	miRNA			100			FALSE	0			140.33	55	463	82.4	95	194	114	60	229	135	58	463	127	55	58	96
hsa-miR-224-5p		MIMAT0000281		Endogenous1	miRNA			100			FALSE	0			32.5	17	61	42.83	61	28	60	30	25	34	20	17	25	28	31	31
hsa-miR-2278		MIMAT0011778		Endogenous1	miRNA			100			FALSE	0			18.08	7	48	61.37	31	20	48	14	14	12	7	16	12	17	14	12
hsa-miR-23a-3p		MIMAT0000078		Endogenous1	miRNA			100			FALSE	0			75.33	26	228	72.47	71	107	95	27	70	49	26	228	88	39	50	54
hsa-miR-23b-3p		MIMAT0000418		Endogenous1	miRNA			100			FALSE	0			22.08	9	31	31.28	25	17	31	31	19	22	9	15	29	28	21	18
hsa-miR-23c		MIMAT0018000		Endogenous1	miRNA			100			FALSE	0			45.42	15	78	38.64	65	49	78	56	55	25	15	29	42	46	49	36
hsa-miR-24-3p		MIMAT0000080		Endogenous1	miRNA			100			FALSE	0			31.75	17	57	46.99	51	21	33	29	53	20	17	57	40	17	19	24
hsa-miR-25-3p		MIMAT0000081		Endogenous1	miRNA			100			FALSE	0			267.17	24	1484	157.23	1484	37	82	33	264	193	53	446	524	24	34	32
hsa-miR-25-5p		MIMAT0004498		Endogenous1	miRNA			100			FALSE	0			43.33	20	63	30.86	51	31	58	57	36	41	20	27	39	63	52	45
hsa-miR-2682-5p		MIMAT0013517		Endogenous1	miRNA			100			FALSE	0			30.08	11	53	32.02	29	23	32	32	53	29	11	33	32	27	35	25
hsa-miR-26a-5p		MIMAT0000082		Endogenous1	miRNA			100			FALSE	0			114.33	51	205	42.1	108	75	83	134	165	166	52	137	205	90	106	51
hsa-miR-26b-5p		MIMAT0000083		Endogenous1	miRNA			100			FALSE	0			154	35	336	66.68	336	194	315	207	195	85	35	103	193	35	99	51
hsa-miR-27a-3p		MIMAT0000084		Endogenous1	miRNA			100			FALSE	0			27.5	10	44	33.85	36	21	33	36	28	24	10	22	19	44	33	24
hsa-miR-27b-3p		MIMAT0000419		Endogenous1	miRNA			100			FALSE	0			56.83	20	160	68.83	63	29	60	160	88	25	20	30	63	32	74	38
hsa-miR-28-3p		MIMAT0004502		Endogenous1	miRNA			100			FALSE	0			68.83	33	101	27.85	87	70	101	81	86	75	33	54	57	53	76	53
hsa-miR-28-5p		MIMAT0000085		Endogenous1	miRNA			100			FALSE	0			46.67	19	67	27.37	67	29	51	47	50	53	19	40	50	59	44	51
hsa-miR-296-3p		MIMAT0004679		Endogenous1	miRNA			100			FALSE	0			15.17	5	30	46.1	30	22	23	11	16	12	5	11	8	14	17	13
hsa-miR-296-5p		MIMAT0000690		Endogenous1	miRNA			100			FALSE	0			32.58	9	90	66.59	90	17	33	22	33	51	9	31	41	32	18	14
hsa-miR-297		MIMAT0004450		Endogenous1	miRNA			100			FALSE	0			18.42	11	28	32.04	22	11	13	18	26	16	11	13	20	25	28	18
hsa-miR-298		MIMAT0004901		Endogenous1	miRNA			100			FALSE	0			41.5	23	66	33.63	66	43	64	41	32	49	23	40	25	51	32	32
hsa-miR-299-3p		MIMAT0000687		Endogenous1	miRNA			100			FALSE	0			25.75	11	37	28.83	24	11	27	25	24	31	15	28	25	36	26	37
hsa-miR-299-5p		MIMAT0002890		Endogenous1	miRNA			100			FALSE	0			48.5	15	79	32.14	79	57	65	43	56	44	15	49	46	39	49	40
hsa-miR-29a-3p		MIMAT0000086		Endogenous1	miRNA			100			FALSE	0			36.08	16	84	51.39	84	42	57	30	42	27	16	30	30	23	28	24
hsa-miR-29b-3p		MIMAT0000100		Endogenous1	miRNA			100			FALSE	0			23.33	12	32	21.18	32	23	24	25	24	28	12	22	19	27	21	23
hsa-miR-29c-3p		MIMAT0000681		Endogenous1	miRNA			100			FALSE	0			47.33	22	106	50.26	43	47	106	30	52	35	22	66	70	25	40	32
hsa-miR-300		MIMAT0004903		Endogenous1	miRNA			100			FALSE	0			29.67	16	50	37.32	50	29	41	34	43	24	17	16	23	19	36	24
hsa-miR-301a-3p		MIMAT0000688		Endogenous1	miRNA			100			FALSE	0			25.33	16	33	23.1	33	24	30	31	23	18	16	20	23	32	31	23
hsa-miR-301a-5p		MIMAT0022696		Endogenous1	miRNA			100			FALSE	0			55.42	30	76	24.35	62	41	58	76	72	56	30	48	46	57	70	49
hsa-miR-301b-3p		MIMAT0004958		Endogenous1	miRNA			100			FALSE	0			59.67	33	131	48.86	131	75	99	45	46	51	33	36	40	55	63	42
hsa-miR-301b-5p		MIMAT0032026		Endogenous1	miRNA			100			FALSE	0			24.5	9	34	33.09	25	11	26	30	30	34	9	26	21	30	19	33
hsa-miR-302a-3p		MIMAT0000684		Endogenous1	miRNA			100			FALSE	0			87.25	27	170	50.84	132	89	126	170	132	59	27	57	69	51	95	40
hsa-miR-302a-5p		MIMAT0000683		Endogenous1	miRNA			100			FALSE	0			109.17	26	228	65.4	198	132	228	208	136	53	26	66	72	42	112	37
hsa-miR-302b-3p		MIMAT0000715		Endogenous1	miRNA			100			FALSE	0			199.17	14	479	86.74	479	228	366	452	360	59	14	66	120	40	173	33
hsa-miR-302c-3p		MIMAT0000717		Endogenous1	miRNA			100			FALSE	0			71.5	36	125	36.35	81	54	80	125	88	64	36	57	61	68	105	39
hsa-miR-302d-3p		MIMAT0000718		Endogenous1	miRNA			100			FALSE	0			680.5	199	1211	51.68	319	199	379	1211	813	1054	238	1074	927	464	779	709
hsa-miR-302e		MIMAT0005931		Endogenous1	miRNA			100			FALSE	0			29.92	11	44	30.38	40	22	36	33	33	23	11	28	26	44	37	26
hsa-miR-302f		MIMAT0005932		Endogenous1	miRNA			100			FALSE	0			41.58	15	80	51.23	66	37	72	80	43	21	15	25	31	34	51	24
hsa-miR-3065-3p		MIMAT0015378		Endogenous1	miRNA			100			FALSE	0			25.75	16	37	28.64	31	17	35	34	28	20	19	16	25	27	37	20
hsa-miR-3065-5p		MIMAT0015066		Endogenous1	miRNA			0			FALSE	0			1	1	1	0	1	1	1	1	1	1	1	1	1	1	1	1
hsa-miR-3074-3p		MIMAT0015027		Endogenous1	miRNA			100			FALSE	0			158.08	64	268	38.98	122	64	131	188	194	143	185	200	224	92	268	86
hsa-miR-30a-3p		MIMAT0000088		Endogenous1	miRNA			100			FALSE	0			48.92	19	70	29.64	59	47	69	70	52	40	19	40	45	55	56	35
hsa-miR-30a-5p		MIMAT0000087		Endogenous1	miRNA			100			FALSE	0			87.58	37	175	43.54	175	72	96	133	103	80	49	71	78	37	102	55
hsa-miR-30b-5p		MIMAT0000420		Endogenous1	miRNA			100			FALSE	0			43.08	8	136	80.01	136	20	35	19	55	39	8	76	44	32	34	19
hsa-miR-30c-5p		MIMAT0000244		Endogenous1	miRNA			100			FALSE	0			42.42	25	73	33	73	38	51	27	52	40	25	55	46	36	26	40
hsa-miR-30d-5p		MIMAT0000245		Endogenous1	miRNA			100			FALSE	0			91.25	22	262	83.12	186	25	53	40	73	164	41	106	262	22	32	91
hsa-miR-30e-3p		MIMAT0000693		Endogenous1	miRNA			100			FALSE	0			42.5	14	77	43.7	40	14	25	54	31	36	33	73	77	40	52	35
hsa-miR-30e-5p		MIMAT0000692		Endogenous1	miRNA			100			FALSE	0			594.17	218	1325	66.63	1172	1084	1325	816	467	350	218	288	333	274	475	328
hsa-miR-31-5p		MIMAT0000089		Endogenous1	miRNA			100			FALSE	0			17	11	27	32.22	18	11	16	16	27	15	12	16	14	21	27	11
hsa-miR-3127-5p		MIMAT0014990		Endogenous1	miRNA			100			FALSE	0			42.42	19	65	32.92	27	19	40	65	49	54	28	48	47	31	59	42
hsa-miR-3130-3p		MIMAT0014994		Endogenous1	miRNA			100			FALSE	0			40.17	28	81	39.58	41	30	33	28	81	33	34	41	37	30	31	63
hsa-miR-3131		MIMAT0014996		Endogenous1	miRNA			100			FALSE	0			26.67	12	51	41.65	44	23	51	24	18	19	12	18	25	29	30	27
hsa-miR-3136-5p		MIMAT0015003		Endogenous1	miRNA			100			FALSE	0			88.75	35	161	47.77	150	109	132	161	101	61	35	63	58	71	88	36
hsa-miR-3140-3p		MIMAT0015008		Endogenous1	miRNA			100			FALSE	0			25.25	10	50	51.7	34	21	36	50	42	18	10	11	30	13	23	15
hsa-miR-3140-5p		MIMAT0019204		Endogenous1	miRNA			100			FALSE	0			19.33	12	28	28.53	21	14	28	23	17	16	12	20	28	24	14	15
hsa-miR-3144-3p		MIMAT0015015		Endogenous1	miRNA			41.67			FALSE	0			31.08	1	114	135.98	114	62	45	42	1	1	1	1	1	103	1	1
hsa-miR-3144-5p		MIMAT0015014		Endogenous1	miRNA			100			FALSE	0			71.75	11	204	102.5	204	171	196	73	34	26	11	19	26	39	42	20
hsa-miR-3147		MIMAT0015019		Endogenous1	miRNA			100			FALSE	0			40.33	20	56	30.09	56	40	44	54	30	50	20	26	45	54	29	36
hsa-miR-3150b-3p		MIMAT0018194		Endogenous1	miRNA			100			FALSE	0			21.08	7	34	38.45	31	20	23	26	14	22	7	28	13	34	22	13
hsa-miR-3151-5p		MIMAT0015024		Endogenous1	miRNA			100			FALSE	0			33.5	19	50	27.37	40	31	50	34	32	40	21	19	22	37	36	40
hsa-miR-3158-3p		MIMAT0015032		Endogenous1	miRNA			100			FALSE	0			618.83	31	2939	148.72	31	280	509	44	435	154	47	2939	2071	72	607	237
hsa-miR-3161		MIMAT0015035		Endogenous1	miRNA			100			FALSE	0			541.67	250	777	31.61	711	428	777	655	593	377	297	502	558	250	681	671
hsa-miR-3164		MIMAT0015038		Endogenous1	miRNA			100			FALSE	0			34.83	14	102	66.91	46	32	102	30	27	24	14	30	44	33	21	15
hsa-miR-3168		MIMAT0015043		Endogenous1	miRNA			100			FALSE	0			36.83	19	60	34.4	49	21	40	54	36	29	19	32	41	27	60	34
hsa-miR-3179		MIMAT0015056		Endogenous1	miRNA			100			FALSE	0			18.67	11	26	23.11	22	18	26	24	17	19	13	17	22	18	17	11
hsa-miR-3180		MIMAT0018178		Endogenous1	miRNA			100			FALSE	0			131.83	18	693	150.42	100	102	693	52	33	30	18	82	352	44	39	37
hsa-miR-3180-3p		MIMAT0015058		Endogenous1	miRNA			100			FALSE	0			30.08	12	50	40.08	34	12	37	28	50	27	18	49	39	21	27	19
hsa-miR-3180-5p		MIMAT0015057		Endogenous1	miRNA			100			FALSE	0			21.08	12	40	33.57	40	15	23	25	17	24	12	18	22	20	20	17
hsa-miR-3182		MIMAT0015062		Endogenous1	miRNA			100			FALSE	0			22.75	6	35	35.47	33	15	35	23	25	28	6	14	24	21	25	24
hsa-miR-3185		MIMAT0015065		Endogenous1	miRNA			100			FALSE	0			70	15	287	122.04	24	54	102	43	26	25	15	287	194	33	22	15
hsa-miR-3190-3p		MIMAT0022839		Endogenous1	miRNA			100			FALSE	0			17.92	7	30	40.91	29	11	21	20	16	18	7	14	30	13	25	11
hsa-miR-3192-5p		MIMAT0015076		Endogenous1	miRNA			100			FALSE	0			23	10	32	30.52	25	10	31	19	28	25	11	20	32	28	23	24
hsa-miR-3195		MIMAT0015079		Endogenous1	miRNA			100			FALSE	0			115.75	9	374	99.79	82	105	374	9	177	72	80	110	304	16	17	43
hsa-miR-3196		MIMAT0015080		Endogenous1	miRNA			100			FALSE	0			24	11	34	29.46	31	18	21	25	29	32	11	28	20	34	23	16
hsa-miR-32-5p		MIMAT0000090		Endogenous1	miRNA			100			FALSE	0			227	82	486	54.01	283	190	300	486	323	153	82	170	217	87	338	95
hsa-miR-3202		MIMAT0015089		Endogenous1	miRNA			100			FALSE	0			38.17	18	71	45.1	53	26	71	49	60	22	18	29	46	32	32	20
hsa-miR-320a		MIMAT0000510		Endogenous1	miRNA			100			FALSE	0			61.08	23	136	64.76	114	34	89	23	36	60	36	31	136	29	38	107
hsa-miR-320b		MIMAT0005792		Endogenous1	miRNA			100			FALSE	0			20.5	8	35	43.7	33	12	35	14	16	29	8	13	19	29	16	22
hsa-miR-320c		MIMAT0005793		Endogenous1	miRNA			100			FALSE	0			22.42	13	31	24.69	28	19	25	30	19	16	21	13	20	31	22	25
hsa-miR-320d		MIMAT0006764		Endogenous1	miRNA			100			FALSE	0			301.25	164	433	30.21	261	175	387	256	433	228	274	309	356	164	339	433
hsa-miR-320e		MIMAT0015072		Endogenous1	miRNA			100			FALSE	0			42263.7	1808	120615	96.32	4942	46749	120615	1808	49609	33095	23858	104751	85426	5640	13811	16860
hsa-miR-323a-3p		MIMAT0000755		Endogenous1	miRNA			100			FALSE	0			20.58	7	42	49.69	42	28	35	23	14	7	11	17	22	12	19	17
hsa-miR-323a-5p		MIMAT0004696		Endogenous1	miRNA			100			FALSE	0			14.92	5	26	39.45	22	10	14	19	11	9	5	18	13	26	17	15
hsa-miR-323b-3p		MIMAT0015050		Endogenous1	miRNA			100			FALSE	0			25	14	52	42.88	52	16	29	20	19	24	19	29	14	36	26	16
hsa-miR-323b-5p		MIMAT0001630		Endogenous1	miRNA			100			FALSE	0			22.42	15	29	20.08	23	23	27	22	26	15	18	15	21	25	29	25
hsa-miR-324-3p		MIMAT0000762		Endogenous1	miRNA			100			FALSE	0			51.67	20	94	39.46	62	41	74	43	65	46	20	49	94	51	24	51
hsa-miR-324-5p		MIMAT0000761		Endogenous1	miRNA			100			FALSE	0			24.33	8	55	52.96	55	14	28	24	13	28	8	15	38	30	21	18
hsa-miR-325		MIMAT0000771		Endogenous1	miRNA			100			FALSE	0			30	13	42	29.95	42	25	41	36	19	28	13	25	26	31	39	35
hsa-miR-326		MIMAT0000756		Endogenous1	miRNA			100			FALSE	0			14.5	6	25	41.33	25	9	22	14	12	17	13	15	6	22	11	8
hsa-miR-328-3p		MIMAT0000752		Endogenous1	miRNA			100			FALSE	0			16.92	7	27	33.39	26	13	27	14	12	18	7	15	20	15	18	18
hsa-miR-328-5p		MIMAT0026486		Endogenous1	miRNA			100			FALSE	0			208	27	1594	213.3	61	43	209	70	38	54	27	282	1594	47	41	30
hsa-miR-329-3p		MIMAT0001629		Endogenous1	miRNA			100			FALSE	0			26.58	17	47	36.98	43	17	47	25	22	22	17	19	22	28	34	23
hsa-miR-329-5p		MIMAT0026555		Endogenous1	miRNA			100			FALSE	0			29.83	11	49	33.12	41	28	49	35	32	26	11	22	28	37	23	26
hsa-miR-330-3p		MIMAT0000751		Endogenous1	miRNA			100			FALSE	0			22	4	55	62.35	40	15	26	17	13	17	4	28	55	16	15	18
hsa-miR-330-5p		MIMAT0004693		Endogenous1	miRNA			100			FALSE	0			26.92	16	39	28.45	33	18	39	26	37	19	16	28	30	33	21	23
hsa-miR-331-3p		MIMAT0000760		Endogenous1	miRNA			100			FALSE	0			45	25	80	36.89	80	33	58	42	64	45	26	44	53	42	28	25
hsa-miR-331-5p		MIMAT0004700		Endogenous1	miRNA			100			FALSE	0			22.5	10	33	30.65	25	15	18	25	26	15	10	25	33	32	24	22
hsa-miR-335-5p		MIMAT0000765		Endogenous1	miRNA			100			FALSE	0			26.92	17	36	27.91	25	21	31	35	30	34	17	21	18	36	36	19
hsa-miR-337-3p		MIMAT0000754		Endogenous1	miRNA			100			FALSE	0			127.75	46	263	56.18	96	46	91	174	263	65	146	120	261	84	114	73
hsa-miR-337-5p		MIMAT0004695		Endogenous1	miRNA			100			FALSE	0			25.25	8	47	42.22	47	16	41	22	30	19	8	24	30	25	22	19
hsa-miR-338-5p		MIMAT0004701		Endogenous1	miRNA			100			FALSE	0			24.08	13	37	34.44	26	16	34	28	16	27	13	17	18	35	37	22
hsa-miR-339-3p		MIMAT0004702		Endogenous1	miRNA			100			FALSE	0			22.67	12	32	25.12	32	18	26	21	18	31	12	19	21	25	24	25
hsa-miR-339-5p		MIMAT0000764		Endogenous1	miRNA			100			FALSE	0			34.17	18	61	38.95	58	24	29	20	31	40	18	32	61	33	34	30
hsa-miR-33a-5p		MIMAT0000091		Endogenous1	miRNA			100			FALSE	0			39.33	18	60	30.4	51	34	49	60	45	40	18	27	26	36	39	47
hsa-miR-33b-5p		MIMAT0003301		Endogenous1	miRNA			100			FALSE	0			44.25	16	88	48.63	49	41	80	88	54	29	16	30	43	35	43	23
hsa-miR-340-5p		MIMAT0004692		Endogenous1	miRNA			100			FALSE	0			37.83	18	60	34.97	45	33	60	50	54	43	18	24	27	38	39	23
hsa-miR-342-3p		MIMAT0000753		Endogenous1	miRNA			100			FALSE	0			37.92	16	102	62.4	102	29	52	21	51	30	16	46	36	33	19	20
hsa-miR-342-5p		MIMAT0004694		Endogenous1	miRNA			100			FALSE	0			21.08	12	41	37.32	41	18	27	15	26	18	12	19	18	23	23	13
hsa-miR-345-3p		MIMAT0022698		Endogenous1	miRNA			100			FALSE	0			31.08	18	39	22.05	37	22	31	39	39	28	18	26	29	35	38	31
hsa-miR-345-5p		MIMAT0000772		Endogenous1	miRNA			100			FALSE	0			17.92	10	41	51.73	30	13	41	10	17	14	11	22	18	10	12	17
hsa-miR-346		MIMAT0000773		Endogenous1	miRNA			100			FALSE	0			37.67	21	61	33.84	51	33	61	37	47	39	23	29	21	53	29	29
hsa-miR-34a-5p		MIMAT0000255		Endogenous1	miRNA			100			FALSE	0			40.17	24	49	19.97	49	44	47	39	49	33	24	35	33	47	46	36
hsa-miR-34b-3p		MIMAT0004676		Endogenous1	miRNA			100			FALSE	0			19.5	6	38	46.05	19	21	38	15	11	14	6	16	26	25	30	13
hsa-miR-34c-3p		MIMAT0004677		Endogenous1	miRNA			100			FALSE	0			33.67	14	58	37.26	47	34	58	34	28	33	14	32	45	39	22	18
hsa-miR-34c-5p		MIMAT0000686		Endogenous1	miRNA			100			FALSE	0			37.5	11	66	45.9	47	34	53	66	59	21	11	36	48	19	32	24
hsa-miR-3605-3p		MIMAT0017982		Endogenous1	miRNA			100			FALSE	0			19.67	9	30	30.15	30	14	23	20	18	28	9	17	14	22	22	19
hsa-miR-3605-5p		MIMAT0017981		Endogenous1	miRNA			100			FALSE	0			26.5	16	40	28.54	28	16	26	27	28	33	18	30	20	40	35	17
hsa-miR-361-3p		MIMAT0004682		Endogenous1	miRNA			100			FALSE	0			24.58	13	35	25.22	35	13	20	24	28	29	20	23	34	25	23	21
hsa-miR-361-5p		MIMAT0000703		Endogenous1	miRNA			100			FALSE	0			41.67	24	83	42.62	51	34	50	25	83	34	43	33	64	33	24	26
hsa-miR-3613-3p		MIMAT0017991		Endogenous1	miRNA			100			FALSE	0			45.58	31	61	17.93	52	42	47	45	48	46	32	48	31	51	61	44
hsa-miR-3613-5p		MIMAT0017990		Endogenous1	miRNA			100			FALSE	0			24.75	9	41	34.89	30	21	41	21	23	38	9	20	19	28	25	22
hsa-miR-3614-3p		MIMAT0017993		Endogenous1	miRNA			100			FALSE	0			52	13	105	56.18	93	41	105	87	60	34	16	40	47	39	49	13
hsa-miR-3614-5p		MIMAT0017992		Endogenous1	miRNA			100			FALSE	0			19.83	11	29	29.85	29	18	22	17	18	18	14	11	17	28	29	17
hsa-miR-3615		MIMAT0017994		Endogenous1	miRNA			100			FALSE	0			22	9	32	31.31	32	24	24	30	28	22	9	12	18	19	26	20
hsa-miR-362-3p		MIMAT0004683		Endogenous1	miRNA			100			FALSE	0			58.67	13	90	47.14	27	13	22	88	81	90	30	64	72	71	78	68
hsa-miR-362-5p		MIMAT0000705		Endogenous1	miRNA			100			FALSE	0			35.17	11	49	28.01	34	33	43	33	32	30	11	43	49	38	45	31
hsa-miR-363-3p		MIMAT0000707		Endogenous1	miRNA			100			FALSE	0			78.17	40	144	38.1	144	78	128	71	68	88	40	70	61	75	59	56
hsa-miR-363-5p		MIMAT0003385		Endogenous1	miRNA			100			FALSE	0			82.33	23	140	46.32	53	23	51	140	126	66	115	62	89	87	130	46
hsa-miR-365a-3p+hsa-miR-365b-3p		MIMAT0000710		Endogenous1	miRNA			100			FALSE	0			43.42	9	76	38.8	43	43	76	36	62	49	9	48	54	37	34	30
hsa-miR-365b-5p		MIMAT0022833		Endogenous1	miRNA			100			FALSE	0			19	10	35	44.66	34	11	35	10	21	19	12	21	19	11	22	13
hsa-miR-367-3p		MIMAT0000719		Endogenous1	miRNA			100			FALSE	0			192.83	27	493	100.71	465	355	462	493	204	34	27	35	52	46	108	33
hsa-miR-369-3p		MIMAT0000721		Endogenous1	miRNA			100			FALSE	0			28.08	19	35	19.17	29	22	29	28	35	29	19	20	28	35	34	29
hsa-miR-369-5p		MIMAT0001621		Endogenous1	miRNA			100			FALSE	0			17.33	8	23	21.91	14	16	18	19	23	17	8	18	16	20	18	21
hsa-miR-3690		MIMAT0018119		Endogenous1	miRNA			100			FALSE	0			18.17	9	27	26.43	27	14	17	21	21	17	9	21	13	16	21	21
hsa-miR-370-3p		MIMAT0000722		Endogenous1	miRNA			100			FALSE	0			46.58	18	70	34.63	47	35	69	46	69	39	18	43	70	44	49	30
hsa-miR-370-5p		MIMAT0026483		Endogenous1	miRNA			100			FALSE	0			33.58	16	63	41.66	63	19	41	52	35	28	16	18	35	33	38	25
hsa-miR-371a-5p		MIMAT0004687		Endogenous1	miRNA			100			FALSE	0			65	27	123	39.16	60	55	123	48	85	56	27	82	88	44	55	57
hsa-miR-371b-5p		MIMAT0019892		Endogenous1	miRNA			100			FALSE	0			30.17	15	51	35.53	35	18	35	51	29	22	15	35	31	43	30	18
hsa-miR-372-3p		MIMAT0000724		Endogenous1	miRNA			100			FALSE	0			27.5	12	51	39.42	51	19	42	29	35	19	12	28	26	21	27	21
hsa-miR-373-3p		MIMAT0000726		Endogenous1	miRNA			100			FALSE	0			34.33	16	63	43.58	58	20	29	46	31	40	20	30	63	35	24	16
hsa-miR-374a-3p		MIMAT0004688		Endogenous1	miRNA			100			FALSE	0			32.75	14	44	25.42	37	32	34	25	26	37	14	36	36	43	44	29
hsa-miR-374a-5p		MIMAT0000727		Endogenous1	miRNA			100			FALSE	0			198.83	30	561	96.52	561	361	561	134	151	118	40	113	209	41	67	30
hsa-miR-374b-5p		MIMAT0004955		Endogenous1	miRNA			100			FALSE	0			65.08	24	108	40.13	108	54	89	72	95	74	24	53	85	47	48	32
hsa-miR-374c-5p		MIMAT0018443		Endogenous1	miRNA			100			FALSE	0			23.92	12	43	35.81	43	18	35	27	19	21	12	16	19	27	26	24
hsa-miR-375		MIMAT0000728		Endogenous1	miRNA			100			FALSE	0			23.17	14	34	26.47	29	15	34	25	29	28	14	21	24	22	19	18
hsa-miR-376a-2-5p		MIMAT0022928		Endogenous1	miRNA			100			FALSE	0			60.33	10	118	50.83	93	72	118	76	88	34	10	39	56	36	64	38
hsa-miR-376a-3p		MIMAT0000729		Endogenous1	miRNA			100			FALSE	0			128.75	34	312	65.95	160	103	173	312	239	61	34	60	109	59	173	62
hsa-miR-376b-3p		MIMAT0002172		Endogenous1	miRNA			100			FALSE	0			21.42	11	33	33.76	32	20	33	20	22	29	11	15	19	23	22	11
hsa-miR-376c-3p		MIMAT0000720		Endogenous1	miRNA			100			FALSE	0			34.5	10	64	41.7	51	29	49	64	25	34	10	27	25	32	39	29
hsa-miR-376c-5p		MIMAT0022861		Endogenous1	miRNA			100			FALSE	0			21.17	11	32	31.71	29	13	19	21	32	31	11	19	16	24	20	19
hsa-miR-377-3p		MIMAT0000730		Endogenous1	miRNA			100			FALSE	0			39.92	22	59	25.69	47	34	59	50	42	34	22	29	31	45	44	42
hsa-miR-378b		MIMAT0014999		Endogenous1	miRNA			100			FALSE	0			44.25	19	64	26.23	46	52	64	42	44	41	19	48	59	38	44	34
hsa-miR-378c		MIMAT0016847		Endogenous1	miRNA			100			FALSE	0			19.17	9	29	25.74	22	17	29	18	22	16	9	15	19	21	23	19
hsa-miR-378d		MIMAT0018926		Endogenous1	miRNA			100			FALSE	0			28.75	17	45	29.93	35	19	30	39	29	19	17	35	24	45	28	25
hsa-miR-378e		MIMAT0018927		Endogenous1	miRNA			8.33			FALSE	0			9.5	1	103	309.95	1	1	1	1	1	1	103	1	1	1	1	1
hsa-miR-378f		MIMAT0018932		Endogenous1	miRNA			100			FALSE	0			133.92	21	235	53.54	162	134	204	230	235	89	21	94	161	48	170	59
hsa-miR-378g		MIMAT0018937		Endogenous1	miRNA			100			FALSE	0			43.58	25	74	31.53	67	41	41	42	43	39	25	35	32	40	44	74
hsa-miR-378h		MIMAT0018984		Endogenous1	miRNA			100			FALSE	0			332.5	183	472	28.27	254	183	281	472	423	343	312	264	297	425	470	266
hsa-miR-378i		MIMAT0019074		Endogenous1	miRNA			100			FALSE	0			82.42	52	100	18.52	65	52	83	95	90	96	63	84	81	98	82	100
hsa-miR-379-5p		MIMAT0000733		Endogenous1	miRNA			100			FALSE	0			190.75	58	426	54.83	346	225	426	186	174	90	58	131	184	179	188	102
hsa-miR-380-3p		MIMAT0000735		Endogenous1	miRNA			100			FALSE	0			25.58	9	40	36.23	28	14	37	35	40	25	9	21	18	29	28	23
hsa-miR-381-3p		MIMAT0000736		Endogenous1	miRNA			100			FALSE	0			20.92	10	43	46.91	43	20	37	24	12	18	10	14	18	19	15	21
hsa-miR-381-5p		MIMAT0022862		Endogenous1	miRNA			100			FALSE	0			35.08	15	46	25.82	46	30	37	45	35	30	15	32	46	35	42	28
hsa-miR-382-3p		MIMAT0022697		Endogenous1	miRNA			100			FALSE	0			37	16	59	31.71	59	37	45	39	45	36	16	22	26	43	44	32
hsa-miR-382-5p		MIMAT0000737		Endogenous1	miRNA			100			FALSE	0			22.58	15	33	26.46	32	20	28	22	20	17	15	20	20	27	33	17
hsa-miR-383-5p		MIMAT0000738		Endogenous1	miRNA			100			FALSE	0			15.33	9	33	40.71	33	11	19	16	11	11	14	9	16	16	14	14
hsa-miR-384		MIMAT0001075		Endogenous1	miRNA			100			FALSE	0			21.58	15	41	33.5	41	23	21	27	24	16	15	19	18	23	17	15
hsa-miR-3916		MIMAT0018190		Endogenous1	miRNA			100			FALSE	0			19.08	11	24	21.83	24	18	21	18	21	15	11	14	24	23	18	22
hsa-miR-3918		MIMAT0018192		Endogenous1	miRNA			100			FALSE	0			22.42	10	51	52.25	51	24	39	18	14	10	17	11	21	21	23	20
hsa-miR-3928-3p		MIMAT0018205		Endogenous1	miRNA			100			FALSE	0			30.67	6	63	54.22	42	29	47	30	23	21	6	48	63	24	26	9
hsa-miR-3934-5p		MIMAT0018349		Endogenous1	miRNA			100			FALSE	0			37.17	16	64	31.85	42	32	64	32	38	33	16	30	46	47	36	30
hsa-miR-409-3p		MIMAT0001639		Endogenous1	miRNA			100			FALSE	0			16.17	9	33	38.93	33	9	21	14	17	13	13	14	16	19	10	15
hsa-miR-409-5p		MIMAT0001638		Endogenous1	miRNA			100			FALSE	0			21.58	12	40	34.7	30	16	40	16	18	19	12	19	23	24	18	24
hsa-miR-410-3p		MIMAT0002171		Endogenous1	miRNA			100			FALSE	0			37.5	17	100	57.2	100	39	46	42	39	33	17	30	26	26	30	22
hsa-miR-411-5p		MIMAT0003329		Endogenous1	miRNA			100			FALSE	0			174.92	67	340	45.03	142	92	126	284	191	144	67	150	162	340	244	157
hsa-miR-412-3p		MIMAT0002170		Endogenous1	miRNA			100			FALSE	0			27.92	13	39	33.2	39	20	38	30	38	13	18	16	30	37	29	27
hsa-miR-421		MIMAT0003339		Endogenous1	miRNA			100			FALSE	0			48.42	29	69	29.28	60	41	69	47	67	36	29	51	67	33	42	39
hsa-miR-422a		MIMAT0001339		Endogenous1	miRNA			0			FALSE	0			1	1	1	0	1	1	1	1	1	1	1	1	1	1	1	1
hsa-miR-423-3p		MIMAT0001340		Endogenous1	miRNA			100			FALSE	0			72.5	15	186	72.84	121	42	52	45	70	145	15	90	186	43	36	25
hsa-miR-423-5p		MIMAT0004748		Endogenous1	miRNA			100			FALSE	0			859.83	32	3654	128.7	3654	420	480	51	518	1388	278	963	2312	32	39	183
hsa-miR-424-5p		MIMAT0001341		Endogenous1	miRNA			100			FALSE	0			30.17	9	41	29.85	36	27	37	23	26	40	9	25	29	41	36	33
hsa-miR-425-5p		MIMAT0003393		Endogenous1	miRNA			100			FALSE	0			95.5	17	498	140.74	498	33	43	22	106	85	27	134	135	21	25	17
hsa-miR-4284		MIMAT0016915		Endogenous1	miRNA			100			FALSE	0			21.83	10	32	31.54	31	15	32	19	15	22	10	21	18	28	28	23
hsa-miR-4286		MIMAT0016916		Endogenous1	miRNA			100			FALSE	0			98.25	27	452	116.79	27	29	77	452	78	76	27	94	53	74	77	115
hsa-miR-429		MIMAT0001536		Endogenous1	miRNA			100			FALSE	0			28.17	13	55	38.05	38	22	55	29	28	23	13	23	27	35	25	20
hsa-miR-431-5p		MIMAT0001625		Endogenous1	miRNA			100			FALSE	0			20.92	11	41	45.42	32	33	41	13	17	17	14	11	21	20	20	12
hsa-miR-432-5p		MIMAT0002814		Endogenous1	miRNA			100			FALSE	0			38.92	25	63	30.86	58	33	63	46	43	26	25	30	41	36	36	30
hsa-miR-433-3p		MIMAT0001627		Endogenous1	miRNA			100			FALSE	0			33.58	13	58	34.94	41	32	27	38	48	36	13	27	58	30	25	28
hsa-miR-433-5p		MIMAT0026554		Endogenous1	miRNA			100			FALSE	0			24.17	5	40	41.37	39	12	25	22	22	24	5	20	28	21	40	32
hsa-miR-4421		MIMAT0018934		Endogenous1	miRNA			100			FALSE	0			52.25	11	103	52.15	46	34	54	103	85	52	11	38	78	28	71	27
hsa-miR-4425		MIMAT0018940		Endogenous1	miRNA			100			FALSE	0			18.25	10	29	33.22	23	13	29	16	15	10	10	19	15	25	21	23
hsa-miR-4431		MIMAT0018947		Endogenous1	miRNA			100			FALSE	0			41.08	15	74	40.71	50	30	41	74	46	43	15	26	31	37	67	33
hsa-miR-4435		MIMAT0018951		Endogenous1	miRNA			100			FALSE	0			27.33	17	50	35.41	41	25	50	20	25	24	21	17	23	29	33	20
hsa-miR-4443		MIMAT0018961		Endogenous1	miRNA			100			FALSE	0			81.5	37	164	45.97	164	76	149	56	67	74	37	58	65	82	64	86
hsa-miR-4448		MIMAT0018967		Endogenous1	miRNA			100			FALSE	0			23	12	35	29.2	35	17	21	30	20	21	12	25	33	19	23	20
hsa-miR-4451		MIMAT0018973		Endogenous1	miRNA			100			FALSE	0			40.33	22	63	31.91	59	33	63	49	38	31	22	24	39	45	48	33
hsa-miR-4454+hsa-miR-7975		MIMAT0018976		Endogenous1	miRNA			100			FALSE	0			5137.17	1028	10881	66.17	1028	2258	6202	10507	1297	9115	2739	4324	3971	4956	4368	10881
hsa-miR-4455		MIMAT0018977		Endogenous1	miRNA			100			FALSE	0			586.83	83	1083	56.32	693	429	737	716	1020	549	83	653	790	146	1083	143
hsa-miR-4458		MIMAT0018980		Endogenous1	miRNA			100			FALSE	0			23.75	12	36	30.16	23	27	32	12	23	19	13	20	36	30	26	24
hsa-miR-4461		MIMAT0018983		Endogenous1	miRNA			100			FALSE	0			94.42	41	227	67.61	80	52	124	68	125	58	51	207	227	41	55	45
hsa-miR-448		MIMAT0001532		Endogenous1	miRNA			100			FALSE	0			137.92	27	294	62.93	201	104	229	294	231	78	27	83	129	52	180	47
hsa-miR-4485-3p		MIMAT0019019		Endogenous1	miRNA			100			FALSE	0			18.83	5	30	43.07	30	8	23	18	19	19	5	15	11	30	27	21
hsa-miR-4488		MIMAT0019022		Endogenous1	miRNA			100			FALSE	0			183.17	29	861	125.31	126	146	861	111	83	79	29	293	281	81	48	60
hsa-miR-449a		MIMAT0001541		Endogenous1	miRNA			100			FALSE	0			25.33	12	37	33.08	33	15	33	33	37	26	12	15	22	20	28	30
hsa-miR-449b-5p		MIMAT0003327		Endogenous1	miRNA			100			FALSE	0			33.25	17	62	35.91	42	27	62	43	37	29	17	26	28	35	32	21
hsa-miR-449c-5p		MIMAT0010251		Endogenous1	miRNA			100			FALSE	0			22.17	10	34	37.93	28	10	34	24	31	12	13	14	33	21	23	23
hsa-miR-450a-1-3p		MIMAT0022700		Endogenous1	miRNA			100			FALSE	0			34.75	13	74	60.26	74	46	73	47	25	27	13	18	18	31	27	18
hsa-miR-450a-2-3p		MIMAT0031074		Endogenous1	miRNA			100			FALSE	0			41.17	14	65	32.78	54	45	47	44	65	34	14	38	29	48	48	28
hsa-miR-450a-5p		MIMAT0001545		Endogenous1	miRNA			100			FALSE	0			39.83	19	49	23.67	49	36	45	47	43	41	19	44	41	45	45	23
hsa-miR-450b-3p		MIMAT0004910		Endogenous1	miRNA			100			FALSE	0			29.25	8	45	31.78	34	27	35	45	30	35	8	25	33	27	33	19
hsa-miR-450b-5p		MIMAT0004909		Endogenous1	miRNA			100			FALSE	0			111.08	25	281	75.53	243	183	281	124	103	59	25	49	74	41	114	37
hsa-miR-4516		MIMAT0019053		Endogenous1	miRNA			100			FALSE	0			7436.17	138	32072	126.03	1762	9008	16162	470	3749	785	5914	32072	13747	138	1721	3706
hsa-miR-451a		MIMAT0001631		Endogenous1	miRNA			100			FALSE	0			21035	63	98670	144.64	98670	1852	6233	138	32362	14755	3963	51810	41818	63	168	588
hsa-miR-452-5p		MIMAT0001635		Endogenous1	miRNA			100			FALSE	0			25.92	17	35	25.14	34	25	35	32	28	20	18	24	22	34	22	17
hsa-miR-4521		MIMAT0019058		Endogenous1	miRNA			100			FALSE	0			79.25	37	117	30.93	78	54	84	115	106	76	64	72	88	60	117	37
hsa-miR-4524a-5p		MIMAT0019062		Endogenous1	miRNA			100			FALSE	0			21.08	6	35	38.29	30	29	35	20	28	17	6	19	21	18	15	15
hsa-miR-4531		MIMAT0019070		Endogenous1	miRNA			100			FALSE	0			801.67	116	1871	80.42	761	491	776	1871	1789	342	116	457	1067	186	1621	143
hsa-miR-4532		MIMAT0019071		Endogenous1	miRNA			100			FALSE	0			1036.67	26	4516	144.4	89	808	2678	69	418	106	461	4516	2979	148	142	26
hsa-miR-4536-3p		MIMAT0020959		Endogenous1	miRNA			100			FALSE	0			77.75	15	175	66.86	172	106	175	97	73	41	15	49	58	31	77	39
hsa-miR-4536-5p		MIMAT0019078		Endogenous1	miRNA			100			FALSE	0			877.25	131	1414	50.46	1230	775	1414	1190	1257	616	131	794	1111	409	1335	265
hsa-miR-454-3p		MIMAT0003885		Endogenous1	miRNA			100			FALSE	0			193	43	550	79.87	325	203	376	132	550	45	214	73	138	43	72	145
hsa-miR-455-3p		MIMAT0004784		Endogenous1	miRNA			100			FALSE	0			20.08	10	32	40.14	28	14	12	27	23	12	10	14	14	32	27	28
hsa-miR-455-5p		MIMAT0003150		Endogenous1	miRNA			100			FALSE	0			23.75	14	37	31.92	36	16	26	30	24	26	14	18	18	22	37	18
hsa-miR-4647		MIMAT0019709		Endogenous1	miRNA			100			FALSE	0			23.75	12	36	29.29	20	12	29	23	26	20	17	21	20	36	27	34
hsa-miR-4707-3p		MIMAT0019808		Endogenous1	miRNA			100			FALSE	0			27.25	14	48	35.27	39	29	48	29	26	28	14	17	32	27	19	19
hsa-miR-4707-5p		MIMAT0019807		Endogenous1	miRNA			100			FALSE	0			46.92	17	70	29.71	44	17	56	47	61	70	31	41	41	49	56	50
hsa-miR-4741		MIMAT0019871		Endogenous1	miRNA			100			FALSE	0			21.92	15	36	32.17	36	30	26	30	17	22	15	19	21	15	17	15
hsa-miR-4755-5p		MIMAT0019895		Endogenous1	miRNA			100			FALSE	0			46.42	10	81	40.02	81	40	68	60	52	42	10	39	45	35	55	30
hsa-miR-4787-3p		MIMAT0019957		Endogenous1	miRNA			91.67			FALSE	0			25.25	1	54	50.83	1	25	54	23	28	25	25	9	26	24	36	27
hsa-miR-4787-5p		MIMAT0019956		Endogenous1	miRNA			100			FALSE	0			25.33	12	40	31.19	37	20	40	17	26	27	12	21	21	29	27	27
hsa-miR-4792		MIMAT0019964		Endogenous1	miRNA			100			FALSE	0			24.58	11	33	26.22	24	11	30	33	20	30	15	24	28	27	25	28
hsa-miR-483-3p		MIMAT0002173		Endogenous1	miRNA			100			FALSE	0			61.5	15	199	82.88	199	77	102	75	72	37	15	31	49	22	34	25
hsa-miR-483-5p		MIMAT0004761		Endogenous1	miRNA			100			FALSE	0			72.75	28	156	61.8	49	45	136	28	119	56	68	109	156	28	39	40
hsa-miR-484		MIMAT0002174		Endogenous1	miRNA			100			FALSE	0			71.5	15	436	162.32	436	40	40	31	32	76	15	54	57	28	31	18
hsa-miR-485-3p		MIMAT0002176		Endogenous1	miRNA			100			FALSE	0			30.58	13	48	29.29	48	23	41	36	33	29	13	26	25	33	32	28
hsa-miR-485-5p		MIMAT0002175		Endogenous1	miRNA			100			FALSE	0			25	10	45	42.67	45	31	37	31	18	19	10	22	14	29	31	13
hsa-miR-486-3p		MIMAT0004762		Endogenous1	miRNA			100			FALSE	0			43.75	21	95	46.1	95	44	56	33	41	47	21	44	60	30	31	23
hsa-miR-487a-3p		MIMAT0002178		Endogenous1	miRNA			100			FALSE	0			96.75	23	290	89.76	219	187	290	95	73	29	23	41	41	54	67	42
hsa-miR-487b-3p		MIMAT0003180		Endogenous1	miRNA			100			FALSE	0			25	7	41	34.7	28	17	27	33	41	22	7	21	28	26	31	19
hsa-miR-487b-5p		MIMAT0026614		Endogenous1	miRNA			100			FALSE	0			21.58	10	36	32.61	19	15	26	23	17	31	10	19	19	36	20	24
hsa-miR-488-3p		MIMAT0004763		Endogenous1	miRNA			100			FALSE	0			24.5	8	39	33.41	31	23	39	30	20	19	8	17	25	33	24	25
hsa-miR-489-3p		MIMAT0002805		Endogenous1	miRNA			100			FALSE	0			72.83	8	338	125.9	46	40	59	58	29	46	8	338	160	28	34	28
hsa-miR-490-3p		MIMAT0002806		Endogenous1	miRNA			100			FALSE	0			23	10	41	40.15	37	14	41	18	22	16	10	19	28	23	19	29
hsa-miR-490-5p		MIMAT0004764		Endogenous1	miRNA			100			FALSE	0			402.75	17	2538	175.62	491	146	171	247	127	174	34	774	2538	17	25	89
hsa-miR-491-3p		MIMAT0004765		Endogenous1	miRNA			100			FALSE	0			53.75	12	104	54.12	104	54	98	93	46	31	12	31	40	47	49	40
hsa-miR-491-5p		MIMAT0002807		Endogenous1	miRNA			100			FALSE	0			24.33	11	62	54.92	62	15	27	24	19	20	18	29	32	11	20	15
hsa-miR-492		MIMAT0002812		Endogenous1	miRNA			100			FALSE	0			23.17	14	31	20.73	31	18	14	25	29	22	20	24	21	26	27	21
hsa-miR-493-3p		MIMAT0003161		Endogenous1	miRNA			100			FALSE	0			30.33	8	102	84.72	54	31	102	21	18	15	8	21	37	24	21	12
hsa-miR-494-3p		MIMAT0002816		Endogenous1	miRNA			0			FALSE	0			1	1	1	0	1	1	1	1	1	1	1	1	1	1	1	1
hsa-miR-494-5p		MIMAT0026607		Endogenous1	miRNA			100			FALSE	0			15.42	10	28	40.5	21	12	26	28	12	10	10	11	13	12	17	13
hsa-miR-495-3p		MIMAT0002817		Endogenous1	miRNA			100			FALSE	0			156	69	258	30.27	138	127	163	258	220	141	69	139	159	155	170	133
hsa-miR-495-5p		MIMAT0022924		Endogenous1	miRNA			100			FALSE	0			54.75	30	96	36.72	50	30	52	96	78	48	31	43	57	53	79	40
hsa-miR-496		MIMAT0002818		Endogenous1	miRNA			100			FALSE	0			158.33	48	269	51.81	60	48	62	178	235	226	55	184	222	222	269	139
hsa-miR-497-5p		MIMAT0002820		Endogenous1	miRNA			100			FALSE	0			28.67	17	39	26.58	32	17	35	22	29	32	21	17	39	36	35	29
hsa-miR-498		MIMAT0002824		Endogenous1	miRNA			100			FALSE	0			71.83	26	101	29.85	71	41	90	101	79	72	26	61	76	96	70	79
hsa-miR-499a-3p		MIMAT0004772		Endogenous1	miRNA			100			FALSE	0			212.92	24	529	91.73	136	71	131	529	492	83	24	152	324	53	510	50
hsa-miR-499a-5p		MIMAT0002870		Endogenous1	miRNA			100			FALSE	0			55.5	21	86	38.87	48	21	38	60	47	82	23	56	57	86	67	81
hsa-miR-499b-3p		MIMAT0019898		Endogenous1	miRNA			100			FALSE	0			96.42	14	243	86.17	228	129	243	190	96	35	14	17	57	38	87	23
hsa-miR-499b-5p		MIMAT0019897		Endogenous1	miRNA			100			FALSE	0			18.67	9	29	34.59	28	13	29	16	21	14	9	14	15	19	19	27
hsa-miR-5001-3p		MIMAT0021022		Endogenous1	miRNA			100			FALSE	0			15.92	10	23	24.47	21	14	13	17	15	16	10	11	15	20	23	16
hsa-miR-5001-5p		MIMAT0021021		Endogenous1	miRNA			100			FALSE	0			27.33	15	39	26.9	29	17	27	33	22	25	15	24	27	36	39	34
hsa-miR-500a-5p+hsa-miR-501-5p		MIMAT0004773		Endogenous1	miRNA			100			FALSE	0			34.25	18	50	31.67	50	24	46	28	42	39	22	37	48	18	30	27
hsa-miR-501-3p		MIMAT0004774		Endogenous1	miRNA			100			FALSE	0			28.5	11	45	36.17	45	17	28	30	30	38	11	29	43	21	31	19
hsa-miR-5010-3p		MIMAT0021044		Endogenous1	miRNA			100			FALSE	0			48.92	13	103	52.22	58	18	55	73	103	30	13	50	62	32	62	31
hsa-miR-5010-5p		MIMAT0021043		Endogenous1	miRNA			100			FALSE	0			21.5	16	28	21.5	25	27	28	23	27	16	20	16	23	20	16	17
hsa-miR-502-3p		MIMAT0004775		Endogenous1	miRNA			100			FALSE	0			33.42	19	54	30.32	54	28	42	43	28	34	22	19	23	37	33	38
hsa-miR-502-5p		MIMAT0002873		Endogenous1	miRNA			100			FALSE	0			633.75	2	1352	80.84	2	42	60	944	1239	1230	382	878	914	392	1352	170
hsa-miR-503-3p		MIMAT0022925		Endogenous1	miRNA			100			FALSE	0			32	11	66	53.2	24	19	66	30	29	18	11	38	64	34	25	26
hsa-miR-503-5p		MIMAT0002874		Endogenous1	miRNA			100			FALSE	0			31.58	17	49	31.7	44	41	49	25	21	32	17	29	28	39	33	21
hsa-miR-504-3p		MIMAT0026612		Endogenous1	miRNA			100			FALSE	0			21.08	8	29	29.76	24	8	25	16	29	23	19	20	27	16	29	17
hsa-miR-504-5p		MIMAT0002875		Endogenous1	miRNA			100			FALSE	0			70.5	21	278	105.63	43	40	40	29	278	30	44	93	150	21	37	41
hsa-miR-505-3p		MIMAT0002876		Endogenous1	miRNA			100			FALSE	0			21.42	12	35	30.74	21	14	28	18	35	21	12	27	24	21	22	14
hsa-miR-506-3p		MIMAT0002878		Endogenous1	miRNA			100			FALSE	0			29.58	9	74	53.63	74	23	34	24	29	15	9	32	31	33	23	28
hsa-miR-506-5p		MIMAT0022701		Endogenous1	miRNA			100			FALSE	0			33.75	19	57	30.14	57	41	39	26	35	30	24	19	28	41	37	28
hsa-miR-507		MIMAT0002879		Endogenous1	miRNA			100			FALSE	0			26.75	14	41	36.07	38	27	39	41	36	21	14	20	17	29	22	17
hsa-miR-508-3p		MIMAT0002880		Endogenous1	miRNA			100			FALSE	0			67.17	27	159	51.62	78	50	82	159	93	54	27	38	59	55	69	42
hsa-miR-508-5p		MIMAT0004778		Endogenous1	miRNA			100			FALSE	0			22.67	12	30	26.09	29	12	20	22	29	26	14	28	20	30	22	20
hsa-miR-509-3-5p		MIMAT0004975		Endogenous1	miRNA			100			FALSE	0			16.75	8	32	46.32	29	20	32	16	13	12	8	17	8	16	21	9
hsa-miR-509-3p		MIMAT0002881		Endogenous1	miRNA			100			FALSE	0			25.08	15	33	23.34	33	16	27	25	32	28	15	26	23	27	30	19
hsa-miR-509-5p		MIMAT0004779		Endogenous1	miRNA			100			FALSE	0			31.92	12	50	34.23	45	29	44	27	38	28	12	24	21	50	34	31
hsa-miR-510-3p		MIMAT0026613		Endogenous1	miRNA			100			FALSE	0			65.5	13	101	38.49	96	58	93	101	60	62	13	56	74	63	75	35
hsa-miR-510-5p		MIMAT0002882		Endogenous1	miRNA			100			FALSE	0			19	6	44	50.43	44	16	19	14	17	20	6	15	9	25	19	24
hsa-miR-511-5p		MIMAT0002808		Endogenous1	miRNA			100			FALSE	0			66.58	23	100	28.77	100	45	74	67	69	83	23	65	57	73	76	67
hsa-miR-512-3p		MIMAT0002823		Endogenous1	miRNA			100			FALSE	0			16.92	3	27	39.17	12	11	25	27	16	15	3	19	19	19	14	23
hsa-miR-512-5p		MIMAT0002822		Endogenous1	miRNA			100			FALSE	0			26.17	18	47	29.32	47	20	29	23	31	25	19	26	18	28	23	25
hsa-miR-513a-3p		MIMAT0004777		Endogenous1	miRNA			100			FALSE	0			30.17	13	45	29.07	36	13	30	24	41	32	21	27	30	45	36	27
hsa-miR-513a-5p		MIMAT0002877		Endogenous1	miRNA			100			FALSE	0			26.42	12	42	30.86	35	20	42	28	29	29	12	22	26	31	27	16
hsa-miR-513b-5p		MIMAT0005788		Endogenous1	miRNA			100			FALSE	0			27.17	13	64	48.63	64	18	36	21	31	23	13	22	30	26	24	18
hsa-miR-513c-3p		MIMAT0022728		Endogenous1	miRNA			100			FALSE	0			18.17	8	30	33.1	30	13	22	14	19	21	8	14	15	25	16	21
hsa-miR-513c-5p		MIMAT0005789		Endogenous1	miRNA			100			FALSE	0			16.58	2	32	45.74	32	12	26	22	18	16	2	14	16	13	16	12
hsa-miR-514a-3p		MIMAT0002883		Endogenous1	miRNA			100			FALSE	0			40.75	24	61	26.16	49	25	61	35	49	42	24	40	32	48	44	40
hsa-miR-514a-5p		MIMAT0022702		Endogenous1	miRNA			100			FALSE	0			27.58	13	89	74.03	89	18	25	17	29	17	18	34	31	23	17	13
hsa-miR-514b-3p		MIMAT0015088		Endogenous1	miRNA			100			FALSE	0			56.08	14	111	48.49	73	54	82	111	73	35	14	28	57	41	70	35
hsa-miR-514b-5p		MIMAT0015087		Endogenous1	miRNA			100			FALSE	0			149.5	61	275	44.19	154	92	148	255	275	131	61	119	139	153	197	70
hsa-miR-515-3p		MIMAT0002827		Endogenous1	miRNA			100			FALSE	0			40.83	9	68	47.53	63	39	51	68	66	21	9	32	47	26	47	21
hsa-miR-515-5p		MIMAT0002826		Endogenous1	miRNA			100			FALSE	0			35.5	15	50	32.26	40	15	38	43	35	43	15	38	48	50	35	26
hsa-miR-516a-3p+hsa-miR-516b-3p		MIMAT0006778		Endogenous1	miRNA			100			FALSE	0			104.25	38	192	53.81	192	120	184	101	100	61	53	97	188	38	67	50
hsa-miR-516a-5p		MIMAT0004770		Endogenous1	miRNA			100			FALSE	0			18	11	32	39.28	14	11	32	12	13	20	15	30	12	19	23	15
hsa-miR-516b-5p		MIMAT0002859		Endogenous1	miRNA			100			FALSE	0			48.75	28	86	41.36	86	45	84	62	49	31	28	28	37	37	59	39
hsa-miR-517a-3p		MIMAT0002852		Endogenous1	miRNA			100			FALSE	0			41.5	19	75	36.57	63	37	75	40	42	41	19	24	34	43	45	35
hsa-miR-517b-3p		MIMAT0002857		Endogenous1	miRNA			100			FALSE	0			40.5	13	78	45.18	57	40	48	78	52	24	13	39	31	29	54	21
hsa-miR-517c-3p+hsa-miR-519a-3p		MIMAT0002866		Endogenous1	miRNA			100			FALSE	0			23.17	10	36	31.98	16	20	21	16	24	23	10	24	25	33	36	30
hsa-miR-518b		MIMAT0002844		Endogenous1	miRNA			100			FALSE	0			22.5	16	39	36.63	37	16	39	17	30	22	16	19	21	17	20	16
hsa-miR-518c-3p		MIMAT0002848		Endogenous1	miRNA			100			FALSE	0			41.58	16	85	52.86	49	53	67	27	33	31	16	85	65	28	29	16
hsa-miR-518d-3p		MIMAT0002864		Endogenous1	miRNA			100			FALSE	0			17.42	8	35	44.17	35	22	25	15	11	13	12	8	17	24	15	12
hsa-miR-518e-3p		MIMAT0002861		Endogenous1	miRNA			100			FALSE	0			20.67	9	32	37.89	29	9	19	27	25	26	9	12	17	32	25	18
hsa-miR-518f-3p		MIMAT0002842		Endogenous1	miRNA			100			FALSE	0			113.5	47	222	50.46	158	111	222	142	191	67	59	78	136	50	101	47
hsa-miR-5196-3p+hsa-miR-6732-3p		MIMAT0021129		Endogenous1	miRNA			100			FALSE	0			35.25	9	52	42.87	47	37	52	20	44	49	9	51	46	21	29	18
hsa-miR-5196-5p		MIMAT0021128		Endogenous1	miRNA			100			FALSE	0			79.33	32	223	60.09	82	45	68	62	79	61	223	73	74	70	83	32
hsa-miR-519b-3p		MIMAT0002837		Endogenous1	miRNA			100			FALSE	0			25.67	15	42	33.9	42	16	35	32	15	28	17	21	34	22	27	19
hsa-miR-519b-5p+hsa-miR-519c-5p+hsa-miR-523-5p+hsa-miR-518e-5p+hsa-miR-522-5p+hsa-miR-519a-5p		MIMAT0005454		Endogenous1	miRNA			100			FALSE	0			670.42	51	1599	81.56	1397	811	1599	1206	982	207	51	279	474	87	856	96
hsa-miR-519c-3p		MIMAT0002832		Endogenous1	miRNA			100			FALSE	0			40.92	28	58	23.15	58	33	56	44	37	38	28	35	32	37	49	44
hsa-miR-519d-3p		MIMAT0002853		Endogenous1	miRNA			100			FALSE	0			90.92	35	167	43.78	128	87	167	124	89	82	35	78	126	39	88	48
hsa-miR-519e-3p		MIMAT0002829		Endogenous1	miRNA			100			FALSE	0			19.42	5	31	38.26	27	17	31	23	22	24	5	11	14	26	16	17
hsa-miR-520a-3p		MIMAT0002834		Endogenous1	miRNA			100			FALSE	0			35.5	11	104	82.61	104	52	76	48	21	13	11	12	19	32	18	20
hsa-miR-520a-5p		MIMAT0002833		Endogenous1	miRNA			100			FALSE	0			33	18	49	29.32	42	33	40	40	49	22	18	29	37	24	39	23
hsa-miR-520b		MIMAT0002843		Endogenous1	miRNA			100			FALSE	0			70.92	23	201	68.39	78	45	95	76	201	27	94	45	80	26	61	23
hsa-miR-520c-3p		MIMAT0002846		Endogenous1	miRNA			100			FALSE	0			255.67	40	811	114.34	87	46	122	82	737	76	811	130	263	40	44	630
hsa-miR-520d-3p		MIMAT0002856		Endogenous1	miRNA			100			FALSE	0			1157.67	46	3719	115.52	3088	3024	3719	756	1366	110	180	277	651	46	463	212
hsa-miR-520d-5p+hsa-miR-527+hsa-miR-518a-5p		MIMAT0002855		Endogenous1	miRNA			100			FALSE	0			96.08	31	189	46.11	60	31	69	189	150	103	68	87	96	101	137	62
hsa-miR-520e		MIMAT0002825		Endogenous1	miRNA			100			FALSE	0			602.33	28	2823	130.2	331	209	503	191	2823	184	648	696	1311	28	194	110
hsa-miR-520f-3p		MIMAT0002830		Endogenous1	miRNA			100			FALSE	0			30.25	9	70	51	70	9	29	41	31	27	18	23	40	32	23	20
hsa-miR-520g-3p		MIMAT0002858		Endogenous1	miRNA			100			FALSE	0			26.33	12	35	27.3	32	12	31	32	29	35	19	28	20	31	29	18
hsa-miR-520h		MIMAT0002867		Endogenous1	miRNA			100			FALSE	0			346.33	79	851	73.35	340	210	366	851	694	153	94	232	468	95	574	79
hsa-miR-521		MIMAT0002854		Endogenous1	miRNA			100			FALSE	0			22.42	9	39	33.52	39	20	24	24	23	29	9	17	15	27	22	20
hsa-miR-522-3p		MIMAT0002868		Endogenous1	miRNA			100			FALSE	0			585.92	35	1619	89.25	1090	676	1247	1619	802	130	35	152	545	88	556	91
hsa-miR-523-3p		MIMAT0002840		Endogenous1	miRNA			100			FALSE	0			16.33	11	29	36.58	12	12	13	14	21	12	13	18	26	29	15	11
hsa-miR-524-3p		MIMAT0002850		Endogenous1	miRNA			100			FALSE	0			19.5	11	33	33.77	33	13	21	22	11	12	12	21	19	21	26	23
hsa-miR-525-3p		MIMAT0002839		Endogenous1	miRNA			41.67			FALSE	0			5.58	1	24	144.79	1	1	24	1	1	5	9	1	20	1	2	1
hsa-miR-525-5p		MIMAT0002838		Endogenous1	miRNA			100			FALSE	0			54.83	28	90	37.41	90	57	86	83	53	46	28	34	46	45	48	42
hsa-miR-526a+hsa-miR-518c-5p+hsa-miR-518d-5p		MIMAT0002845		Endogenous1	miRNA			100			FALSE	0			41.58	11	69	38.84	69	33	68	44	51	36	11	34	37	39	48	29
hsa-miR-526b-5p		MIMAT0002835		Endogenous1	miRNA			100			FALSE	0			35.83	11	56	38.99	54	30	48	44	56	22	11	27	29	34	48	27
hsa-miR-532-3p		MIMAT0004780		Endogenous1	miRNA			100			FALSE	0			26.33	17	37	27.26	20	17	37	22	26	24	17	33	33	27	37	23
hsa-miR-532-5p		MIMAT0002888		Endogenous1	miRNA			100			FALSE	0			30.75	14	45	29.97	39	24	45	19	35	34	23	31	39	29	37	14
hsa-miR-539-3p		MIMAT0022705		Endogenous1	miRNA			100			FALSE	0			19.5	9	31	34.61	22	15	24	31	17	18	10	18	9	30	20	20
hsa-miR-539-5p		MIMAT0003163		Endogenous1	miRNA			100			FALSE	0			28.08	13	41	29.5	28	13	29	41	32	27	14	23	30	37	34	29
hsa-miR-541-3p		MIMAT0004920		Endogenous1	miRNA			100			FALSE	0			16.5	5	25	36.13	24	5	19	14	19	18	13	8	14	19	20	25
hsa-miR-542-3p		MIMAT0003389		Endogenous1	miRNA			100			FALSE	0			33.08	23	45	23.82	44	34	45	23	32	45	23	30	28	35	30	28
hsa-miR-542-5p		MIMAT0003340		Endogenous1	miRNA			100			FALSE	0			24.08	12	36	27.63	21	17	27	29	28	23	12	36	23	32	20	21
hsa-miR-543		MIMAT0004954		Endogenous1	miRNA			100			FALSE	0			42.92	20	75	33.52	58	49	75	33	42	39	20	31	48	45	45	30
hsa-miR-544a		MIMAT0003164		Endogenous1	miRNA			100			FALSE	0			133.25	44	257	60.19	74	44	74	257	236	135	47	160	239	82	188	63
hsa-miR-545-3p		MIMAT0003165		Endogenous1	miRNA			100			FALSE	0			24.92	12	40	31.39	20	16	34	29	40	21	21	22	30	26	28	12
hsa-miR-548a-3p		MIMAT0003251		Endogenous1	miRNA			100			FALSE	0			107.17	15	288	84.34	243	153	288	155	139	34	15	40	72	32	97	18
hsa-miR-548a-5p		MIMAT0004803		Endogenous1	miRNA			100			FALSE	0			557.25	38	2521	157.79	1983	1357	2521	214	143	46	38	64	80	100	98	43
hsa-miR-548aa+hsa-miR-548t-3p		MIMAT0018447		Endogenous1	miRNA			100			FALSE	0			1601.33	364	2726	55.54	1807	1299	2141	2577	2680	1233	369	1616	2036	368	2726	364
hsa-miR-548ad-3p		MIMAT0018946		Endogenous1	miRNA			100			FALSE	0			41.58	14	54	26.01	47	33	44	54	52	51	14	34	44	43	41	42
hsa-miR-548ah-5p		MIMAT0018972		Endogenous1	miRNA			100			FALSE	0			346.58	47	897	88.8	871	648	897	464	375	134	47	119	186	88	246	84
hsa-miR-548ai+hsa-miR-570-5p		MIMAT0018989		Endogenous1	miRNA			100			FALSE	0			207.67	25	800	141.24	693	565	800	69	65	44	27	26	25	73	69	36
hsa-miR-548ak		MIMAT0019013		Endogenous1	miRNA			100			FALSE	0			69.42	29	130	48.99	103	64	120	130	77	46	29	43	71	35	79	36
hsa-miR-548al		MIMAT0019024		Endogenous1	miRNA			100			FALSE	0			24.92	10	44	39.89	44	24	40	23	29	26	10	12	21	27	26	17
hsa-miR-548ar-3p		MIMAT0022266		Endogenous1	miRNA			100			FALSE	0			96.25	28	175	50.99	132	78	123	175	167	53	28	61	94	58	136	50
hsa-miR-548ar-5p		MIMAT0022265		Endogenous1	miRNA			75			FALSE	0			786.08	1	3038	144.3	2777	1929	3038	824	395	1	1	9	129	146	183	1
hsa-miR-548b-3p		MIMAT0003254		Endogenous1	miRNA			100			FALSE	0			30.08	11	49	40.18	43	21	26	49	42	24	11	25	31	24	46	19
hsa-miR-548c-5p+hsa-miR-548o-5p+hsa-miR-548am-5p		MIMAT0004806		Endogenous1	miRNA			100			FALSE	0			35.42	17	89	63.95	34	18	37	24	89	21	17	25	74	23	33	30
hsa-miR-548d-3p		MIMAT0003323		Endogenous1	miRNA			100			FALSE	0			250.08	151	335	25.24	263	151	226	335	312	264	198	240	307	214	331	160
hsa-miR-548d-5p		MIMAT0004812		Endogenous1	miRNA			100			FALSE	0			35.5	13	67	44.68	44	23	38	67	51	23	13	27	44	34	46	16
hsa-miR-548e-3p		MIMAT0005874		Endogenous1	miRNA			100			FALSE	0			20.83	11	34	31.43	34	17	20	16	26	21	11	28	22	20	23	12
hsa-miR-548e-5p		MIMAT0026736		Endogenous1	miRNA			100			FALSE	0			57.08	24	82	31.31	76	56	82	58	71	39	24	74	68	52	48	37
hsa-miR-548g-3p		MIMAT0005912		Endogenous1	miRNA			100			FALSE	0			545.92	120	1167	62.65	963	774	1167	862	671	317	120	320	376	222	586	173
hsa-miR-548h-5p		MIMAT0005928		Endogenous1	miRNA			100			FALSE	0			30.83	14	63	46.3	53	31	63	36	32	20	14	22	22	25	31	21
hsa-miR-548i		MIMAT0005935		Endogenous1	miRNA			100			FALSE	0			147.75	21	344	64.9	163	102	179	344	256	80	21	101	160	68	245	54
hsa-miR-548j-3p		MIMAT0026737		Endogenous1	miRNA			100			FALSE	0			1219.33	80	4267	119.34	3687	2167	4267	1152	1621	130	93	222	552	80	527	134
hsa-miR-548j-5p		MIMAT0005875		Endogenous1	miRNA			100			FALSE	0			127.17	10	226	65.94	211	110	181	226	224	51	10	83	168	30	203	29
hsa-miR-548k		MIMAT0005882		Endogenous1	miRNA			100			FALSE	0			44.17	11	68	35.6	37	25	42	68	59	53	11	45	57	43	54	36
hsa-miR-548l		MIMAT0005889		Endogenous1	miRNA			100			FALSE	0			37.75	21	63	36.57	41	31	46	59	63	27	21	27	31	30	50	27
hsa-miR-548m		MIMAT0005917		Endogenous1	miRNA			100			FALSE	0			37.83	15	53	26.57	37	33	40	47	39	40	15	38	41	53	46	25
hsa-miR-548n		MIMAT0005916		Endogenous1	miRNA			100			FALSE	0			1624.17	105	4933	106.21	4933	2753	4817	2206	1383	350	105	407	820	397	1155	164
hsa-miR-548o-3p+hsa-miR-548ah-3p+hsa-miR-548av-3p		MIMAT0005919		Endogenous1	miRNA			100			FALSE	0			29.67	10	57	46.96	57	36	52	29	24	25	12	24	34	30	23	10
hsa-miR-548q		MIMAT0011163		Endogenous1	miRNA			100			FALSE	0			1238.42	664	2011	37	733	738	1514	1562	1184	1098	764	1888	2011	1347	1358	664
hsa-miR-548v		MIMAT0015020		Endogenous1	miRNA			100			FALSE	0			156.17	61	319	52.82	153	71	199	319	207	123	78	153	193	61	256	61
hsa-miR-548y		MIMAT0018354		Endogenous1	miRNA			100			FALSE	0			196.33	64	519	66.89	265	297	519	193	313	100	64	112	146	122	136	89
hsa-miR-548z+hsa-miR-548h-3p		MIMAT0018446		Endogenous1	miRNA			100			FALSE	0			308.42	24	1112	122.02	939	612	1112	314	249	45	24	63	110	35	156	42
hsa-miR-549a		MIMAT0003333		Endogenous1	miRNA			100			FALSE	0			662.17	254	1106	50.44	499	367	460	1106	1055	853	287	849	804	307	1105	254
hsa-miR-550a-5p		MIMAT0004800		Endogenous1	miRNA			100			FALSE	0			25.33	14	41	40.2	21	18	38	15	41	14	18	39	34	20	17	29
hsa-miR-551a		MIMAT0003214		Endogenous1	miRNA			100			FALSE	0			28.75	15	51	38.36	51	19	33	18	18	33	15	27	23	44	31	33
hsa-miR-551b-3p		MIMAT0003233		Endogenous1	miRNA			100			FALSE	0			43.58	26	62	24.59	62	34	53	56	54	47	26	40	39	39	38	35
hsa-miR-552-3p		MIMAT0003215		Endogenous1	miRNA			100			FALSE	0			47.92	11	80	43.88	70	38	73	80	66	31	11	27	38	55	45	41
hsa-miR-553		MIMAT0003216		Endogenous1	miRNA			100			FALSE	0			31.92	24	48	28.79	27	24	47	30	48	41	24	24	27	39	26	26
hsa-miR-554		MIMAT0003217		Endogenous1	miRNA			100			FALSE	0			18.58	9	27	28.97	27	15	19	11	21	18	9	14	22	24	22	21
hsa-miR-555		MIMAT0003219		Endogenous1	miRNA			100			FALSE	0			24.5	13	49	36.82	49	23	26	28	22	25	13	20	18	29	24	17
hsa-miR-556-3p		MIMAT0004793		Endogenous1	miRNA			100			FALSE	0			34.17	15	46	27.99	45	25	44	46	39	30	15	32	28	44	31	31
hsa-miR-556-5p		MIMAT0003220		Endogenous1	miRNA			100			FALSE	0			59.42	32	100	34.04	52	32	49	100	87	77	39	48	52	63	68	46
hsa-miR-561-3p		MIMAT0003225		Endogenous1	miRNA			100			FALSE	0			33.42	14	76	48.5	51	40	76	29	33	26	14	26	27	23	30	26
hsa-miR-561-5p		MIMAT0022706		Endogenous1	miRNA			100			FALSE	0			154.17	10	506	110.64	464	282	506	107	129	40	10	51	85	32	113	31
hsa-miR-562		MIMAT0003226		Endogenous1	miRNA			100			FALSE	0			51.33	16	131	69.71	40	23	58	27	102	41	16	79	131	29	50	20
hsa-miR-563		MIMAT0003227		Endogenous1	miRNA			100			FALSE	0			25.42	14	34	28.29	22	16	34	33	34	29	14	21	18	29	31	24
hsa-miR-564		MIMAT0003228		Endogenous1	miRNA			100			FALSE	0			27.75	12	41	29.56	31	16	41	30	27	33	12	29	21	29	27	37
hsa-miR-566		MIMAT0003230		Endogenous1	miRNA			100			FALSE	0			106.92	16	683	172.18	99	126	683	34	67	34	16	49	63	46	27	39
hsa-miR-567		MIMAT0003231		Endogenous1	miRNA			100			FALSE	0			46.42	29	72	26.41	57	38	51	60	72	45	29	36	43	39	51	36
hsa-miR-568		MIMAT0003232		Endogenous1	miRNA			100			FALSE	0			38	14	64	37.62	64	33	55	40	45	27	14	33	45	35	46	19
hsa-miR-570-3p		MIMAT0003235		Endogenous1	miRNA			91.67			FALSE	0			346.83	1	975	77.84	321	282	345	975	685	178	198	192	285	138	562	1
hsa-miR-571		MIMAT0003236		Endogenous1	miRNA			100			FALSE	0			24.83	14	35	27.03	26	14	25	21	23	23	15	22	29	35	35	30
hsa-miR-572		MIMAT0003237		Endogenous1	miRNA			100			FALSE	0			25.67	4	43	42.3	32	4	29	13	31	29	18	24	34	43	34	17
hsa-miR-573		MIMAT0003238		Endogenous1	miRNA			100			FALSE	0			54.75	21	87	38.38	81	51	75	87	77	41	21	41	55	40	55	33
hsa-miR-574-3p		MIMAT0003239		Endogenous1	miRNA			100			FALSE	0			24.08	8	33	30.48	21	15	23	26	22	30	8	31	32	33	26	22
hsa-miR-574-5p		MIMAT0004795		Endogenous1	miRNA			100			FALSE	0			122.5	44	256	48.72	92	61	83	256	192	111	44	149	140	124	145	73
hsa-miR-575		MIMAT0003240		Endogenous1	miRNA			100			FALSE	0			100.83	34	141	32	120	67	111	73	141	78	110	126	128	34	91	131
hsa-miR-576-3p		MIMAT0004796		Endogenous1	miRNA			100			FALSE	0			27.75	17	43	28.17	43	17	27	36	25	33	19	23	28	36	21	25
hsa-miR-576-5p		MIMAT0003241		Endogenous1	miRNA			100			FALSE	0			27.5	15	41	27.58	41	23	40	29	33	28	15	22	25	21	25	28
hsa-miR-577		MIMAT0003242		Endogenous1	miRNA			100			FALSE	0			145.83	28	393	82.15	349	205	393	209	118	71	28	45	85	72	116	59
hsa-miR-578		MIMAT0003243		Endogenous1	miRNA			100			FALSE	0			24.83	14	39	28.41	31	18	39	23	19	21	14	27	28	33	22	23
hsa-miR-579-3p		MIMAT0003244		Endogenous1	miRNA			100			FALSE	0			5550.33	1501	13157	64.65	1673	1830	1501	7277	5704	10138	3527	5979	4297	13157	7826	3695
hsa-miR-579-5p		MIMAT0026616		Endogenous1	miRNA			100			FALSE	0			29.33	11	61	44.29	61	27	33	17	31	29	11	21	25	44	30	23
hsa-miR-580-3p		MIMAT0003245		Endogenous1	miRNA			100			FALSE	0			22.83	10	55	52.65	21	20	55	11	25	25	13	28	30	20	16	10
hsa-miR-582-3p		MIMAT0004797		Endogenous1	miRNA			100			FALSE	0			47.42	25	94	45.49	54	32	55	94	73	35	25	27	43	33	67	31
hsa-miR-582-5p		MIMAT0003247		Endogenous1	miRNA			100			FALSE	0			36	9	53	33.63	53	24	37	48	38	36	9	32	26	48	41	40
hsa-miR-584-3p		MIMAT0022708		Endogenous1	miRNA			100			FALSE	0			46.83	17	80	37.87	80	48	71	52	52	37	17	32	32	49	58	34
hsa-miR-584-5p		MIMAT0003249		Endogenous1	miRNA			100			FALSE	0			43.67	21	64	25.92	64	37	48	49	41	43	21	33	55	51	47	35
hsa-miR-585-3p		MIMAT0003250		Endogenous1	miRNA			100			FALSE	0			256.75	78	479	60.84	187	128	227	474	479	212	78	228	435	104	437	92
hsa-miR-587		MIMAT0003253		Endogenous1	miRNA			100			FALSE	0			124.5	36	242	44.57	158	112	150	242	170	102	36	110	115	82	159	58
hsa-miR-589-5p		MIMAT0004799		Endogenous1	miRNA			100			FALSE	0			21	11	32	29.21	28	13	22	21	25	22	11	14	19	24	32	21
hsa-miR-590-3p		MIMAT0004801		Endogenous1	miRNA			100			FALSE	0			24.83	12	33	26.48	31	22	32	26	19	24	12	22	27	33	32	18
hsa-miR-590-5p		MIMAT0003258		Endogenous1	miRNA			100			FALSE	0			525.92	163	850	39.17	686	392	694	584	690	590	163	550	546	332	850	234
hsa-miR-591		MIMAT0003259		Endogenous1	miRNA			100			FALSE	0			44.58	18	71	35.32	71	38	51	69	47	33	18	32	35	56	50	35
hsa-miR-592		MIMAT0003260		Endogenous1	miRNA			100			FALSE	0			39.42	13	67	43.11	65	35	42	67	45	25	13	21	38	31	58	33
hsa-miR-593-3p		MIMAT0004802		Endogenous1	miRNA			100			FALSE	0			43.67	23	75	37.29	71	47	75	45	51	32	27	38	29	39	47	23
hsa-miR-595		MIMAT0003263		Endogenous1	miRNA			100			FALSE	0			27.58	15	36	21.45	33	31	31	26	25	31	15	28	24	36	31	20
hsa-miR-596		MIMAT0003264		Endogenous1	miRNA			100			FALSE	0			187.33	17	1163	175.61	60	82	1163	26	168	30	39	185	426	17	30	22
hsa-miR-597-5p		MIMAT0003265		Endogenous1	miRNA			100			FALSE	0			202.25	51	536	78.87	170	94	161	536	422	122	58	127	259	61	366	51
hsa-miR-598-3p		MIMAT0003266		Endogenous1	miRNA			100			FALSE	0			76	43	103	24.13	102	60	76	103	81	87	43	57	68	84	88	63
hsa-miR-599		MIMAT0003267		Endogenous1	miRNA			100			FALSE	0			22.5	9	29	25.74	20	9	28	25	19	29	19	22	29	28	21	21
hsa-miR-600		MIMAT0003268		Endogenous1	miRNA			100			FALSE	0			48.92	24	84	39.92	59	29	33	77	84	55	31	33	24	62	53	47
hsa-miR-601		MIMAT0003269		Endogenous1	miRNA			100			FALSE	0			12996.1	159	44405	122.4	618	614	4630	159	44405	14885	20528	25402	38862	177	1887	3786
hsa-miR-603		MIMAT0003271		Endogenous1	miRNA			100			FALSE	0			1654.08	173	4018	72.28	3172	2146	4018	1669	2282	920	179	1276	1644	262	2108	173
hsa-miR-604		MIMAT0003272		Endogenous1	miRNA			100			FALSE	0			42.58	8	136	97.09	30	14	27	20	45	16	8	118	136	27	49	21
hsa-miR-605-5p		MIMAT0003273		Endogenous1	miRNA			100			FALSE	0			30.75	17	43	28.99	40	21	38	31	43	30	17	24	20	34	42	29
hsa-miR-606		MIMAT0003274		Endogenous1	miRNA			100			FALSE	0			24.67	16	34	24.28	24	17	25	34	27	16	16	24	24	28	28	33
hsa-miR-607		MIMAT0003275		Endogenous1	miRNA			100			FALSE	0			39.33	25	71	30.8	43	46	71	43	41	28	32	25	41	28	39	35
hsa-miR-608		MIMAT0003276		Endogenous1	miRNA			100			FALSE	0			32.58	15	44	24.39	44	30	41	25	37	28	15	33	30	38	39	31
hsa-miR-610		MIMAT0003278		Endogenous1	miRNA			100			FALSE	0			62.25	33	99	28.42	99	65	77	79	64	56	45	60	49	70	50	33
hsa-miR-612		MIMAT0003280		Endogenous1	miRNA			100			FALSE	0			285.5	57	525	46.82	343	196	323	525	249	210	57	210	227	523	253	310
hsa-miR-613		MIMAT0003281		Endogenous1	miRNA			100			FALSE	0			86.75	28	133	35.17	77	57	94	111	118	84	28	98	133	89	105	47
hsa-miR-614		MIMAT0003282		Endogenous1	miRNA			100			FALSE	0			37.75	14	109	73.59	59	27	62	48	30	16	14	19	109	28	18	23
hsa-miR-615-3p		MIMAT0003283		Endogenous1	miRNA			100			FALSE	0			32.42	16	48	29.81	48	23	40	44	31	28	16	25	29	44	32	29
hsa-miR-615-5p		MIMAT0004804		Endogenous1	miRNA			100			FALSE	0			22.58	13	32	26.93	29	22	32	15	26	22	13	14	22	22	28	26
hsa-miR-616-3p		MIMAT0004805		Endogenous1	miRNA			100			FALSE	0			50.58	20	107	64.23	106	56	107	89	52	26	20	27	21	36	40	27
hsa-miR-617		MIMAT0003286		Endogenous1	miRNA			100			FALSE	0			29.5	13	54	42.1	31	28	36	24	54	27	13	36	48	16	23	18
hsa-miR-619-3p		MIMAT0003288		Endogenous1	miRNA			100			FALSE	0			21.83	11	46	42.56	46	16	22	27	23	19	11	16	22	27	11	22
hsa-miR-620		MIMAT0003289		Endogenous1	miRNA			100			FALSE	0			25.75	6	38	33.82	30	22	33	32	26	16	6	26	21	38	33	26
hsa-miR-624-3p		MIMAT0004807		Endogenous1	miRNA			100			FALSE	0			25.5	13	37	24.32	28	22	33	29	24	23	13	25	20	24	37	28
hsa-miR-625-5p		MIMAT0003294		Endogenous1	miRNA			100			FALSE	0			60.58	35	81	26.06	77	67	81	81	62	52	61	39	35	62	68	42
hsa-miR-626		MIMAT0003295		Endogenous1	miRNA			100			FALSE	0			24.33	8	42	41.44	40	33	42	27	22	23	8	15	22	26	16	18
hsa-miR-627-3p		MIMAT0026623		Endogenous1	miRNA			100			FALSE	0			76.42	20	135	45.63	111	91	135	116	76	49	20	48	50	62	105	54
hsa-miR-627-5p		MIMAT0003296		Endogenous1	miRNA			91.67			FALSE	0			2184.33	1	8063	131.32	7261	4554	8063	2003	1906	130	161	268	748	1	977	140
hsa-miR-628-3p		MIMAT0003297		Endogenous1	miRNA			100			FALSE	0			26.83	14	41	29.72	41	21	33	38	30	24	14	20	20	23	30	28
hsa-miR-628-5p		MIMAT0004809		Endogenous1	miRNA			100			FALSE	0			100.25	26	488	126.69	88	87	138	56	488	39	41	64	111	26	31	34
hsa-miR-629-5p		MIMAT0004810		Endogenous1	miRNA			100			FALSE	0			62.75	25	137	51.99	96	27	56	28	82	50	25	67	137	49	55	81
hsa-miR-630		MIMAT0003299		Endogenous1	miRNA			100			FALSE	0			27110.5	187	111627	131.93	658	478	3667	187	72796	14699	35886	33609	49808	219	1692	111627
hsa-miR-631		MIMAT0003300		Endogenous1	miRNA			100			FALSE	0			22.58	12	38	33.59	36	19	26	21	38	20	17	24	12	19	21	18
hsa-miR-637		MIMAT0003307		Endogenous1	miRNA			100			FALSE	0			16	8	23	26.11	17	13	23	22	16	12	8	18	17	14	18	14
hsa-miR-638		MIMAT0003308		Endogenous1	miRNA			100			FALSE	0			37.83	22	59	31.81	51	38	51	27	37	26	22	59	47	30	26	40
hsa-miR-639		MIMAT0003309		Endogenous1	miRNA			100			FALSE	0			24.5	8	33	26.71	33	21	30	28	23	19	8	24	27	26	30	25
hsa-miR-640		MIMAT0003310		Endogenous1	miRNA			100			FALSE	0			31.25	14	48	31.15	48	33	45	24	31	26	14	20	29	35	38	32
hsa-miR-641		MIMAT0003311		Endogenous1	miRNA			100			FALSE	0			28.5	19	47	25.37	33	28	31	47	26	26	20	19	30	31	27	24
hsa-miR-642a-3p		MIMAT0020924		Endogenous1	miRNA			100			FALSE	0			58.58	24	89	33.3	44	24	45	50	89	76	48	50	58	58	89	72
hsa-miR-642a-5p		MIMAT0003312		Endogenous1	miRNA			100			FALSE	0			31.08	17	45	27.52	34	18	34	45	43	27	17	26	28	31	35	35
hsa-miR-643		MIMAT0003313		Endogenous1	miRNA			100			FALSE	0			40.58	22	58	28.73	48	37	49	43	58	43	24	33	31	42	57	22
hsa-miR-644a		MIMAT0003314		Endogenous1	miRNA			100			FALSE	0			2018	522	3611	52.86	3144	2310	3268	3611	2896	1353	522	1250	1534	1192	2490	646
hsa-miR-648		MIMAT0003318		Endogenous1	miRNA			100			FALSE	0			36.17	22	56	33.26	54	27	56	26	47	45	28	22	30	33	24	42
hsa-miR-649		MIMAT0003319		Endogenous1	miRNA			100			FALSE	0			45	16	73	39.42	66	57	73	58	59	29	16	49	32	34	39	28
hsa-miR-650		MIMAT0003320		Endogenous1	miRNA			100			FALSE	0			25.25	14	39	29.26	39	20	32	27	21	25	14	21	15	29	32	28
hsa-miR-6503-3p		MIMAT0025463		Endogenous1	miRNA			100			FALSE	0			19.17	8	52	59.9	52	18	25	15	24	12	8	15	15	15	20	11
hsa-miR-6503-5p		MIMAT0025462		Endogenous1	miRNA			100			FALSE	0			27	12	49	39.13	30	21	21	25	29	36	12	22	19	49	41	19
hsa-miR-651-3p		MIMAT0026624		Endogenous1	miRNA			100			FALSE	0			19.92	10	34	33.27	34	10	20	22	17	19	11	21	19	20	17	29
hsa-miR-651-5p		MIMAT0003321		Endogenous1	miRNA			100			FALSE	0			54.75	18	110	41.42	72	50	52	110	69	39	18	40	49	50	64	44
hsa-miR-6511a-3p		MIMAT0025479		Endogenous1	miRNA			100			FALSE	0			19.75	9	39	42.09	39	9	14	29	27	19	15	15	14	21	20	15
hsa-miR-6511a-5p		MIMAT0025478		Endogenous1	miRNA			100			FALSE	0			20.83	8	32	32.86	26	18	32	21	14	22	8	25	17	27	26	14
hsa-miR-652-3p		MIMAT0003322		Endogenous1	miRNA			100			FALSE	0			19.33	6	39	48.44	39	8	18	15	19	26	18	30	25	6	15	13
hsa-miR-652-5p		MIMAT0022709		Endogenous1	miRNA			100			FALSE	0			27.25	9	59	59.24	59	26	58	37	22	19	9	14	17	24	24	18
hsa-miR-654-3p		MIMAT0004814		Endogenous1	miRNA			100			FALSE	0			29.92	13	50	36.1	23	13	34	39	36	41	20	33	20	50	29	21
hsa-miR-654-5p		MIMAT0003330		Endogenous1	miRNA			100			FALSE	0			28.5	15	42	25.94	33	19	26	34	31	28	15	24	24	34	42	32
hsa-miR-655-3p		MIMAT0003331		Endogenous1	miRNA			100			FALSE	0			19.83	9	32	40.21	32	9	31	15	22	22	9	14	29	15	23	17
hsa-miR-656-3p		MIMAT0003332		Endogenous1	miRNA			100			FALSE	0			200.25	54	424	57.98	217	125	186	424	345	139	59	187	233	107	327	54
hsa-miR-660-3p		MIMAT0022711		Endogenous1	miRNA			100			FALSE	0			25.67	11	41	35.45	23	15	41	15	35	26	11	28	27	32	34	21
hsa-miR-660-5p		MIMAT0003338		Endogenous1	miRNA			100			FALSE	0			42.25	12	124	81.9	100	14	31	38	36	31	12	43	124	19	41	18
hsa-miR-661		MIMAT0003324		Endogenous1	miRNA			100			FALSE	0			33.17	16	50	28.69	32	20	50	33	28	40	16	31	32	45	33	38
hsa-miR-663a		MIMAT0003326		Endogenous1	miRNA			100			FALSE	0			30.75	14	48	28.25	48	14	30	35	31	30	20	33	27	33	28	40
hsa-miR-664a-3p		MIMAT0005949		Endogenous1	miRNA			100			FALSE	0			29.58	17	57	36.96	43	25	57	25	26	27	17	31	32	25	29	18
hsa-miR-664b-3p		MIMAT0022272		Endogenous1	miRNA			100			FALSE	0			44.83	29	70	25.68	45	40	55	70	50	32	29	39	55	44	45	34
hsa-miR-664b-5p		MIMAT0022271		Endogenous1	miRNA			100			FALSE	0			17	9	28	34.85	28	12	20	9	17	19	10	17	25	21	12	14
hsa-miR-665		MIMAT0004952		Endogenous1	miRNA			100			FALSE	0			38.92	17	64	47.48	60	25	61	22	26	47	22	47	64	20	17	56
hsa-miR-671-3p		MIMAT0004819		Endogenous1	miRNA			100			FALSE	0			22.17	12	33	33.42	32	17	16	22	28	15	12	30	14	25	33	22
hsa-miR-671-5p		MIMAT0003880		Endogenous1	miRNA			100			FALSE	0			31.75	16	67	45.62	30	22	67	30	35	23	16	22	42	29	47	18
hsa-miR-6720-3p		MIMAT0025851		Endogenous1	miRNA			100			FALSE	0			26.42	14	44	30.26	44	16	19	25	30	30	14	28	27	31	30	23
hsa-miR-6721-5p		MIMAT0025852		Endogenous1	miRNA			100			FALSE	0			68.58	36	105	33.16	58	39	74	39	67	80	36	105	85	60	93	87
hsa-miR-6724-5p		MIMAT0025856		Endogenous1	miRNA			100			FALSE	0			1987.17	39	13216	192.53	654	682	4659	523	236	356	82	3266	13216	39	84	49
hsa-miR-675-5p		MIMAT0004284		Endogenous1	miRNA			100			FALSE	0			24.17	14	34	26.16	34	19	34	22	26	30	14	17	26	23	25	20
hsa-miR-7-5p		MIMAT0000252		Endogenous1	miRNA			100			FALSE	0			60.25	29	90	32.78	86	55	90	82	72	44	29	48	56	50	72	39
hsa-miR-708-5p		MIMAT0004926		Endogenous1	miRNA			100			FALSE	0			52.67	18	213	102.28	39	44	213	25	42	25	23	70	78	25	30	18
hsa-miR-744-5p		MIMAT0004945		Endogenous1	miRNA			100			FALSE	0			43.08	23	113	58.02	113	23	44	43	64	41	24	23	33	27	40	42
hsa-miR-758-3p+hsa-miR-411-3p		MIMAT0003879		Endogenous1	miRNA			100			FALSE	0			27	11	41	29.59	41	15	28	24	31	30	11	24	26	30	33	31
hsa-miR-758-5p		MIMAT0022929		Endogenous1	miRNA			100			FALSE	0			26.75	17	45	26.82	25	17	29	28	30	45	18	25	25	31	23	25
hsa-miR-760		MIMAT0004957		Endogenous1	miRNA			100			FALSE	0			25.17	12	35	23.1	24	23	29	22	35	20	12	31	26	28	26	26
hsa-miR-761		MIMAT0010364		Endogenous1	miRNA			100			FALSE	0			45.75	18	79	36.11	79	45	68	49	50	35	18	33	42	39	57	34
hsa-miR-764		MIMAT0010367		Endogenous1	miRNA			100			FALSE	0			40.5	22	56	21.77	56	36	47	51	43	44	22	35	36	40	41	35
hsa-miR-765		MIMAT0003945		Endogenous1	miRNA			100			FALSE	0			35.75	14	48	26.49	35	38	48	39	32	33	14	26	39	47	45	33
hsa-miR-766-3p		MIMAT0003888		Endogenous1	miRNA			100			FALSE	0			36.08	20	57	29.15	51	24	44	35	31	31	20	31	35	35	57	39
hsa-miR-766-5p		MIMAT0022714		Endogenous1	miRNA			100			FALSE	0			16.75	6	22	28.13	20	19	22	19	10	20	6	17	15	17	15	21
hsa-miR-767-3p		MIMAT0003883		Endogenous1	miRNA			100			FALSE	0			19.58	9	27	29.33	27	9	21	19	19	25	18	14	18	25	27	13
hsa-miR-767-5p		MIMAT0003882		Endogenous1	miRNA			100			FALSE	0			23.83	9	37	32.59	32	18	25	25	29	29	16	23	9	26	17	37
hsa-miR-769-3p		MIMAT0003887		Endogenous1	miRNA			100			FALSE	0			11.33	6	28	55.34	18	6	28	6	6	12	7	10	11	10	12	10
hsa-miR-769-5p		MIMAT0003886		Endogenous1	miRNA			100			FALSE	0			41.08	17	75	41.66	66	41	75	46	49	25	17	29	42	35	45	23
hsa-miR-770-5p		MIMAT0003948		Endogenous1	miRNA			100			FALSE	0			43.58	17	67	33.9	51	30	48	67	61	38	17	31	46	41	60	33
hsa-miR-802		MIMAT0004185		Endogenous1	miRNA			100			FALSE	0			31.17	14	46	25.84	31	14	35	25	30	46	26	33	26	39	33	36
hsa-miR-873-3p		MIMAT0022717		Endogenous1	miRNA			100			FALSE	0			94.58	32	170	43.7	140	100	170	59	71	73	32	111	149	72	96	62
hsa-miR-873-5p		MIMAT0004953		Endogenous1	miRNA			100			FALSE	0			205.67	83	299	33.19	255	155	260	299	250	197	83	169	202	197	290	111
hsa-miR-874-3p		MIMAT0004911		Endogenous1	miRNA			100			FALSE	0			199	29	478	77.11	100	34	75	373	324	159	29	277	478	86	353	100
hsa-miR-874-5p		MIMAT0026718		Endogenous1	miRNA			100			FALSE	0			36.25	20	64	34.72	64	37	57	34	35	31	20	25	38	36	31	27
hsa-miR-875-3p		MIMAT0004923		Endogenous1	miRNA			100			FALSE	0			32.67	13	83	54.83	42	36	83	27	37	24	19	29	34	20	28	13
hsa-miR-876-3p		MIMAT0004925		Endogenous1	miRNA			100			FALSE	0			27.25	9	39	29.69	39	18	27	31	26	27	9	24	25	36	33	32
hsa-miR-876-5p		MIMAT0004924		Endogenous1	miRNA			100			FALSE	0			25	14	41	35.94	23	14	16	31	23	30	14	27	19	39	41	23
hsa-miR-877-5p		MIMAT0004949		Endogenous1	miRNA			100			FALSE	0			536.42	31	3253	174.29	140	130	948	192	167	189	52	1198	3253	40	97	31
hsa-miR-885-3p		MIMAT0004948		Endogenous1	miRNA			100			FALSE	0			26.83	10	45	38.3	45	10	32	32	17	32	18	16	22	32	38	28
hsa-miR-885-5p		MIMAT0004947		Endogenous1	miRNA			100			FALSE	0			33.92	11	51	33.37	51	20	38	47	33	39	11	33	33	44	33	25
hsa-miR-887-3p		MIMAT0004951		Endogenous1	miRNA			100			FALSE	0			24.67	11	68	66.13	35	13	68	13	15	17	11	23	39	26	22	14
hsa-miR-887-5p		MIMAT0026720		Endogenous1	miRNA			100			FALSE	0			41.08	23	55	22.42	48	37	55	40	46	36	23	37	29	49	49	44
hsa-miR-888-5p		MIMAT0004916		Endogenous1	miRNA			100			FALSE	0			395.92	184	700	36.19	498	408	498	700	471	371	184	311	375	305	442	188
hsa-miR-889-3p		MIMAT0004921		Endogenous1	miRNA			100			FALSE	0			27.58	12	60	44.58	60	25	34	26	23	24	12	13	24	29	35	26
hsa-miR-890		MIMAT0004912		Endogenous1	miRNA			100			FALSE	0			36.17	14	61	41.63	58	25	45	38	46	20	14	31	44	31	61	21
hsa-miR-891a-5p		MIMAT0004902		Endogenous1	miRNA			100			FALSE	0			25.5	11	36	30.67	36	21	30	23	27	35	11	22	18	29	19	35
hsa-miR-891b		MIMAT0004913		Endogenous1	miRNA			100			FALSE	0			47	18	94	46.99	68	38	94	68	46	18	24	39	32	40	64	33
hsa-miR-892a		MIMAT0004907		Endogenous1	miRNA			100			FALSE	0			31.58	15	60	36.89	28	23	33	60	43	24	15	33	39	28	29	24
hsa-miR-892b		MIMAT0004918		Endogenous1	miRNA			100			FALSE	0			48.83	30	74	30.25	41	40	62	66	74	44	30	41	67	43	48	30
hsa-miR-9-5p		MIMAT0000441		Endogenous1	miRNA			100			FALSE	0			21.33	11	29	25.39	22	15	29	25	29	22	11	19	18	26	21	19
hsa-miR-922		MIMAT0004972		Endogenous1	miRNA			100			FALSE	0			31.75	17	47	25.66	47	32	37	29	32	25	17	36	20	35	34	37
hsa-miR-924		MIMAT0004974		Endogenous1	miRNA			100			FALSE	0			19.42	5	30	35.78	18	14	30	29	23	14	5	16	23	23	21	17
hsa-miR-92a-1-5p		MIMAT0004507		Endogenous1	miRNA			100			FALSE	0			32.17	20	43	22.72	43	35	41	41	32	27	23	32	20	35	26	31
hsa-miR-92a-3p		MIMAT0000092		Endogenous1	miRNA			100			FALSE	0			350.5	17	2986	240.78	2986	30	43	23	139	555	24	105	219	36	29	17
hsa-miR-92b-3p		MIMAT0003218		Endogenous1	miRNA			100			FALSE	0			24	11	37	28.04	37	24	21	22	25	20	11	17	24	30	30	27
hsa-miR-93-5p		MIMAT0000093		Endogenous1	miRNA			100			FALSE	0			168.92	20	888	147.77	888	37	52	20	159	205	40	166	368	28	36	28
hsa-miR-933		MIMAT0004976		Endogenous1	miRNA			100			FALSE	0			40.92	18	55	23.5	36	36	55	42	45	39	18	53	41	46	45	35
hsa-miR-934		MIMAT0004977		Endogenous1	miRNA			100			FALSE	0			23.17	12	33	32.97	17	12	16	27	22	30	18	17	33	33	33	20
hsa-miR-935		MIMAT0004978		Endogenous1	miRNA			100			FALSE	0			17.58	11	25	24.79	25	17	19	12	17	20	11	18	16	25	14	17
hsa-miR-936		MIMAT0004979		Endogenous1	miRNA			100			FALSE	0			28.92	17	50	32.22	50	25	34	21	34	19	17	24	22	34	33	34
hsa-miR-937-3p		MIMAT0004980		Endogenous1	miRNA			100			FALSE	0			34.08	24	45	18.28	37	32	45	37	37	37	28	24	26	39	38	29
hsa-miR-939-5p		MIMAT0004982		Endogenous1	miRNA			100			FALSE	0			65.08	37	103	33.01	87	51	103	51	67	71	44	74	96	50	50	37
hsa-miR-940		MIMAT0004983		Endogenous1	miRNA			100			FALSE	0			20.83	13	29	22.41	22	15	29	22	19	25	18	18	19	25	25	13
hsa-miR-941		MIMAT0004984		Endogenous1	miRNA			100			FALSE	0			60.08	15	233	104.79	233	24	25	26	100	36	15	75	107	28	30	22
hsa-miR-942-3p		MIMAT0026734		Endogenous1	miRNA			100			FALSE	0			13	5	29	51.55	22	11	29	8	13	10	5	11	9	14	8	16
hsa-miR-942-5p		MIMAT0004985		Endogenous1	miRNA			100			FALSE	0			125.17	40	251	62.43	59	46	71	188	232	160	40	149	190	66	251	50
hsa-miR-944		MIMAT0004987		Endogenous1	miRNA			100			FALSE	0			437.42	69	843	57.29	558	443	682	843	651	307	85	364	435	159	653	69
hsa-miR-95-3p		MIMAT0000094		Endogenous1	miRNA			100			FALSE	0			59.08	12	141	68.17	135	74	141	65	55	37	12	34	45	35	45	31
hsa-miR-96-5p		MIMAT0000095		Endogenous1	miRNA			100			FALSE	0			31	14	47	28.19	44	31	47	31	27	35	14	28	24	27	35	29
hsa-miR-98-3p		MIMAT0022842		Endogenous1	miRNA			100			FALSE	0			22.58	13	37	34.84	37	20	31	33	20	26	16	13	15	26	18	16
hsa-miR-98-5p		MIMAT0000096		Endogenous1	miRNA			100			FALSE	0			33.42	11	64	41.16	48	35	64	33	40	36	11	29	34	23	30	18
hsa-miR-99a-5p		MIMAT0000097		Endogenous1	miRNA			100			FALSE	0			20.83	12	30	29.93	29	13	30	20	26	21	14	12	16	19	24	26
hsa-miR-99b-5p		MIMAT0000689		Endogenous1	miRNA			100			FALSE	0			29.42	18	54	40.86	54	42	49	18	24	28	18	24	23	25	23	25
ACTB		NM_001101.2		Housekeeping	miRNA			100			FALSE	0			42.5	24	68	29.4	68	41	59	46	32	52	30	43	24	41	34	40
B2M		NM_004048.2		Housekeeping	miRNA			100			FALSE	0			42.08	14	98	53.34	98	40	43	35	57	38	14	59	25	47	32	17
GAPDH		NM_002046.3		Housekeeping	miRNA			100			FALSE	0			27.92	9	40	28.72	32	19	29	40	29	25	9	30	24	31	32	35
RPL19		NM_000981.3		Housekeeping	miRNA			100			FALSE	0			28.75	14	44	30.54	33	14	44	36	30	25	15	21	33	35	31	28
RPLP0		NM_001002.3		Housekeeping	miRNA			100			FALSE	0			18	7	30	32.65	25	13	16	20	17	15	7	15	17	30	20	21
LIG_NEG_A		nmiR00810.1		Ligation	miRNA			100			FALSE	0			16.17	5	32	39.64	21	10	32	14	15	18	16	16	14	16	17	5
LIG_NEG_B		nmiR00828.1		Ligation	miRNA			100			FALSE	0			19.67	11	31	32.98	31	13	23	24	16	23	11	17	12	24	27	15
LIG_NEG_C		nmiR00803.1		Ligation	miRNA			100			FALSE	0			20.67	13	29	20.97	21	22	29	23	17	24	13	19	24	15	20	21
LIG_POS_A		nmiR00813.1		Ligation	miRNA			100			FALSE	0			47139.8	11302	87554	43.48	87554	52303	37502	60842	63736	53176	11302	54157	43144	51081	30961	19920
LIG_POS_B		nmiR00809.1		Ligation	miRNA			100			FALSE	0			9439.92	2364	15992	36.12	15992	10538	9379	11191	11090	10627	2364	9915	8785	10830	7694	4874
LIG_POS_C		nmiR00811.1		Ligation	miRNA			100			FALSE	0			2713.42	901	5790	44.5	2160	1716	2186	2065	2423	3359	901	2819	2511	5790	3244	3387
NEG_A		ERCC_00096.1		Negative	SYSTEM			100			FALSE	0			27.83	19	34	18.81	26	19	28	34	22	28	20	34	28	32	30	33
NEG_B		ERCC_00041.1		Negative	SYSTEM			100			FALSE	0			25.58	10	37	29.18	33	17	24	37	23	26	10	22	23	29	31	32
NEG_C		ERCC_00019.1		Negative	SYSTEM			100			FALSE	0			111.42	37	306	76.72	306	173	247	55	65	79	37	53	59	78	107	78
NEG_D		ERCC_00076.1		Negative	SYSTEM			100			FALSE	0			28.42	17	39	25.17	39	24	39	19	28	26	17	27	28	38	28	28
NEG_E		ERCC_00098.1		Negative	SYSTEM			100			FALSE	0			25.17	13	39	33.02	37	13	24	25	15	28	17	21	26	39	34	23
NEG_F		ERCC_00126.1		Negative	SYSTEM			100			FALSE	0			37.08	13	49	28.55	47	25	38	37	34	40	13	35	32	47	48	49
NEG_G		ERCC_00144.1		Negative	SYSTEM			100			FALSE	0			18.42	7	27	29.33	16	14	25	17	20	19	7	14	20	27	19	23
NEG_H		ERCC_00154.1		Negative	SYSTEM			100			FALSE	0			22.33	9	34	30.03	24	18	28	17	28	25	9	24	24	34	22	15
POS_A		ERCC_00117.1		Positive	SYSTEM			100			FALSE	0			33840.4	8953	48770	34.58	29046	17716	28610	34965	40284	41260	8953	32774	33719	46685	48770	43303
POS_B		ERCC_00112.1		Positive	SYSTEM			100			FALSE	0			12614.8	3167	17696	32.08	12114	7581	12074	12051	14372	14842	3167	12000	12636	17281	17696	15564
POS_C		ERCC_00002.1		Positive	SYSTEM			100			FALSE	0			3766.67	1027	5324	32.89	3368	2211	3256	3817	4254	4518	1027	3651	3730	5288	5324	4756
POS_D		ERCC_00092.1		Positive	SYSTEM			100			FALSE	0			787	209	1131	32.12	790	464	698	844	899	903	209	759	733	1072	1131	942
POS_E		ERCC_00035.1		Positive	SYSTEM			100			FALSE	0			161.83	59	226	29.61	137	106	139	170	198	174	59	152	162	226	218	201
POS_F		ERCC_00034.1		Positive	SYSTEM			100			FALSE	0			88.83	34	143	35.41	117	49	71	80	103	103	34	84	62	143	118	102
ath-miR159a		MIMAT0000177		SpikeIn	miRNA			100			FALSE	0			37.33	23	58	33.07	58	30	26	47	51	31	23	28	25	52	45	32
cel-miR-248		MIMAT0000304		SpikeIn	miRNA			100			FALSE	0			39.67	24	68	34.9	35	24	55	40	58	27	33	35	43	30	28	68
cel-miR-254		MIMAT0000310		SpikeIn	miRNA			100			FALSE	0			7933.67	96	29644	121.68	7381	11165	1289	2435	29644	8274	3136	24307	6740	96	217	520
osa-miR414		MIMAT0001330		SpikeIn	miRNA			100			FALSE	0			99.5	40	178	42.37	108	79	108	178	120	82	40	77	72	173	101	56
osa-miR442		MIMAT0001605		SpikeIn	miRNA			100			FALSE	0			42.92	18	65	32.49	65	26	44	52	59	37	18	33	50	47	52	32

## Sheet: Normalized Data
Probe Name	Annotation	Accession #	NS Probe ID	Class Name	Analyte Type	Species Name	Target Sequence	% Samples above Threshold	Comments	Class Source	Positive Flag	Class Active	Class Preparer	Class Date	Avg Count	Min Count	Max Count	%CV	NS RLSS171 miRNA.RCC	NS RLSS176 miRNA.RCC	NS RLSS193 miRNA.RCC	OL-CU018_MiR.RCC	OL-RLSS-138_MiR.RCC	SL-RLSS-185_MiR.RCC	SL-RLSS-338_MiR.RCC	SLH-RLSS-153_MiR.RCC	SLH-RLSS-182_MiR.RCC	SR-RLSS-177_MiR.RCC	SR-RLSS-188_MiR.RCC	SR-RLSS-345_MiR.RCC
																			NS	NS	NS	S	S	S	S	S	S	S	S	S
hsa-let-7a-5p		MIMAT0000062		Endogenous1	miRNA			91.67			FALSE	0			138.89	1	1098.49	222.83	1098.49	1.3	1	1.25	173.92	157.94	3.28	111.3	103.94	7.5	1.65	5.18
hsa-let-7b-5p		MIMAT0000063		Endogenous1	miRNA			100			FALSE	0			790.9	183.12	1712.71	56.15	1712.71	386.24	771.09	865.15	524.77	1339.96	490.68	450.89	1053.79	183.12	605.91	1106.48
hsa-let-7c-5p		MIMAT0000064		Endogenous1	miRNA			100			FALSE	0			99.56	29.18	187.79	56.91	187.79	145.58	131.17	175.36	53.87	114.21	34.5	34.65	63.2	138.09	87.09	29.18
hsa-let-7d-5p		MIMAT0000065		Endogenous1	miRNA			100			FALSE	0			54.04	1.25	186.04	108.09	87.26	11.59	19.45	1.25	70.77	186.04	41.07	69.58	134.18	7.5	14.62	5.18
hsa-let-7e-5p		MIMAT0000066		Endogenous1	miRNA			75			FALSE	0			8.18	1	70.56	241.5	1.4	7.68	1	1.25	2.58	1.56	3.28	1	1	70.56	1.65	5.18
hsa-let-7f-5p		MIMAT0000067		Endogenous1	miRNA			100			FALSE	0			79.3	11.06	273.17	101.7	62.31	16.79	11.06	35.9	117.39	37.7	44.35	83.16	23.7	273.17	45.92	200.1
hsa-let-7g-5p		MIMAT0000414		Endogenous1	miRNA			100			FALSE	0			137.15	22.21	362.49	77.58	297.87	37.6	36.24	22.21	169.84	362.49	103.42	140.41	165.04	138.09	29.45	143.12
hsa-let-7i-5p		MIMAT0000415		Endogenous1	miRNA			100			FALSE	0			806.34	224.8	1946.6	60.93	876.13	780.41	224.8	1205.06	657.65	1335.27	480.84	889.45	369.94	1946.6	456.03	453.88
hsa-miR-1-3p		MIMAT0000416		Endogenous1	miRNA			66.67			FALSE	0			2.42	1	7.5	90.58	1	1.3	1.37	1.25	1	1.79	4.97	1	1	7.5	1.65	5.18
hsa-miR-1-5p		MIMAT0031892		Endogenous1	miRNA			100			FALSE	0			54.57	13.64	105.63	59.43	80.65	94.84	77.57	105.63	28.22	40.83	31.22	19.12	21.23	63.05	78.86	13.64
hsa-miR-100-5p		MIMAT0000098		Endogenous1	miRNA			91.67			FALSE	0			18.81	1	42.81	73.54	39.56	42.81	25.27	27.19	15.4	17.4	3.28	1	2.72	7.5	19.56	24
hsa-miR-101-3p		MIMAT0000099		Endogenous1	miRNA			66.67			FALSE	0			2.75	1	7.5	84.88	1	1.3	1	1.25	2.58	1.56	3.28	1	1	7.5	6.39	5.18
hsa-miR-103a-3p		MIMAT0000101		Endogenous1	miRNA			75			FALSE	0			8.86	1	48.04	149.3	11.67	11.59	14.29	6.02	1	1.56	3.28	1	1	48.04	1.65	5.18
hsa-miR-105-5p		MIMAT0000102		Endogenous1	miRNA			100			FALSE	0			163.56	47.26	477.92	71.6	145.23	182	157	477.92	163.43	51.76	96.86	47.26	87.27	175.61	271.56	106.87
hsa-miR-106a-5p+hsa-miR-17-5p		MIMAT0000103		Endogenous1	miRNA			100			FALSE	0			87.35	1.3	276.61	108.32	227.42	1.3	7.18	9.76	98.16	276.61	80.45	117.12	171.21	7.5	1.65	49.89
hsa-miR-106b-5p		MIMAT0000680		Endogenous1	miRNA			100			FALSE	0			104.6	36.03	246.94	66.38	188.53	48.01	47.22	65.79	58.53	246.94	106.7	67.64	142.2	63.05	36.03	184.56
hsa-miR-107		MIMAT0000104		Endogenous1	miRNA			100			FALSE	0			55.24	12.98	168.11	76.98	71.11	31.1	31.72	17.23	56.2	79.86	34.5	82.19	28.02	168.11	12.98	49.89
hsa-miR-10a-5p		MIMAT0000253		Endogenous1	miRNA			91.67			FALSE	0			34.17	1	168.11	147.25	6.54	3.78	7.18	27.19	5.49	23.65	24.66	1	6.42	168.11	34.39	101.69
hsa-miR-10b-5p		MIMAT0000254		Endogenous1	miRNA			91.67			FALSE	0			13.56	1	78.06	155.23	14.61	6.38	9.77	4.78	4.33	18.97	4.97	4.57	1	78.06	1.65	13.64
hsa-miR-1178-3p		MIMAT0005823		Endogenous1	miRNA			75			FALSE	0			6.45	1	27.94	121.35	2.13	3.78	6.54	14.74	1	4.91	27.94	1	1	7.5	1.65	5.18
hsa-miR-1180-3p		MIMAT0005825		Endogenous1	miRNA			100			FALSE	0			10.64	1.65	30.75	82.02	30.75	19.39	3.96	6.02	3.16	18.97	4.97	12.33	13.83	7.5	1.65	5.18
hsa-miR-1183		MIMAT0005828		Endogenous1	miRNA			100			FALSE	0			24.05	5.08	60.25	69.45	38.09	5.08	22.04	11	11.9	36.14	41.07	25.92	16.91	10.52	9.68	60.25
hsa-miR-1185-1-3p		MIMAT0022838		Endogenous1	miRNA			83.33			FALSE	0			7.19	1	18.03	85.71	6.54	3.78	13.64	17.23	8.41	1.56	8.25	1	1	18.03	1.65	5.18
hsa-miR-1185-2-3p		MIMAT0022713		Endogenous1	miRNA			100			FALSE	0			124.33	31.74	423.25	83.03	99	103.95	104.69	135.51	77.18	64.25	90.29	31.74	40.98	423.25	136.5	184.56
hsa-miR-1185-5p		MIMAT0005798		Endogenous1	miRNA			75			FALSE	0			8.88	1	37.36	136.11	37.36	20.69	4.6	3.53	1	1.79	3.28	1	1	25.53	1.65	5.18
hsa-miR-1193		MIMAT0015049		Endogenous1	miRNA			91.67			FALSE	0			4.48	1	12.41	82.82	12.41	1.3	1.37	1.25	3.16	1.56	8.25	1	7.65	7.5	3.09	5.18
hsa-miR-1197		MIMAT0005955		Endogenous1	miRNA			100			FALSE	0			48.05	8	190.62	123.74	8	18.09	22.04	34.66	21.23	34.58	44.35	10.39	11.36	190.62	27.8	153.48
hsa-miR-1200		MIMAT0005863		Endogenous1	miRNA			66.67			FALSE	0			5.01	1	21.37	141.53	5.8	1.3	1	1.25	1	1.56	21.37	1	1	18.03	1.65	5.18
hsa-miR-1202		MIMAT0005865		Endogenous1	miRNA			100			FALSE	0			72.46	5.18	208.44	79.02	48.37	53.21	109.86	32.17	46.29	72.06	208.44	119.06	113.19	7.5	54.15	5.18
hsa-miR-1203		MIMAT0005866		Endogenous1	miRNA			75			FALSE	0			4.4	1	12.72	86.07	5.8	6.38	1	1.25	1	12.72	3.28	1	2.72	7.5	1.65	8.46
hsa-miR-1204		MIMAT0005868		Endogenous1	miRNA			58.33			FALSE	0			2.37	1	7.5	93.57	1	1.3	1	1.25	1	1.56	4.97	1	1	7.5	1.65	5.18
hsa-miR-1205		MIMAT0005869		Endogenous1	miRNA			83.33			FALSE	0			10.34	1	39.54	113.38	2.87	1.3	1	7.27	16.57	1.79	24.66	1	7.65	7.5	12.98	39.54
hsa-miR-1206		MIMAT0005870		Endogenous1	miRNA			100			FALSE	0			66.35	11.36	220.64	99.71	16.08	35	20.1	95.67	20.65	47.07	64.04	11.36	24.32	220.64	72.27	169.02
hsa-miR-122-5p		MIMAT0000421		Endogenous1	miRNA			58.33			FALSE	0			2.23	1	7.5	93.63	1	1.3	1	1.25	1	1.56	3.28	1	1	7.5	1.65	5.18
hsa-miR-1224-3p		MIMAT0005459		Endogenous1	miRNA			58.33			FALSE	0			3.25	1	13.49	117.91	1	1.3	1	13.49	1	1.56	3.28	1	1	7.5	1.65	5.18
hsa-miR-1224-5p		MIMAT0005458		Endogenous1	miRNA			100			FALSE	0			33.18	1.25	157.64	128.23	29.29	46.71	157.64	1.25	10.74	22.09	34.5	37.56	44.07	7.5	1.65	5.18
hsa-miR-1226-3p		MIMAT0005577		Endogenous1	miRNA			58.33			FALSE	0			7.87	1	48.04	171.62	1	1.3	1	11	1	15.84	3.28	1	1	48.04	4.74	5.18
hsa-miR-1228-3p		MIMAT0005583		Endogenous1	miRNA			100			FALSE	0			18.73	5.19	50.86	82.89	8.74	7.68	8.48	8.51	14.24	29.9	11.53	9.42	5.19	25.53	50.86	44.71
hsa-miR-1233-3p		MIMAT0005588		Endogenous1	miRNA			75			FALSE	0			7.95	1	29.26	132.26	1	14.19	28.49	1.25	1	1.56	3.28	1	29.26	7.5	1.65	5.18
hsa-miR-1234-3p		MIMAT0005589		Endogenous1	miRNA			100			FALSE	0			10.35	3.28	21.21	58.2	21.21	8.98	17.52	9.76	7.24	20.53	3.28	7.48	5.8	7.5	9.68	5.18
hsa-miR-1236-3p		MIMAT0005591		Endogenous1	miRNA			91.67			FALSE	0			15.13	1	70.56	144.33	13.88	8.98	9.77	8.51	5.49	1.79	4.97	3.6	1	70.56	3.09	49.89
hsa-miR-124-3p		MIMAT0000422		Endogenous1	miRNA			58.33			FALSE	0			2.32	1	7.5	88.81	1	2.48	1	1.25	1	1.56	3.28	1	1	7.5	1.65	5.18
hsa-miR-1244		MIMAT0005896		Endogenous1	miRNA			100			FALSE	0			84.45	18.76	159.21	58.49	52.77	94.84	40.12	146.72	39.3	59.56	159.21	39.5	18.76	138.09	133.21	91.33
hsa-miR-1245a		MIMAT0005897		Endogenous1	miRNA			75			FALSE	0			2.6	1	7.5	77.97	1	1.3	3.31	1.25	3.16	1.56	3.28	1	1	7.5	1.65	5.18
hsa-miR-1245b-3p		MIMAT0019951		Endogenous1	miRNA			66.67			FALSE	0			2.63	1	7.5	86.97	1	1.3	5.89	1.25	1	1.56	3.28	1	1	7.5	1.65	5.18
hsa-miR-1245b-5p		MIMAT0019950		Endogenous1	miRNA			100			FALSE	0			93.14	12.33	158.59	56.36	150.37	158.59	150.54	142.98	57.36	14.28	60.76	12.33	61.35	108.08	83.8	117.23
hsa-miR-1246		MIMAT0005898		Endogenous1	miRNA			100			FALSE	0			1228.77	423.25	2297.13	48.56	1166.73	909.2	1327.71	1314.63	1576.15	2297.13	2285.87	982.6	962.45	423.25	1045.67	453.88
hsa-miR-1247-5p		MIMAT0005899		Endogenous1	miRNA			58.33			FALSE	0			2.23	1	7.5	93.63	1	1.3	1	1.25	1	1.56	3.28	1	1	7.5	1.65	5.18
hsa-miR-1248		MIMAT0005900		Endogenous1	miRNA			100			FALSE	0			12.58	4.6	27.94	60.24	8	7.68	4.6	8.51	8.99	18.97	27.94	18.15	12.59	7.5	22.86	5.18
hsa-miR-1249-3p		MIMAT0005901		Endogenous1	miRNA			58.33			FALSE	0			2.64	1	8.25	102.7	1	1.3	1	1.25	1	1.56	8.25	1	1	7.5	1.65	5.18
hsa-miR-1249-5p		MIMAT0032029		Endogenous1	miRNA			66.67			FALSE	0			2.44	1	7.5	85.16	3.6	1.3	1	1.25	1	1.56	3.28	1	1	7.5	1.65	5.18
hsa-miR-1250-5p		MIMAT0005902		Endogenous1	miRNA			91.67			FALSE	0			4.83	1	14.81	92.22	1	1.3	11.7	1.25	4.33	1.56	14.81	1.66	4.57	7.5	3.09	5.18
hsa-miR-1252-5p		MIMAT0005944		Endogenous1	miRNA			100			FALSE	0			25.97	1.56	77.93	103.44	36.62	77.93	43.35	69.52	15.98	1.56	3.28	1.66	11.36	7.5	37.68	5.18
hsa-miR-1253		MIMAT0005904		Endogenous1	miRNA			100			FALSE	0			5104.06	1221.77	19521.3	100.29	1221.77	2091.72	1224.4	6382.22	1974.78	5733.89	4757.13	2688.32	1454.35	19521.3	6069.14	8129.69
hsa-miR-1254		MIMAT0005905		Endogenous1	miRNA			66.67			FALSE	0			2.97	1	13.64	129.35	1	1.3	1	1.25	1.41	1.56	3.28	1	1	7.5	1.65	13.64
hsa-miR-1255a		MIMAT0005906		Endogenous1	miRNA			100			FALSE	0			57.38	12.33	228.14	101.18	29.29	35	32.37	50.85	29.39	51.76	60.76	12.33	21.23	228.14	40.98	96.51
hsa-miR-1255b-5p		MIMAT0005945		Endogenous1	miRNA			100			FALSE	0			52.48	10.39	243.15	125.69	42.49	25.9	19.45	47.11	14.82	28.33	60.76	10.39	12.59	243.15	17.92	106.87
hsa-miR-1257		MIMAT0005908		Endogenous1	miRNA			100			FALSE	0			295.58	65.05	1391.29	124.49	113.68	100.05	77.57	323.52	110.4	214.15	211.72	111.3	65.05	1391.29	358.85	469.42
hsa-miR-1258		MIMAT0005909		Endogenous1	miRNA			100			FALSE	0			23.68	1.65	70.56	99.91	24.15	21.99	22.68	13.49	6.08	11.16	41.07	2.63	3.33	70.56	1.65	65.43
hsa-miR-125a-3p		MIMAT0004602		Endogenous1	miRNA			100			FALSE	0			56.17	4.74	198.6	97.76	20.48	24.6	36.24	11	66.69	92.35	198.6	82.19	43.45	7.5	4.74	86.15
hsa-miR-125a-5p		MIMAT0000443		Endogenous1	miRNA			66.67			FALSE	0			2.26	1	7.5	91.44	1.4	1.3	1	1.25	1	1.56	3.28	1	1	7.5	1.65	5.18
hsa-miR-125b-5p		MIMAT0000423		Endogenous1	miRNA			91.67			FALSE	0			13.91	1	49.89	103.02	19.01	10.29	5.25	1.25	5.49	29.9	3.28	17.18	1	18.03	6.39	49.89
hsa-miR-126-3p		MIMAT0000445		Endogenous1	miRNA			100			FALSE	0			72.78	1.65	261.91	103.52	261.91	41.51	16.22	6.02	103.4	118.9	47.63	139.44	79.25	7.5	1.65	49.89
hsa-miR-1260a		MIMAT0005911		Endogenous1	miRNA			75			FALSE	0			13.76	1	100.57	213.86	1	1.3	1	39.64	1.41	1.56	3.28	7.48	1	100.57	1.65	5.18
hsa-miR-1260b		MIMAT0015041		Endogenous1	miRNA			66.67			FALSE	0			4.76	1	27.19	155.3	1	1.3	1	27.19	5.49	1.56	3.28	1	1	7.5	1.65	5.18
hsa-miR-1261		MIMAT0005913		Endogenous1	miRNA			91.67			FALSE	0			8.85	1	31.22	90.66	13.14	12.89	8.48	7.27	7.24	8.04	31.22	2.63	1	7.5	1.65	5.18
hsa-miR-1262		MIMAT0005914		Endogenous1	miRNA			100			FALSE	0			291.66	14.62	3069.46	300.2	16.81	36.3	30.43	25.94	41.63	15.84	152.65	22.04	26.17	48.04	14.62	3069.46
hsa-miR-1264		MIMAT0005791		Endogenous1	miRNA			91.67			FALSE	0			9.39	1	21.37	74.97	14.61	20.69	2.02	14.74	6.08	9.6	21.37	1	8.27	7.5	1.65	5.18
hsa-miR-1266-5p		MIMAT0005920		Endogenous1	miRNA			75			FALSE	0			4.89	1	19.39	119.09	13.14	19.39	1	1.25	1	1.56	3.28	1	2.72	7.5	1.65	5.18
hsa-miR-1268a		MIMAT0005922		Endogenous1	miRNA			100			FALSE	0			683.63	75.43	2922.64	116.51	465.18	585.28	742.68	687.1	75.43	729.43	132.96	1341.59	2922.64	273.17	146.39	101.69
hsa-miR-1268b		MIMAT0018925		Endogenous1	miRNA			100			FALSE	0			21.46	5.18	70.56	82.63	21.95	24.6	22.68	9.76	8.99	36.14	14.81	19.12	15.68	70.56	8.03	5.18
hsa-miR-1269a		MIMAT0005923		Endogenous1	miRNA			91.67			FALSE	0			20.12	1	45.41	74.4	27.82	45.41	18.16	12.25	6.08	14.28	14.81	1	2.72	33.04	21.21	44.71
hsa-miR-1269b		MIMAT0019059		Endogenous1	miRNA			58.33			FALSE	0			2.23	1	7.5	93.63	1	1.3	1	1.25	1	1.56	3.28	1	1	7.5	1.65	5.18
hsa-miR-127-3p		MIMAT0000446		Endogenous1	miRNA			100			FALSE	0			9.49	1.66	25.53	72.87	8.74	3.78	10.41	9.76	4.91	4.91	11.53	1.66	4.57	25.53	19.56	8.46
hsa-miR-127-5p		MIMAT0004604		Endogenous1	miRNA			66.67			FALSE	0			2.68	1	7.5	80.58	1	5.08	2.66	1.25	1	1.56	3.28	1	1	7.5	1.65	5.18
hsa-miR-1270		MIMAT0005924		Endogenous1	miRNA			91.67			FALSE	0			9.38	1	24.6	84.25	16.81	24.6	11.7	3.53	10.16	1.56	21.37	7.48	1	7.5	1.65	5.18
hsa-miR-1271-3p		MIMAT0022712		Endogenous1	miRNA			66.67			FALSE	0			3.89	1	18.09	127.6	1	2.48	1	1.25	4.91	1.56	18.09	1	1	7.5	1.65	5.18
hsa-miR-1271-5p		MIMAT0005796		Endogenous1	miRNA			83.33			FALSE	0			3.6	1	8	68.58	8	3.78	5.25	1.25	3.74	1.56	3.28	1	1	7.5	1.65	5.18
hsa-miR-1272		MIMAT0005925		Endogenous1	miRNA			100			FALSE	0			43.42	4.34	130.59	95.71	4.34	32.4	20.75	94.42	19.48	18.97	21.37	12.33	18.76	130.59	45.92	101.69
hsa-miR-1273c		MIMAT0015017		Endogenous1	miRNA			75			FALSE	0			4.89	1	29.18	163.52	7.27	2.48	1	1.25	1	1.56	3.28	1	1.48	7.5	1.65	29.18
hsa-miR-1275		MIMAT0005929		Endogenous1	miRNA			58.33			FALSE	0			2.23	1	7.5	93.63	1	1.3	1	1.25	1	1.56	3.28	1	1	7.5	1.65	5.18
hsa-miR-1276		MIMAT0005930		Endogenous1	miRNA			100			FALSE	0			22.04	2.72	93.18	112.36	17.54	20.69	14.29	93.18	34.63	6.47	31.22	6.51	2.72	7.5	24.5	5.18
hsa-miR-1277-3p		MIMAT0005933		Endogenous1	miRNA			75			FALSE	0			17.18	1	63.05	109.8	25.62	32.4	15.58	33.41	1	1.56	3.28	1	1	63.05	14.62	13.64
hsa-miR-1278		MIMAT0005936		Endogenous1	miRNA			83.33			FALSE	0			13.49	1	70.56	144.91	9.47	1.3	1	3.53	8.41	6.47	11.53	6.51	1	70.56	12.98	29.18
hsa-miR-1279		MIMAT0005937		Endogenous1	miRNA			100			FALSE	0			25.77	1.56	72.01	102.24	43.96	66.22	54.32	72.01	22.98	1.56	4.97	1.66	7.65	7.5	21.21	5.18
hsa-miR-128-1-5p		MIMAT0026477		Endogenous1	miRNA			100			FALSE	0			45.99	4.97	213.13	121.31	45.43	46.71	23.33	67.03	18.9	48.63	4.97	27.86	31.11	213.13	19.56	5.18
hsa-miR-128-2-5p		MIMAT0031095		Endogenous1	miRNA			66.67			FALSE	0			3.81	1	18.82	136.93	1	1.3	1	1.25	1	1.56	3.28	1	6.42	7.5	1.65	18.82
hsa-miR-128-3p		MIMAT0000424		Endogenous1	miRNA			58.33			FALSE	0			2.23	1	7.5	93.63	1	1.3	1	1.25	1	1.56	3.28	1	1	7.5	1.65	5.18
hsa-miR-1281		MIMAT0005939		Endogenous1	miRNA			66.67			FALSE	0			2.7	1	7.5	78.94	1	1.3	1	4.78	3.16	1.56	3.28	1	1	7.5	1.65	5.18
hsa-miR-1283		MIMAT0005799		Endogenous1	miRNA			58.33			FALSE	0			116.31	1	894.36	241.41	1	1.3	1	479.16	1	1.56	894.36	1	1	7.5	1.65	5.18
hsa-miR-1285-3p		MIMAT0005876		Endogenous1	miRNA			66.67			FALSE	0			2.26	1	7.5	91.44	1.4	1.3	1	1.25	1	1.56	3.28	1	1	7.5	1.65	5.18
hsa-miR-1285-5p		MIMAT0022719		Endogenous1	miRNA			100			FALSE	0			314.91	115.88	635.09	62.66	115.88	159.89	132.46	221.42	138.96	245.38	635.09	505.23	204.54	558.33	273.21	588.55
hsa-miR-1286		MIMAT0005877		Endogenous1	miRNA			100			FALSE	0			24.07	3.28	78.06	107.86	5.07	11.59	7.83	22.21	10.74	33.02	3.28	4.57	5.8	78.06	36.03	70.61
hsa-miR-1287-3p		MIMAT0026738		Endogenous1	miRNA			91.67			FALSE	0			12.76	1	35	98.52	30.02	35	29.14	22.21	6.66	1.56	3.28	8.45	1	7.5	3.09	5.18
hsa-miR-1287-5p		MIMAT0005878		Endogenous1	miRNA			91.67			FALSE	0			12.36	1	40.54	93.99	18.28	20.69	5.25	12.25	6.08	1.56	3.28	2.63	1	40.54	17.92	18.82
hsa-miR-1288-3p		MIMAT0005942		Endogenous1	miRNA			83.33			FALSE	0			5.84	1	31.22	145.07	1	1.3	1	1.25	4.33	1.56	31.22	4.57	9.51	7.5	1.65	5.18
hsa-miR-1289		MIMAT0005879		Endogenous1	miRNA			83.33			FALSE	0			5.68	1	24.66	116.82	5.07	1.3	1	1.25	6.66	9.6	24.66	1	3.33	7.5	1.65	5.18
hsa-miR-129-2-3p		MIMAT0004605		Endogenous1	miRNA			75			FALSE	0			5.05	1	15.58	93.49	1	5.08	15.58	12.25	5.49	1.56	3.28	1	1	7.5	1.65	5.18
hsa-miR-129-5p		MIMAT0000242		Endogenous1	miRNA			58.33			FALSE	0			2.23	1	7.5	93.63	1	1.3	1	1.25	1	1.56	3.28	1	1	7.5	1.65	5.18
hsa-miR-1290		MIMAT0005880		Endogenous1	miRNA			100			FALSE	0			2761.08	1339.55	5522.3	47.97	3211.94	4040.45	4144.42	3138.71	5522.3	1561.68	1363.66	2133.33	2720.82	1368.78	2587.3	1339.55
hsa-miR-1291		MIMAT0005881		Endogenous1	miRNA			100			FALSE	0			4.71	1.3	11.53	67.38	2.87	1.3	1.37	2.29	7.82	3.35	11.53	6.51	5.19	7.5	1.65	5.18
hsa-miR-1293		MIMAT0005883		Endogenous1	miRNA			83.33			FALSE	0			5.98	1	24.88	107.7	24.88	1.3	5.89	7.27	1	1.56	4.97	1	6.42	7.5	4.74	5.18
hsa-miR-1295a		MIMAT0005885		Endogenous1	miRNA			100			FALSE	0			14.07	3.33	49.89	91.64	7.27	3.78	3.96	18.47	12.49	14.28	21.37	5.54	3.33	10.52	17.92	49.89
hsa-miR-1296-3p		MIMAT0026637		Endogenous1	miRNA			91.67			FALSE	0			18.8	1	40.54	68.81	13.14	36.3	21.39	22.21	8.41	29.9	27.94	1	3.33	40.54	12.98	8.46
hsa-miR-1296-5p		MIMAT0005794		Endogenous1	miRNA			58.33			FALSE	0			2.23	1	7.5	93.63	1	1.3	1	1.25	1	1.56	3.28	1	1	7.5	1.65	5.18
hsa-miR-1297		MIMAT0005886		Endogenous1	miRNA			100			FALSE	0			698.32	139.52	1462.8	64.86	1134.44	1151.17	957.06	1462.8	432.1	259.43	139.52	228.7	240.95	1038.59	876.02	459.06
hsa-miR-1298-5p		MIMAT0005800		Endogenous1	miRNA			100			FALSE	0			15.23	1.65	70.56	123.72	11.67	11.59	12.35	13.49	17.73	26.77	3.28	4.57	3.95	70.56	1.65	5.18
hsa-miR-1299		MIMAT0005887		Endogenous1	miRNA			100			FALSE	0			10.65	1.25	40.29	99.12	40.29	8.98	2.02	1.25	8.99	14.28	3.28	13.3	12.59	7.5	1.65	13.64
hsa-miR-1301-3p		MIMAT0005797		Endogenous1	miRNA			75			FALSE	0			2.47	1	7.5	83.25	3.6	1.3	1.37	1.25	1	1.56	3.28	1	1	7.5	1.65	5.18
hsa-miR-1302		MIMAT0005890		Endogenous1	miRNA			91.67			FALSE	0			12.3	1	31.08	91.06	19.01	25.9	31.08	24.7	6.08	1.56	21.37	2.63	1	7.5	1.65	5.18
hsa-miR-1303		MIMAT0005891		Endogenous1	miRNA			75			FALSE	0			2.35	1	7.5	86.2	1	1.3	2.02	1.25	1	1.56	3.28	1	1.48	7.5	1.65	5.18
hsa-miR-1304-3p		MIMAT0022720		Endogenous1	miRNA			83.33			FALSE	0			5.66	1	29.18	139.5	2.87	1.3	7.18	4.78	1.41	1.79	8.25	1	1	7.5	1.65	29.18
hsa-miR-1304-5p		MIMAT0005892		Endogenous1	miRNA			91.67			FALSE	0			14.82	1	39.33	81.89	16.08	3.78	13.64	29.68	9.57	9.6	3.28	1	28.64	18.03	39.33	5.18
hsa-miR-1305		MIMAT0005893		Endogenous1	miRNA			100			FALSE	0			11299	363.37	35045.6	109.64	844.58	4461.94	8016.9	363.37	23293.7	18956.3	8193.26	35045.6	30366.6	505.8	3086.35	2453.11
hsa-miR-1306-3p		MIMAT0005950		Endogenous1	miRNA			100			FALSE	0			15.73	1.25	49.89	98.47	30.75	35	11.7	1.25	6.08	14.28	21.37	6.51	2.72	7.5	1.65	49.89
hsa-miR-1306-5p		MIMAT0022726		Endogenous1	miRNA			75			FALSE	0			4.26	1	24.66	157.99	1	1.3	1	1.25	1	1.56	24.66	3.6	1.48	7.5	1.65	5.18
hsa-miR-1307-3p		MIMAT0005951		Endogenous1	miRNA			100			FALSE	0			13.73	2.63	33.02	78.18	22.68	28.5	10.41	25.94	7.24	33.02	3.28	2.63	7.04	7.5	11.33	5.18
hsa-miR-1307-5p		MIMAT0022727		Endogenous1	miRNA			91.67			FALSE	0			20.39	1	93.07	124.05	25.62	18.09	18.16	25.94	3.16	1.56	8.25	7.48	1	93.07	8.03	34.36
hsa-miR-130a-3p		MIMAT0000425		Endogenous1	miRNA			100			FALSE	0			40.61	5.18	190.73	128.9	190.73	20.69	30.43	30.92	7.82	45.51	24.66	10.39	87.27	7.5	26.15	5.18
hsa-miR-130b-3p		MIMAT0000691		Endogenous1	miRNA			83.33			FALSE	0			13.76	1	86.15	179.26	1.4	1.3	8.48	1.25	1	9.6	34.5	1	11.36	7.5	1.65	86.15
hsa-miR-132-3p		MIMAT0000426		Endogenous1	miRNA			83.33			FALSE	0			8.71	1	25.53	96.21	3.6	1.3	1	2.29	7.24	8.04	11.53	1	4.57	25.53	19.56	18.82
hsa-miR-1322		MIMAT0005953		Endogenous1	miRNA			75			FALSE	0			4.9	1	14.62	104.32	9.47	1.3	1	1.25	3.16	1.56	3.28	1	1	7.5	14.62	13.64
hsa-miR-1323		MIMAT0005795		Endogenous1	miRNA			100			FALSE	0			70.55	19.39	190.62	68.86	27.08	19.39	28.49	72.01	85.92	48.63	64.04	38.53	52.71	190.62	101.92	117.23
hsa-miR-133a-3p		MIMAT0000427		Endogenous1	miRNA			75			FALSE	0			5.22	1	14.81	97.59	1	1.3	1	1.25	4.33	8.04	14.81	2.63	1	7.5	14.62	5.18
hsa-miR-133a-5p		MIMAT0026478		Endogenous1	miRNA			91.67			FALSE	0			31.35	1	132.76	119.83	1	7.68	5.25	43.37	24.14	18.97	4.97	15.24	10.74	48.04	64.03	132.76
hsa-miR-133b		MIMAT0000770		Endogenous1	miRNA			91.67			FALSE	0			5.69	1	27.94	133.27	1	1.3	3.31	1.25	9.57	1.56	27.94	6.51	1.48	7.5	1.65	5.18
hsa-miR-134-3p		MIMAT0026481		Endogenous1	miRNA			100			FALSE	0			10.22	1.65	40.54	111.1	10.94	3.78	16.22	9.76	5.49	1.79	21.37	2.63	3.33	40.54	1.65	5.18
hsa-miR-134-5p+hsa-miR-6728-5p		MIMAT0000447		Endogenous1	miRNA			83.33			FALSE	0			11.14	1	64.04	163.29	1	1.3	1	1.25	8.41	6.47	64.04	8.45	27.4	7.5	1.65	5.18
hsa-miR-135a-5p		MIMAT0000428		Endogenous1	miRNA			75			FALSE	0			6.67	1	20.69	91.24	9.47	20.69	4.6	3.53	1	1.56	11.53	1	1	7.5	12.98	5.18
hsa-miR-135b-5p		MIMAT0000758		Endogenous1	miRNA			91.67			FALSE	0			16.48	1	78.06	128.88	8	2.48	3.31	27.19	10.74	18.97	24.66	1	5.19	78.06	12.98	5.18
hsa-miR-136-5p		MIMAT0000448		Endogenous1	miRNA			58.33			FALSE	0			2.98	1	10.29	103.92	1	10.29	1	1.25	1	1.56	3.28	1	1	7.5	1.65	5.18
hsa-miR-137		MIMAT0000429		Endogenous1	miRNA			83.33			FALSE	0			17.34	1	41.03	94.34	41.03	32.4	39.47	29.68	6.66	1.56	8.25	1	1	7.5	34.39	5.18
hsa-miR-138-5p		MIMAT0000430		Endogenous1	miRNA			91.67			FALSE	0			10.2	1	33.04	91.22	13.88	16.79	2.66	18.47	7.24	8.04	3.28	1	1.48	33.04	11.33	5.18
hsa-miR-139-3p		MIMAT0004552		Endogenous1	miRNA			100			FALSE	0			26.3	3.28	87.89	92.37	29.29	29.8	9.77	54.58	7.24	20.53	3.28	20.09	87.89	7.5	11.33	34.36
hsa-miR-139-5p		MIMAT0000250		Endogenous1	miRNA			58.33			FALSE	0			2.23	1	7.5	93.63	1	1.3	1	1.25	1	1.56	3.28	1	1	7.5	1.65	5.18
hsa-miR-140-3p		MIMAT0004597		Endogenous1	miRNA			100			FALSE	0			13.23	1.25	34.81	82.76	11.67	20.69	22.04	1.25	14.82	8.04	3.28	27.86	34.81	7.5	1.65	5.18
hsa-miR-140-5p		MIMAT0000431		Endogenous1	miRNA			83.33			FALSE	0			7.68	1	40.83	155.84	21.95	1.3	1	1.25	2	40.83	3.28	1	5.19	7.5	1.65	5.18
hsa-miR-141-3p		MIMAT0000432		Endogenous1	miRNA			100			FALSE	0			210.13	56.41	640.87	86.4	150.37	172.9	126.65	517.76	134.88	89.23	136.24	67.64	56.41	640.87	233.68	194.92
hsa-miR-142-3p		MIMAT0000434		Endogenous1	miRNA			100			FALSE	0			130.9	1.65	336.76	78.62	336.76	50.61	38.18	35.9	117.97	270.36	103.42	124.88	158.87	235.65	1.65	96.51
hsa-miR-142-5p		MIMAT0000433		Endogenous1	miRNA			58.33			FALSE	0			2.23	1	7.5	93.63	1	1.3	1	1.25	1	1.56	3.28	1	1	7.5	1.65	5.18
hsa-miR-143-3p		MIMAT0000435		Endogenous1	miRNA			58.33			FALSE	0			7.79	1	64.04	229.6	1	1.3	1	7.27	1	1.56	64.04	1	1	7.5	1.65	5.18
hsa-miR-144-3p		MIMAT0000436		Endogenous1	miRNA			100			FALSE	0			158.46	1.25	766.06	147.85	766.06	2.48	13.64	1.25	170.43	463.98	67.32	203.47	163.19	7.5	12.98	29.18
hsa-miR-145-5p		MIMAT0000437		Endogenous1	miRNA			100			FALSE	0			8.57	1.25	21.07	86.68	13.14	19.39	18.81	1.25	4.33	3.35	3.28	21.07	3.95	7.5	1.65	5.18
hsa-miR-1469		MIMAT0007347		Endogenous1	miRNA			66.67			FALSE	0			3	1	7.5	80.91	6.54	5.08	1	1.25	1	1.56	3.28	1	1	7.5	1.65	5.18
hsa-miR-146a-5p		MIMAT0000449		Endogenous1	miRNA			91.67			FALSE	0			9.67	1	55.07	153.32	8	1.3	9.12	4.78	10.74	1.56	3.28	1	11.97	7.5	1.65	55.07
hsa-miR-146b-3p		MIMAT0004766		Endogenous1	miRNA			58.33			FALSE	0			2.23	1	7.5	93.63	1	1.3	1	1.25	1	1.56	3.28	1	1	7.5	1.65	5.18
hsa-miR-146b-5p		MIMAT0002809		Endogenous1	miRNA			100			FALSE	0			32.17	6.51	108.08	89.58	30.75	35	25.91	33.41	8.41	12.72	41.07	6.51	7.65	108.08	16.27	60.25
hsa-miR-147a		MIMAT0000251		Endogenous1	miRNA			83.33			FALSE	0			11.31	1	33.04	103.13	11.67	24.6	11.7	13.49	1	1.56	3.28	3.6	1	33.04	1.65	29.18
hsa-miR-147b		MIMAT0004928		Endogenous1	miRNA			100			FALSE	0			79.1	10.41	243.56	86.95	15.34	12.89	10.41	144.23	92.91	114.21	31.22	107.42	74.93	78.06	243.56	24
hsa-miR-148a-3p		MIMAT0000243		Endogenous1	miRNA			100			FALSE	0			97.9	41.41	205.63	54.9	60.11	57.12	41.41	118.08	59.11	82.99	103.42	72.49	47.77	205.63	162.86	163.84
hsa-miR-148b-3p		MIMAT0000759		Endogenous1	miRNA			100			FALSE	0			179.76	55.07	393.23	65.49	148.17	119.56	143.43	387.02	124.97	132.95	185.47	82.19	75.55	393.23	309.44	55.07
hsa-miR-149-5p		MIMAT0000450		Endogenous1	miRNA			91.67			FALSE	0			19.54	1	70.61	98.42	24.15	31.1	11.7	14.74	4.33	11.16	21.37	6.51	1	33.04	4.74	70.61
hsa-miR-150-5p		MIMAT0000451		Endogenous1	miRNA			83.33			FALSE	0			6.82	1	24.95	105.79	12.41	8.98	1	1.25	13.07	1.56	3.28	24.95	1	7.5	1.65	5.18
hsa-miR-151a-3p		MIMAT0000757		Endogenous1	miRNA			100			FALSE	0			19.39	7.5	44.35	69.39	13.88	14.19	10.41	38.39	21.23	8.04	44.35	10.39	10.12	7.5	14.62	39.54
hsa-miR-151a-5p		MIMAT0004697		Endogenous1	miRNA			66.67			FALSE	0			2.5	1	7.5	86.96	1	1.3	1	1.25	2.58	1.56	4.97	1	1	7.5	1.65	5.18
hsa-miR-151b		MIMAT0010214		Endogenous1	miRNA			58.33			FALSE	0			2.23	1	7.5	93.63	1	1.3	1	1.25	1	1.56	3.28	1	1	7.5	1.65	5.18
hsa-miR-152-3p		MIMAT0000438		Endogenous1	miRNA			58.33			FALSE	0			2.23	1	7.5	93.63	1	1.3	1	1.25	1	1.56	3.28	1	1	7.5	1.65	5.18
hsa-miR-152-5p		MIMAT0026479		Endogenous1	miRNA			66.67			FALSE	0			2.68	1	8.25	100.3	1	1.3	1	1.25	1	1.56	8.25	1	1.48	7.5	1.65	5.18
hsa-miR-153-3p		MIMAT0000439		Endogenous1	miRNA			58.33			FALSE	0			3.19	1	14.81	131.75	1	1.3	1	1.25	1	1.56	14.81	1	1	7.5	1.65	5.18
hsa-miR-1537-3p		MIMAT0007399		Endogenous1	miRNA			100			FALSE	0			41.29	13.21	104.38	70.33	41.76	49.31	38.83	104.38	41.63	14.28	27.94	24.95	13.21	18.03	92.03	29.18
hsa-miR-154-5p		MIMAT0000452		Endogenous1	miRNA			58.33			FALSE	0			2.43	1	7.5	86.61	1	3.78	1	1.25	1	1.56	3.28	1	1	7.5	1.65	5.18
hsa-miR-155-5p		MIMAT0000646		Endogenous1	miRNA			100			FALSE	0			12076	401.85	72980.4	188.25	445.37	401.85	594.8	770.52	10964.5	2531.35	43844.3	4960.67	5627.78	475.78	1314.14	72980.4
hsa-miR-15a-5p		MIMAT0000068		Endogenous1	miRNA			91.67			FALSE	0			37.43	1	210.54	158.39	210.54	1.3	1	3.53	48.62	62.69	11.53	52.11	43.45	7.5	1.65	5.18
hsa-miR-15b-5p		MIMAT0000417		Endogenous1	miRNA			100			FALSE	0			166.71	7.5	598.27	115.07	381.53	14.19	36.89	17.23	170.43	598.27	149.37	222.88	361.92	7.5	16.27	24
hsa-miR-16-5p		MIMAT0000069		Endogenous1	miRNA			100			FALSE	0			612.09	7.5	2785.58	136.04	2785.58	145.58	57.55	161.66	1125.06	924.61	244.54	1391.08	442.16	7.5	40.98	18.82
hsa-miR-181a-2-3p		MIMAT0004558		Endogenous1	miRNA			91.67			FALSE	0			4.88	1	11.53	63.02	5.8	1.3	3.96	7.27	6.08	1.56	11.53	2.63	1	7.5	4.74	5.18
hsa-miR-181a-3p		MIMAT0000270		Endogenous1	miRNA			91.67			FALSE	0			17.61	1	70.56	106.27	13.88	14.19	14.93	22.21	10.74	4.91	31.22	1	4.57	70.56	17.92	5.18
hsa-miR-181a-5p		MIMAT0000256		Endogenous1	miRNA			100			FALSE	0			46.68	7.5	127.58	79.19	62.31	31.1	29.79	28.43	31.72	111.09	31.22	22.04	54.56	7.5	22.86	127.58
hsa-miR-181b-2-3p		MIMAT0031893		Endogenous1	miRNA			75			FALSE	0			10.67	1	55.55	138.45	13.88	11.59	10.41	7.27	1	6.47	4.97	1	1	55.55	9.68	5.18
hsa-miR-181b-5p+hsa-miR-181d-5p		MIMAT0000257		Endogenous1	miRNA			91.67			FALSE	0			31.5	1	169.36	150.13	7.27	7.68	1	35.9	13.65	25.21	4.97	62.79	169.36	7.5	3.09	39.54
hsa-miR-181c-5p		MIMAT0000258		Endogenous1	miRNA			83.33			FALSE	0			2.81	1	7.5	82.06	6.54	1.3	1.37	1.25	1	1.56	3.28	1	2.1	7.5	1.65	5.18
hsa-miR-181d-3p		MIMAT0026608		Endogenous1	miRNA			75			FALSE	0			4.27	1	14.62	98.79	8.74	1.3	1	1.25	1	1.79	3.28	4.57	1	7.5	14.62	5.18
hsa-miR-182-3p		MIMAT0000260		Endogenous1	miRNA			83.33			FALSE	0			15.1	1	62.05	132.32	1	7.68	8.48	62.05	23.56	6.47	3.28	1	5.8	7.5	49.21	5.18
hsa-miR-182-5p		MIMAT0000259		Endogenous1	miRNA			83.33			FALSE	0			6.18	1	27.82	127.1	27.82	1.3	3.31	1.25	1.41	11.16	11.53	1	1	7.5	1.65	5.18
hsa-miR-1827		MIMAT0006767		Endogenous1	miRNA			100			FALSE	0			49.9	3.28	168.11	94.63	76.99	72.73	85.32	64.54	22.98	18.97	3.28	16.21	16.91	168.11	44.27	8.46
hsa-miR-183-5p		MIMAT0000261		Endogenous1	miRNA			100			FALSE	0			54.26	12.59	130.59	61.22	68.18	42.81	36.24	54.58	20.65	68.93	41.07	29.8	12.59	130.59	49.21	96.51
hsa-miR-184		MIMAT0000454		Endogenous1	miRNA			100			FALSE	0			12.33	3.09	37.78	75.15	5.07	7.68	14.29	7.27	14.24	15.84	37.78	16.21	13.83	7.5	3.09	5.18
hsa-miR-185-5p		MIMAT0000455		Endogenous1	miRNA			100			FALSE	0			62.57	1.3	207.9	110.37	172.38	1.3	9.12	4.78	33.47	207.9	100.14	52.11	90.36	7.5	6.39	65.43
hsa-miR-186-5p		MIMAT0000456		Endogenous1	miRNA			100			FALSE	0			371.63	132.65	748.11	48.22	484.26	554.06	397.85	748.11	135.46	253.18	411.92	132.65	257.62	348.21	261.68	474.6
hsa-miR-187-3p		MIMAT0000262		Endogenous1	miRNA			100			FALSE	0			71.01	7.5	260.72	110.97	46.9	62.32	191.87	39.64	21.23	29.9	44.35	260.72	110.73	7.5	12.98	24
hsa-miR-188-3p		MIMAT0004613		Endogenous1	miRNA			58.33			FALSE	0			2.51	1	7.5	88.12	1	1.3	1	1.25	1	4.91	3.28	1	1	7.5	1.65	5.18
hsa-miR-188-5p		MIMAT0000457		Endogenous1	miRNA			100			FALSE	0			73.39	7.5	284.85	118.92	148.17	185.91	284.85	15.98	12.49	9.6	47.63	39.5	65.05	7.5	24.5	39.54
hsa-miR-18a-5p		MIMAT0000072		Endogenous1	miRNA			91.67			FALSE	0			19.98	1	63.05	104.63	6.54	1.3	1	4.78	17.73	36.14	8.25	9.42	11.97	63.05	24.5	55.07
hsa-miR-18b-5p		MIMAT0001412		Endogenous1	miRNA			75			FALSE	0			2.56	1	7.5	80.47	1	1.3	1	1.25	2	1.56	3.28	1	3.95	7.5	1.65	5.18
hsa-miR-1908-3p		MIMAT0026916		Endogenous1	miRNA			83.33			FALSE	0			3.92	1	8.98	74.29	8	8.98	1	4.78	1.41	1.56	3.28	1	2.72	7.5	1.65	5.18
hsa-miR-1908-5p		MIMAT0007881		Endogenous1	miRNA			75			FALSE	0			2.65	1	7.5	74.65	1	2.48	3.31	1.25	1	1.56	3.28	2.63	1	7.5	1.65	5.18
hsa-miR-1909-3p		MIMAT0007883		Endogenous1	miRNA			83.33			FALSE	0			3.11	1	7.5	77.9	1	1.3	1	1.25	4.91	1.56	3.28	1.66	7.04	7.5	1.65	5.18
hsa-miR-190a-3p		MIMAT0026482		Endogenous1	miRNA			83.33			FALSE	0			19.11	1	82.33	161.32	1	3.78	1	1.25	78.34	1.56	3.28	42.41	82.33	7.5	1.65	5.18
hsa-miR-190a-5p		MIMAT0000458		Endogenous1	miRNA			100			FALSE	0			45.34	5.18	145.58	109.4	110.01	145.58	102.11	69.52	17.15	12.72	8.25	5.54	11.36	7.5	49.21	5.18
hsa-miR-190b		MIMAT0004929		Endogenous1	miRNA			91.67			FALSE	0			8.78	1	23.29	82.26	1	23.29	8.48	22.21	2.58	12.72	3.28	6.51	4.57	7.5	8.03	5.18
hsa-miR-191-5p		MIMAT0000440		Endogenous1	miRNA			100			FALSE	0			54.16	3.53	206.14	111.03	206.14	21.99	28.49	3.53	34.05	107.97	11.53	107.42	50.86	63.05	9.68	5.18
hsa-miR-1910-3p		MIMAT0026917		Endogenous1	miRNA			66.67			FALSE	0			2.31	1	7.5	88.71	1	1.3	2.02	1.25	1	1.56	3.28	1	1	7.5	1.65	5.18
hsa-miR-1910-5p		MIMAT0007884		Endogenous1	miRNA			100			FALSE	0			16.23	1.25	109.27	187.38	109.27	5.08	5.25	1.25	10.74	1.56	3.28	30.77	13.21	7.5	1.65	5.18
hsa-miR-1915-3p		MIMAT0007892		Endogenous1	miRNA			100			FALSE	0			4861.6	101.69	20503.6	127.61	427.03	3473.26	6813.89	175.36	5014.1	446.8	20503.6	11456.6	8364.39	528.31	1034.14	101.69
hsa-miR-192-5p		MIMAT0000222		Endogenous1	miRNA			100			FALSE	0			19.79	1.65	50.91	76.13	18.28	20.69	11.7	29.68	14.24	28.33	50.91	5.54	10.74	40.54	1.65	5.18
hsa-miR-193a-3p		MIMAT0000459		Endogenous1	miRNA			75			FALSE	0			3.19	1	10.94	98.88	10.94	1.3	2.66	1.25	1	1.56	3.28	1	1	7.5	1.65	5.18
hsa-miR-193a-5p+hsa-miR-193b-5p		MIMAT0004614		Endogenous1	miRNA			91.67			FALSE	0			7.46	1	20.65	88.26	10.21	15.49	1	1.25	20.65	1.56	14.81	2.63	7.65	7.5	1.65	5.18
hsa-miR-193b-3p		MIMAT0002819		Endogenous1	miRNA			75			FALSE	0			3.54	1	14.61	113.69	14.61	1.3	1	1.25	3.16	1.56	3.28	1	1	7.5	1.65	5.18
hsa-miR-194-5p		MIMAT0000460		Endogenous1	miRNA			83.33			FALSE	0			6.18	1	26.89	123.04	1	1.3	1	1.25	13.65	1.56	4.97	26.89	8.27	7.5	1.65	5.18
hsa-miR-195-5p		MIMAT0000461		Endogenous1	miRNA			100			FALSE	0			61.46	5.18	133.49	62.73	133.49	94.84	66.59	101.89	41.63	50.2	41.07	21.07	18.76	85.56	77.21	5.18
hsa-miR-196a-3p		MIMAT0004562		Endogenous1	miRNA			66.67			FALSE	0			2.53	1	7.5	80.93	3.6	1.3	1	2.29	1	1.56	3.28	1	1	7.5	1.65	5.18
hsa-miR-196a-5p		MIMAT0000226		Endogenous1	miRNA			100			FALSE	0			132.64	55.8	355.71	60.05	159.17	141.68	158.29	108.12	66.1	59.56	139.52	85.1	55.8	355.71	129.92	132.76
hsa-miR-196b-5p		MIMAT0001080		Endogenous1	miRNA			75			FALSE	0			4.23	1	20.75	131.55	2.87	3.78	20.75	1.25	1	1.56	3.28	1	1	7.5	1.65	5.18
hsa-miR-197-3p		MIMAT0000227		Endogenous1	miRNA			100			FALSE	0			17.98	1.48	86.15	135.35	19.01	44.11	10.41	7.27	9.57	11.16	14.81	2.63	1.48	7.5	1.65	86.15
hsa-miR-197-5p		MIMAT0022691		Endogenous1	miRNA			100			FALSE	0			43.2	5.18	90.29	59.69	10.94	50.61	59.49	13.49	29.97	39.26	90.29	63.76	47.15	70.56	37.68	5.18
hsa-miR-1972		MIMAT0009447		Endogenous1	miRNA			100			FALSE	0			22.5	3.6	78.06	96.63	3.6	36.3	22.04	45.86	8.41	11.16	24.66	7.48	12.59	78.06	14.62	5.18
hsa-miR-1973		MIMAT0009448		Endogenous1	miRNA			100			FALSE	0			26.38	3.33	115.58	117.95	9.47	10.29	11.06	33.41	9.57	18.97	11.53	12.33	3.33	115.58	31.09	49.89
hsa-miR-1976		MIMAT0009451		Endogenous1	miRNA			58.33			FALSE	0			3.35	1	13.64	124.05	1	1.3	1	1.25	1	1.56	8.25	1	1	7.5	1.65	13.64
hsa-miR-198		MIMAT0000228		Endogenous1	miRNA			83.33			FALSE	0			7.39	1	16.22	68.46	12.41	12.89	16.22	8.51	4.33	6.47	11.53	1	1	7.5	1.65	5.18
hsa-miR-199a-3p+hsa-miR-199b-3p		MIMAT0000232		Endogenous1	miRNA			100			FALSE	0			289.36	86.04	830.28	75.51	186.33	211.92	200.26	830.28	292.23	153.25	142.8	89.95	86.04	550.82	424.74	303.68
hsa-miR-199a-5p		MIMAT0000231		Endogenous1	miRNA			100			FALSE	0			57.79	16.57	213.13	97.23	40.29	29.8	20.1	64.54	16.57	42.39	47.63	27.86	18.15	213.13	55.8	117.23
hsa-miR-199b-5p		MIMAT0000263		Endogenous1	miRNA			100			FALSE	0			9.09	1.56	23.29	66.36	14.61	23.29	13.64	9.76	8.41	1.56	8.25	10.39	3.33	7.5	3.09	5.18
hsa-miR-19a-3p		MIMAT0000073		Endogenous1	miRNA			100			FALSE	0			17.74	1.3	54.97	104.44	54.97	1.3	4.6	6.02	28.22	51.76	3.28	23.01	13.83	7.5	4.74	13.64
hsa-miR-19b-3p		MIMAT0000074		Endogenous1	miRNA			100			FALSE	0			169.99	1.25	334.38	80.6	292.73	115.66	282.91	1.25	178	334.38	218.29	328.64	273.66	7.5	1.65	5.18
hsa-miR-200a-3p		MIMAT0000682		Endogenous1	miRNA			100			FALSE	0			33.9	5.89	91.33	82.27	7.27	21.99	5.89	33.41	8.99	45.51	41.07	13.3	15.68	78.06	44.27	91.33
hsa-miR-200b-3p		MIMAT0000318		Endogenous1	miRNA			75			FALSE	0			2.54	1	7.5	83.09	4.34	1.3	1.37	1.25	1	1.56	3.28	1	1	7.5	1.65	5.18
hsa-miR-200c-3p		MIMAT0000617		Endogenous1	miRNA			83.33			FALSE	0			16.13	1	63.05	122.65	13.88	12.89	11.06	3.53	4.33	1.56	47.63	1	1	63.05	9.68	24
hsa-miR-202-3p		MIMAT0002811		Endogenous1	miRNA			91.67			FALSE	0			5.01	1	14.93	83.82	2.13	5.08	14.93	1.25	9.57	1.56	3.28	1	7.04	7.5	1.65	5.18
hsa-miR-203a-3p		MIMAT0000264		Endogenous1	miRNA			100			FALSE	0			96.26	16.87	303.18	83.36	28.55	48.01	16.87	187.81	66.69	104.85	64.04	55.02	60.73	303.18	133.21	86.15
hsa-miR-203a-5p		MIMAT0031890		Endogenous1	miRNA			100			FALSE	0			23.83	1.37	85.56	118.55	2.13	5.08	1.37	19.72	10.74	29.9	8.25	8.45	9.51	85.56	29.45	75.79
hsa-miR-204-5p		MIMAT0000265		Endogenous1	miRNA			58.33			FALSE	0			2.23	1	7.5	93.63	1	1.3	1	1.25	1	1.56	3.28	1	1	7.5	1.65	5.18
hsa-miR-205-5p		MIMAT0000266		Endogenous1	miRNA			91.67			FALSE	0			7.67	1	24.66	101.8	17.54	7.68	16.87	1.25	1	1.56	24.66	2.63	4.57	7.5	1.65	5.18
hsa-miR-2053		MIMAT0009978		Endogenous1	miRNA			75			FALSE	0			5.71	1	21.37	100.99	4.34	11.59	3.96	3.53	1	3.35	21.37	1	1	7.5	4.74	5.18
hsa-miR-206		MIMAT0000462		Endogenous1	miRNA			100			FALSE	0			90.98	5.54	251.89	81.31	47.63	163.79	62.72	86.95	38.71	54.88	70.6	5.54	23.08	190.62	95.33	251.89
hsa-miR-208a-3p		MIMAT0000241		Endogenous1	miRNA			100			FALSE	0			94.48	3.28	261.27	100.5	199.54	189.81	211.24	261.27	50.37	12.72	3.28	11.36	29.87	55.55	103.56	5.18
hsa-miR-208b-3p		MIMAT0004960		Endogenous1	miRNA			100			FALSE	0			24.32	2.58	78.06	82.21	17.54	18.09	22.04	27.19	2.58	17.4	24.66	11.36	7.04	78.06	21.21	44.71
hsa-miR-208b-5p		MIMAT0026722		Endogenous1	miRNA			66.67			FALSE	0			3.77	1	21.37	156.82	1.4	1.3	1	1.25	1	1.56	21.37	1	1	7.5	1.65	5.18
hsa-miR-20a-5p+hsa-miR-20b-5p		MIMAT0000075		Endogenous1	miRNA			100			FALSE	0			118.99	14.62	382.79	108.24	337.5	25.9	23.97	17.23	133.13	382.79	87.01	154.96	198.37	18.03	14.62	34.36
hsa-miR-21-5p		MIMAT0000076		Endogenous1	miRNA			100			FALSE	0			154.03	16.87	445.76	93.07	49.83	40.21	16.87	78.24	69.02	214.15	116.55	116.15	123.69	445.76	144.74	433.17
hsa-miR-210-3p		MIMAT0000267		Endogenous1	miRNA			100			FALSE	0			10.82	1.65	24.66	59.27	9.47	11.59	6.54	4.78	11.9	20.53	24.66	13.3	9.51	7.5	1.65	8.46
hsa-miR-210-5p		MIMAT0026475		Endogenous1	miRNA			83.33			FALSE	0			4.79	1	11.9	70.62	1	1.3	5.25	7.27	11.9	8.04	3.28	2.63	1	7.5	3.09	5.18
hsa-miR-211-3p		MIMAT0022694		Endogenous1	miRNA			100			FALSE	0			15.51	1.3	44.71	94.19	4.34	1.3	9.77	6.02	11.9	25.21	41.07	20.09	12.59	7.5	1.65	44.71
hsa-miR-211-5p		MIMAT0000268		Endogenous1	miRNA			58.33			FALSE	0			2.23	1	7.5	93.63	1	1.3	1	1.25	1	1.56	3.28	1	1	7.5	1.65	5.18
hsa-miR-2110		MIMAT0010133		Endogenous1	miRNA			100			FALSE	0			9.98	3.16	34.36	90.14	12.41	10.29	3.96	11	3.16	3.35	4.97	3.6	18.76	7.5	6.39	34.36
hsa-miR-2113		MIMAT0009206		Endogenous1	miRNA			58.33			FALSE	0			2.66	1	7.5	85.89	1	1.3	1	4.78	1	1.56	4.97	1	1	7.5	1.65	5.18
hsa-miR-2116-5p		MIMAT0011160		Endogenous1	miRNA			100			FALSE	0			769.39	224.29	1969.11	66.14	423.36	647.72	362.99	1227.47	366.83	665.41	1196.29	333.49	224.29	1969.11	1004.49	811.26
hsa-miR-2117		MIMAT0011162		Endogenous1	miRNA			100			FALSE	0			200.36	90.36	505.8	61.11	129.09	120.86	123.42	301.11	117.97	204.78	109.99	152.05	90.36	505.8	317.68	231.17
hsa-miR-212-3p		MIMAT0000269		Endogenous1	miRNA			100			FALSE	0			55.68	27.64	138.09	67.08	28.55	32.4	41.41	29.68	27.64	39.26	57.48	50.17	30.49	138.09	70.62	122.4
hsa-miR-214-3p		MIMAT0000271		Endogenous1	miRNA			83.33			FALSE	0			3.51	1	8.48	75.63	5.07	1.3	8.48	1.25	4.91	1.56	3.28	1	1	7.5	1.65	5.18
hsa-miR-215-5p		MIMAT0000272		Endogenous1	miRNA			100			FALSE	0			27.5	3.95	130.59	132.29	15.34	23.29	16.87	20.96	6.66	9.6	4.97	9.42	3.95	130.59	22.86	65.43
hsa-miR-216a-5p		MIMAT0000273		Endogenous1	miRNA			91.67			FALSE	0			12.96	1	85.56	180.38	5.8	12.89	1	1.25	3.74	6.47	3.28	8.45	3.95	85.56	17.92	5.18
hsa-miR-216b-5p		MIMAT0004959		Endogenous1	miRNA			100			FALSE	0			215.79	82.19	455.51	55.93	178.25	192.41	193.16	455.51	185.58	139.2	109.99	82.19	108.26	318.19	421.44	205.27
hsa-miR-217		MIMAT0000274		Endogenous1	miRNA			100			FALSE	0			20.64	1.65	48.04	73.83	26.35	20.69	9.77	37.15	15.4	14.28	11.53	12.33	5.8	48.04	1.65	44.71
hsa-miR-218-5p		MIMAT0000275		Endogenous1	miRNA			100			FALSE	0			63.45	8.48	183.12	74.8	21.95	32.4	8.48	89.44	43.38	45.51	67.32	36.59	41.6	183.12	100.27	91.33
hsa-miR-219a-1-3p		MIMAT0004567		Endogenous1	miRNA			75			FALSE	0			3.24	1	7.5	73.67	5.8	6.38	3.31	1.25	1	1.56	3.28	1	1	7.5	1.65	5.18
hsa-miR-219a-2-3p		MIMAT0004675		Endogenous1	miRNA			100			FALSE	0			42	7.5	100.27	62.26	15.34	41.51	51.09	65.79	48.04	29.9	21.37	62.79	41.6	7.5	100.27	18.82
hsa-miR-219a-5p		MIMAT0000276		Endogenous1	miRNA			100			FALSE	0			57.76	12.33	134.27	66.29	36.62	54.52	40.12	134.27	54.45	25.21	44.35	12.33	16.3	115.58	88.74	70.61
hsa-miR-219b-3p		MIMAT0019748		Endogenous1	miRNA			100			FALSE	0			214.56	72.49	704.53	86.84	129.09	167.69	135.69	704.53	290.48	78.3	93.58	72.49	141.58	130.59	446.15	184.56
hsa-miR-22-3p		MIMAT0000077		Endogenous1	miRNA			100			FALSE	0			179.02	1.25	723.21	123.59	216.41	1.3	106.63	1.25	13.07	354.68	362.69	81.22	278.6	7.5	1.65	723.21
hsa-miR-221-3p		MIMAT0000278		Endogenous1	miRNA			91.67			FALSE	0			5.38	1	14.61	73.02	14.61	3.78	5.89	6.02	10.16	1.56	3.28	1	3.95	7.5	1.65	5.18
hsa-miR-221-5p		MIMAT0004568		Endogenous1	miRNA			58.33			FALSE	0			2.23	1	7.5	93.63	1	1.3	1	1.25	1	1.56	3.28	1	1	7.5	1.65	5.18
hsa-miR-222-3p		MIMAT0000279		Endogenous1	miRNA			100			FALSE	0			109.32	10.52	319.22	76.4	137.16	105.25	53.68	68.28	52.7	89.23	172.34	120.03	158.87	10.52	24.5	319.22
hsa-miR-223-3p		MIMAT0000280		Endogenous1	miRNA			100			FALSE	0			154.76	43.37	425.66	81.37	47.63	228.84	54.97	43.37	119.72	168.87	149.37	425.66	62.58	153.1	47.56	355.48
hsa-miR-224-5p		MIMAT0000281		Endogenous1	miRNA			75			FALSE	0			10.83	1	24.66	82.13	22.68	12.89	20.1	6.02	1	11.16	24.66	1	1	7.5	3.09	18.82
hsa-miR-2278		MIMAT0011778		Endogenous1	miRNA			66.67			FALSE	0			3.27	1	12.35	107.08	1	2.48	12.35	1.25	1	1.56	3.28	1	1	7.5	1.65	5.18
hsa-miR-23a-3p		MIMAT0000078		Endogenous1	miRNA			100			FALSE	0			61.52	2.29	197.65	93.57	30.02	115.66	42.7	2.29	27.06	34.58	44.35	197.65	38.51	33.04	34.39	137.94
hsa-miR-23b-3p		MIMAT0000418		Endogenous1	miRNA			75			FALSE	0			2.85	1	7.5	85.45	1	1.3	1.37	7.27	1	1.56	3.28	1	2.1	7.5	1.65	5.18
hsa-miR-23c		MIMAT0018000		Endogenous1	miRNA			100			FALSE	0			28.48	1.56	85.56	81.6	25.62	40.21	31.72	38.39	18.31	1.56	8.25	4.57	10.12	85.56	32.74	44.71
hsa-miR-24-3p		MIMAT0000080		Endogenous1	miRNA			100			FALSE	0			9.59	1.56	31.74	92.49	15.34	3.78	2.66	4.78	17.15	1.56	14.81	31.74	8.89	7.5	1.65	5.18
hsa-miR-25-3p		MIMAT0000081		Endogenous1	miRNA			100			FALSE	0			202.03	7.5	1066.93	150.56	1066.93	24.6	34.31	9.76	140.12	259.43	132.96	409.17	307.61	7.5	8.03	24
hsa-miR-25-5p		MIMAT0004498		Endogenous1	miRNA			100			FALSE	0			41.47	2.63	213.13	142.14	15.34	16.79	18.81	39.64	7.24	22.09	24.66	2.63	8.27	213.13	37.68	91.33
hsa-miR-2682-5p		MIMAT0013517		Endogenous1	miRNA			91.67			FALSE	0			6.37	1	17.15	68.74	1	6.38	2.02	8.51	17.15	3.35	3.28	8.45	3.95	7.5	9.68	5.18
hsa-miR-26a-5p		MIMAT0000082		Endogenous1	miRNA			100			FALSE	0			134.66	34.95	415.75	74.14	57.17	74.03	34.95	135.51	82.42	217.27	129.68	109.36	110.73	415.75	126.62	122.4
hsa-miR-26b-5p		MIMAT0000083		Endogenous1	miRNA			100			FALSE	0			129.48	7.5	228.84	54.83	224.49	228.84	184.76	226.41	99.91	90.79	73.88	76.37	103.32	7.5	115.09	122.4
hsa-miR-27a-3p		MIMAT0000084		Endogenous1	miRNA			83.33			FALSE	0			9.65	1	70.56	201.78	4.34	3.78	2.66	13.49	2.58	1.56	3.28	1	1	70.56	6.39	5.18
hsa-miR-27b-3p		MIMAT0000419		Endogenous1	miRNA			100			FALSE	0			37.93	1.56	167.89	121.18	24.15	14.19	20.1	167.89	37.55	1.56	24.66	5.54	23.08	7.5	73.92	55.07
hsa-miR-28-3p		MIMAT0004502		Endogenous1	miRNA			100			FALSE	0			66.71	19.38	138.09	55.85	41.76	67.52	46.57	69.52	36.38	75.18	67.32	28.83	19.38	138.09	77.21	132.76
hsa-miR-28-5p		MIMAT0000085		Endogenous1	miRNA			100			FALSE	0			43.39	14.19	183.12	122.78	27.08	14.19	14.29	27.19	15.4	40.83	21.37	15.24	15.06	183.12	24.5	122.4
hsa-miR-296-3p		MIMAT0004679		Endogenous1	miRNA			58.33			FALSE	0			2.54	1	7.5	87.1	1	5.08	1	1.25	1	1.56	3.28	1	1	7.5	1.65	5.18
hsa-miR-296-5p		MIMAT0000690		Endogenous1	miRNA			100			FALSE	0			10.5	1.25	43.96	137.75	43.96	1.3	2.66	1.25	5.49	37.7	3.28	6.51	9.51	7.5	1.65	5.18
hsa-miR-297		MIMAT0004450		Endogenous1	miRNA			66.67			FALSE	0			2.26	1	7.5	91.37	1	1.3	1	1.25	1.41	1.56	3.28	1	1	7.5	1.65	5.18
hsa-miR-298		MIMAT0004901		Endogenous1	miRNA			91.67			FALSE	0			28.6	1	123.08	111.68	26.35	32.4	22.68	19.72	4.91	34.58	34.5	15.24	1	123.08	4.74	24
hsa-miR-299-3p		MIMAT0000687		Endogenous1	miRNA			66.67			FALSE	0			7.24	1	49.89	190.88	1	1.3	1	1.25	1	6.47	8.25	3.6	1	10.52	1.65	49.89
hsa-miR-299-5p		MIMAT0002890		Endogenous1	miRNA			100			FALSE	0			29.48	8.25	65.43	53.93	35.89	50.61	23.33	22.21	18.9	26.77	8.25	23.98	12.59	33.04	32.74	65.43
hsa-miR-29a-3p		MIMAT0000086		Endogenous1	miRNA			100			FALSE	0			11.77	1.56	39.56	102.77	39.56	31.1	18.16	6.02	10.74	1.56	11.53	5.54	2.72	7.5	1.65	5.18
hsa-miR-29b-3p		MIMAT0000100		Endogenous1	miRNA			66.67			FALSE	0			2.7	1	7.5	86.73	1.4	6.38	1	1.25	1	1.79	3.28	1	1	7.5	1.65	5.18
hsa-miR-29c-3p		MIMAT0000681		Endogenous1	miRNA			100			FALSE	0			23.39	6.02	49.8	60.56	9.47	37.6	49.8	6.02	16.57	12.72	31.22	40.47	27.4	7.5	17.92	24
hsa-miR-300		MIMAT0004903		Endogenous1	miRNA			83.33			FALSE	0			8.44	1	14.81	62.33	14.61	14.19	7.83	11	11.32	1.56	14.81	1	1	7.5	11.33	5.18
hsa-miR-301a-3p		MIMAT0000688		Endogenous1	miRNA			66.67			FALSE	0			4.16	1	11.53	85.87	2.13	7.68	1	7.27	1	1.56	11.53	1	1	7.5	3.09	5.18
hsa-miR-301a-5p		MIMAT0022696		Endogenous1	miRNA			100			FALSE	0			54.13	12.59	168.11	84.17	23.42	29.8	18.81	63.3	28.22	45.51	57.48	23.01	12.59	168.11	67.33	112.05
hsa-miR-301b-3p		MIMAT0004958		Endogenous1	miRNA			100			FALSE	0			53.42	8.89	153.1	75.73	74.05	74.03	45.28	24.7	13.07	37.7	67.32	11.36	8.89	153.1	55.8	75.79
hsa-miR-301b-5p		MIMAT0032026		Endogenous1	miRNA			75			FALSE	0			5.71	1	29.18	140.98	1	1.3	1	6.02	3.74	11.16	3.28	1.66	1	7.5	1.65	29.18
hsa-miR-302a-3p		MIMAT0000684		Endogenous1	miRNA			100			FALSE	0			77.22	26.79	180.34	56.19	74.78	92.24	62.72	180.34	63.19	50.2	47.63	31.74	26.79	123.08	108.5	65.43
hsa-miR-302a-5p		MIMAT0000683		Endogenous1	miRNA			100			FALSE	0			90.78	28.64	227.65	67.41	123.22	148.18	128.58	227.65	65.52	40.83	44.35	40.47	28.64	55.55	136.5	49.89
hsa-miR-302b-3p		MIMAT0000715		Endogenous1	miRNA			100			FALSE	0			167.36	4.97	531.46	95.58	329.43	273.07	217.69	531.46	196.07	50.2	4.97	40.47	58.26	40.54	236.97	29.18
hsa-miR-302c-3p		MIMAT0000717		Endogenous1	miRNA			100			FALSE	0			75.3	21.85	250.66	86.23	37.36	46.71	33.01	124.31	37.55	58	77.17	31.74	21.85	250.66	124.97	60.25
hsa-miR-302d-3p		MIMAT0000718		Endogenous1	miRNA			100			FALSE	0			1209.72	212.01	3530.42	92.66	212.01	235.34	226.09	1476.49	460.08	1603.84	740.11	1018.5	556.34	3222.3	1235.08	3530.42
hsa-miR-302e		MIMAT0005931		Endogenous1	miRNA			91.67			FALSE	0			10.86	1	70.56	175.75	7.27	5.08	4.6	9.76	5.49	1.56	3.28	3.6	1	70.56	12.98	5.18
hsa-miR-302f		MIMAT0005932		Endogenous1	miRNA			91.67			FALSE	0			18.44	1	68.28	106.6	26.35	24.6	27.85	68.28	11.32	1.56	8.25	1	3.33	7.5	36.03	5.18
hsa-miR-3065-3p		MIMAT0015378		Endogenous1	miRNA			75			FALSE	0			5.87	1	21.37	108.42	1	1.3	3.96	11	2.58	1.56	21.37	1	1	7.5	12.98	5.18
hsa-miR-3065-5p		MIMAT0015066		Endogenous1	miRNA			58.33			FALSE	0			2.23	1	7.5	93.63	1	1.3	1	1.25	1	1.56	3.28	1	1	7.5	1.65	5.18
hsa-miR-3074-3p		MIMAT0015027		Endogenous1	miRNA			100			FALSE	0			221.96	59.72	566.17	74.69	67.45	59.72	65.95	202.75	99.32	181.36	566.17	170.49	122.45	430.76	393.44	303.68
hsa-miR-30a-3p		MIMAT0000088		Endogenous1	miRNA			100			FALSE	0			38.6	11.97	153.1	99.64	21.21	37.6	25.91	55.83	16.57	20.53	21.37	15.24	11.97	153.1	44.27	39.54
hsa-miR-30a-5p		MIMAT0000087		Endogenous1	miRNA			100			FALSE	0			80.17	18.03	143.12	54.13	106.34	70.13	43.35	134.27	46.29	82.99	119.83	45.32	32.34	18.03	120.03	143.12
hsa-miR-30b-5p		MIMAT0000420		Endogenous1	miRNA			100			FALSE	0			17.35	1.25	77.72	134.05	77.72	2.48	3.96	1.25	18.31	18.97	3.28	50.17	11.36	7.5	8.03	5.18
hsa-miR-30c-5p		MIMAT0000244		Endogenous1	miRNA			100			FALSE	0			22.68	1.65	65.43	78.94	31.49	25.9	14.29	2.29	16.57	20.53	41.07	29.8	12.59	10.52	1.65	65.43
hsa-miR-30d-5p		MIMAT0000245		Endogenous1	miRNA			100			FALSE	0			88.42	4.74	329.58	113.96	114.41	8.98	15.58	18.47	28.81	214.15	93.58	79.28	145.9	7.5	4.74	329.58
hsa-miR-30e-3p		MIMAT0000693		Endogenous1	miRNA			91.67			FALSE	0			27.35	1	67.32	77.91	7.27	1.3	1	35.9	4.33	14.28	67.32	47.26	31.72	40.54	37.68	39.54
hsa-miR-30e-5p		MIMAT0000692		Endogenous1	miRNA			100			FALSE	0			834.77	189.73	1796.51	62.58	837.97	1386.63	836.96	984.68	258.43	504.58	674.47	255.87	189.73	1796.51	734.38	1557.09
hsa-miR-31-5p		MIMAT0000089		Endogenous1	miRNA			66.67			FALSE	0			2.31	1	7.5	88.8	1	1.3	1	1.25	2	1.56	3.28	1	1	7.5	1.65	5.18
hsa-miR-3127-5p		MIMAT0014990		Endogenous1	miRNA			91.67			FALSE	0			27.99	1	75.79	87.8	1	1.3	7.18	49.6	14.82	42.39	50.91	23.01	13.21	7.5	49.21	75.79
hsa-miR-3130-3p		MIMAT0014994		Endogenous1	miRNA			100			FALSE	0			30.15	2.66	184.56	173.39	8	15.49	2.66	3.53	33.47	9.6	70.6	16.21	7.04	7.5	3.09	184.56
hsa-miR-3131		MIMAT0014996		Endogenous1	miRNA			75			FALSE	0			4.52	1	14.29	95.87	10.21	6.38	14.29	1.25	1	1.56	3.28	1	1	7.5	1.65	5.18
hsa-miR-3136-5p		MIMAT0015003		Endogenous1	miRNA			100			FALSE	0			90.56	20	273.17	77.75	87.99	118.26	66.59	169.13	45.12	53.32	73.88	37.56	20	273.17	96.97	44.71
hsa-miR-3140-3p		MIMAT0015008		Endogenous1	miRNA			91.67			FALSE	0			6.32	1	30.92	130.18	2.87	3.78	4.6	30.92	10.74	1.56	3.28	1	2.72	7.5	1.65	5.18
hsa-miR-3140-5p		MIMAT0019204		Endogenous1	miRNA			66.67			FALSE	0			2.27	1	7.5	91.03	1	1.3	1	1.25	1	1.56	3.28	1	1.48	7.5	1.65	5.18
hsa-miR-3144-3p		MIMAT0015015		Endogenous1	miRNA			75			FALSE	0			56.5	1	513.3	257.48	61.57	57.12	10.41	20.96	1	1.56	3.28	1	1	513.3	1.65	5.18
hsa-miR-3144-5p		MIMAT0015014		Endogenous1	miRNA			83.33			FALSE	0			47.2	1	198.91	136.92	127.62	198.91	107.92	59.56	6.08	1.56	3.28	1	1	33.04	21.21	5.18
hsa-miR-3147		MIMAT0015019		Endogenous1	miRNA			100			FALSE	0			30.28	1.65	145.6	129.21	19.01	28.5	9.77	35.9	3.74	36.14	24.66	1.66	11.97	145.6	1.65	44.71
hsa-miR-3150b-3p		MIMAT0018194		Endogenous1	miRNA			66.67			FALSE	0			2.54	1	7.5	80.64	1	2.48	1	1.25	1	1.56	3.28	3.6	1	7.5	1.65	5.18
hsa-miR-3151-5p		MIMAT0015024		Endogenous1	miRNA			83.33			FALSE	0			16.57	1	65.43	104.66	7.27	16.79	13.64	11	4.91	20.53	27.94	1	1	18.03	11.33	65.43
hsa-miR-3158-3p		MIMAT0015032		Endogenous1	miRNA			91.67			FALSE	0			636.29	1	2828.04	127.32	1	340.71	310.03	23.45	239.78	198.53	113.27	2828.04	1262.4	280.67	951.79	1085.76
hsa-miR-3161		MIMAT0015035		Endogenous1	miRNA			100			FALSE	0			910.7	328.59	3333.6	93.13	499.68	533.24	483.09	784.21	331.86	546.74	933.74	463.51	328.59	1616.41	1073.67	3333.6
hsa-miR-3164		MIMAT0015038		Endogenous1	miRNA			100			FALSE	0			10.23	1.56	47.22	123.31	11.67	18.09	47.22	6.02	2	1.56	4.97	5.54	11.36	7.5	1.65	5.18
hsa-miR-3168		MIMAT0015043		Endogenous1	miRNA			100			FALSE	0			16.87	3.35	50.86	91.55	13.88	3.78	7.18	35.9	7.24	3.35	21.37	7.48	9.51	7.5	50.86	34.36
hsa-miR-3179		MIMAT0015056		Endogenous1	miRNA			58.33			FALSE	0			2.23	1	7.5	93.63	1	1.3	1	1.25	1	1.56	3.28	1	1	7.5	1.65	5.18
hsa-miR-3180		MIMAT0018178		Endogenous1	miRNA			100			FALSE	0			87.12	4.91	428.85	138.59	51.3	109.15	428.85	33.41	5.49	4.91	18.09	55.99	201.45	70.56	16.27	49.89
hsa-miR-3180-3p		MIMAT0015058		Endogenous1	miRNA			100			FALSE	0			7.88	1.3	23.98	93.75	2.87	1.3	5.25	3.53	15.4	1.56	18.09	23.98	8.27	7.5	1.65	5.18
hsa-miR-3180-5p		MIMAT0015057		Endogenous1	miRNA			66.67			FALSE	0			2.75	1	7.5	90.75	7.27	1.3	1	1.25	1	1.56	3.28	1	1	7.5	1.65	5.18
hsa-miR-3182		MIMAT0015062		Endogenous1	miRNA			75			FALSE	0			2.59	1	7.5	79.05	2.13	1.3	3.96	1.25	1	1.79	3.28	1	1	7.5	1.65	5.18
hsa-miR-3185		MIMAT0015065		Endogenous1	miRNA			91.67			FALSE	0			41.79	1	254.9	176.53	1	46.71	47.22	22.21	1.41	1.56	8.25	254.9	103.94	7.5	1.65	5.18
hsa-miR-3190-3p		MIMAT0022839		Endogenous1	miRNA			66.67			FALSE	0			2.37	1	7.5	86.57	1	1.3	1	1.25	1	1.56	3.28	1	2.72	7.5	1.65	5.18
hsa-miR-3192-5p		MIMAT0015076		Endogenous1	miRNA			83.33			FALSE	0			2.64	1	7.5	76.85	1	1.3	1.37	1.25	2.58	1.56	3.28	1	3.95	7.5	1.65	5.18
hsa-miR-3195		MIMAT0015079		Endogenous1	miRNA			100			FALSE	0			91.82	1.25	222.86	85.53	38.09	113.06	222.86	1.25	89.42	70.49	221.57	83.16	171.83	7.5	1.65	80.97
hsa-miR-3196		MIMAT0015080		Endogenous1	miRNA			75			FALSE	0			3.16	1	8.04	79.95	1	1.3	1	1.25	3.16	8.04	3.28	3.6	1	7.5	1.65	5.18
hsa-miR-32-5p		MIMAT0000090		Endogenous1	miRNA			100			FALSE	0			272.46	118.13	573.79	54.77	185.59	223.63	175.08	573.79	174.51	196.97	228.13	141.38	118.13	393.23	508.73	350.3
hsa-miR-3202		MIMAT0015089		Endogenous1	miRNA			100			FALSE	0			13.29	1.56	29.68	70.16	16.81	10.29	27.2	29.68	21.23	1.56	18.09	4.57	12.59	7.5	4.74	5.18
hsa-miR-320a		MIMAT0000510		Endogenous1	miRNA			100			FALSE	0			63.98	1.25	412.45	176.57	61.57	20.69	38.83	1.25	7.24	51.76	77.17	6.51	68.14	7.5	14.62	412.45
hsa-miR-320b		MIMAT0005792		Endogenous1	miRNA			75			FALSE	0			2.72	1	7.5	75.06	2.13	1.3	3.96	1.25	1	3.35	3.28	1	1	7.5	1.65	5.18
hsa-miR-320c		MIMAT0005793		Endogenous1	miRNA			58.33			FALSE	0			4.68	1	27.94	164.15	1	1.3	1	6.02	1	1.56	27.94	1	1	7.5	1.65	5.18
hsa-miR-320d		MIMAT0006764		Endogenous1	miRNA			100			FALSE	0			530.48	169.45	2100.92	105.68	169.45	204.12	231.26	287.42	238.61	314.08	858.25	276.24	203.92	971.06	510.38	2100.92
hsa-miR-320e		MIMAT0015072		Endogenous1	miRNA			100			FALSE	0			50795	2219.82	101612	63.46	3604.54	60791.9	77866.8	2219.82	28898.5	51634.4	78258.1	101612	52708.2	42063.9	22699.3	87182.2
hsa-miR-323a-3p		MIMAT0000755		Endogenous1	miRNA			75			FALSE	0			4.08	1	12.89	93.87	8.74	12.89	3.96	1.25	1	1.56	3.28	1	1	7.5	1.65	5.18
hsa-miR-323a-5p		MIMAT0004696		Endogenous1	miRNA			58.33			FALSE	0			2.23	1	7.5	93.63	1	1.3	1	1.25	1	1.56	3.28	1	1	7.5	1.65	5.18
hsa-miR-323b-3p		MIMAT0015050		Endogenous1	miRNA			75			FALSE	0			5.54	1	21.37	123.74	16.08	1.3	1	1.25	1	1.56	21.37	4.57	1	10.52	1.65	5.18
hsa-miR-323b-5p		MIMAT0001630		Endogenous1	miRNA			66.67			FALSE	0			3.92	1	18.09	128.66	1	6.38	1	1.25	1.41	1.56	18.09	1	1	7.5	1.65	5.18
hsa-miR-324-3p		MIMAT0000762		Endogenous1	miRNA			100			FALSE	0			41.38	1.65	123.08	94.45	23.42	29.8	29.14	22.21	24.14	29.9	24.66	23.98	42.22	123.08	1.65	122.4
hsa-miR-324-5p		MIMAT0000761		Endogenous1	miRNA			75			FALSE	0			4.24	1	18.28	119.63	18.28	1.3	1	1.25	1	1.79	3.28	1	7.65	7.5	1.65	5.18
hsa-miR-325		MIMAT0000771		Endogenous1	miRNA			75			FALSE	0			9.2	1	39.54	117.47	8.74	8.98	7.83	13.49	1	1.79	3.28	1	1	7.5	16.27	39.54
hsa-miR-326		MIMAT0000756		Endogenous1	miRNA			58.33			FALSE	0			2.23	1	7.5	93.63	1	1.3	1	1.25	1	1.56	3.28	1	1	7.5	1.65	5.18
hsa-miR-328-3p		MIMAT0000752		Endogenous1	miRNA			58.33			FALSE	0			2.23	1	7.5	93.63	1	1.3	1	1.25	1	1.56	3.28	1	1	7.5	1.65	5.18
hsa-miR-328-5p		MIMAT0026486		Endogenous1	miRNA			100			FALSE	0			139.16	8.41	968	193.63	22.68	32.4	116.31	55.83	8.41	42.39	47.63	250.05	968	93.07	19.56	13.64
hsa-miR-329-3p		MIMAT0001629		Endogenous1	miRNA			75			FALSE	0			5.32	1	14.81	91.97	9.47	1.3	11.7	1.25	1	1.56	14.81	1	1	7.5	8.03	5.18
hsa-miR-329-5p		MIMAT0026555		Endogenous1	miRNA			91.67			FALSE	0			6.94	1	18.03	83.27	8	12.89	13	12.25	4.91	1.56	3.28	1	1.48	18.03	1.65	5.18
hsa-miR-330-3p		MIMAT0000751		Endogenous1	miRNA			83.33			FALSE	0			4.39	1	18.15	112.24	7.27	1.3	1	1.25	1	1.56	3.28	3.6	18.15	7.5	1.65	5.18
hsa-miR-330-5p		MIMAT0004693		Endogenous1	miRNA			100			FALSE	0			4.4	1.25	11.53	75.46	2.13	1.3	6.54	1.25	7.82	1.56	11.53	3.6	2.72	7.5	1.65	5.18
hsa-miR-331-3p		MIMAT0000760		Endogenous1	miRNA			100			FALSE	0			24.2	1.65	55.55	63.18	36.62	19.39	18.81	20.96	23.56	28.33	44.35	19.12	16.91	55.55	1.65	5.18
hsa-miR-331-5p		MIMAT0004700		Endogenous1	miRNA			75			FALSE	0			2.56	1	7.5	83.01	1	1.3	1	1.25	1.41	1.56	3.28	1	4.57	7.5	1.65	5.18
hsa-miR-335-5p		MIMAT0000765		Endogenous1	miRNA			75			FALSE	0			6.43	1	14.81	80.83	1	3.78	1.37	12.25	3.74	11.16	14.81	1	1	10.52	11.33	5.18
hsa-miR-337-3p		MIMAT0000754		Endogenous1	miRNA			100			FALSE	0			161.03	36.3	438.17	80.75	48.37	36.3	40.12	185.32	139.54	59.56	438.17	92.86	145.29	370.72	139.8	236.35
hsa-miR-337-5p		MIMAT0004695		Endogenous1	miRNA			91.67			FALSE	0			4.12	1	12.41	85.52	12.41	1.3	7.83	1.25	3.74	1.56	3.28	1	2.72	7.5	1.65	5.18
hsa-miR-338-5p		MIMAT0004701		Endogenous1	miRNA			66.67			FALSE	0			3.55	1	12.98	101.2	1	1.3	3.31	3.53	1	1.56	3.28	1	1	7.5	12.98	5.18
hsa-miR-339-3p		MIMAT0004702		Endogenous1	miRNA			66.67			FALSE	0			2.67	1	7.5	89.11	1.4	1.3	1	1.25	1	6.47	3.28	1	1	7.5	1.65	5.18
hsa-miR-339-5p		MIMAT0000764		Endogenous1	miRNA			91.67			FALSE	0			10.99	1	21.85	69.4	20.48	7.68	1	1.25	4.33	20.53	18.09	7.48	21.85	7.5	8.03	13.64
hsa-miR-33a-5p		MIMAT0000091		Endogenous1	miRNA			91.67			FALSE	0			22.97	1	101.69	117.5	15.34	20.69	13	43.37	12.49	20.53	18.09	2.63	1	10.52	16.27	101.69
hsa-miR-33b-5p		MIMAT0003301		Endogenous1	miRNA			100			FALSE	0			19.95	3.35	78.24	103.93	13.88	29.8	33.01	78.24	17.73	3.35	11.53	5.54	10.74	7.5	22.86	5.18
hsa-miR-340-5p		MIMAT0004692		Endogenous1	miRNA			83.33			FALSE	0			15.95	1	30.92	60.58	10.94	19.39	20.1	30.92	17.73	25.21	18.09	1	1	25.53	16.27	5.18
hsa-miR-342-3p		MIMAT0000753		Endogenous1	miRNA			100			FALSE	0			13.11	1.25	52.77	106.1	52.77	14.19	14.93	1.25	15.98	4.91	11.53	21.07	6.42	7.5	1.65	5.18
hsa-miR-342-5p		MIMAT0004694		Endogenous1	miRNA			75			FALSE	0			2.84	1	8	91.33	8	1.3	1	1.25	1.41	1.56	3.28	1	1	7.5	1.65	5.18
hsa-miR-345-3p		MIMAT0022698		Endogenous1	miRNA			100			FALSE	0			8.53	1.37	18.82	80.66	5.07	5.08	1.37	17.23	8.99	1.79	18.09	1.66	2.1	7.5	14.62	18.82
hsa-miR-345-5p		MIMAT0000772		Endogenous1	miRNA			66.67			FALSE	0			2.8	1	7.83	92.65	1	1.3	7.83	1.25	1	1.56	3.28	1	1	7.5	1.65	5.18
hsa-miR-346		MIMAT0000773		Endogenous1	miRNA			91.67			FALSE	0			24.26	1	138.09	152.73	15.34	19.39	20.75	14.74	13.65	18.97	34.5	4.57	1	138.09	1.65	8.46
hsa-miR-34a-5p		MIMAT0000255		Endogenous1	miRNA			100			FALSE	0			26.6	4.57	93.07	91.87	13.88	33.7	11.7	17.23	14.82	9.6	37.78	10.39	4.57	93.07	27.8	44.71
hsa-miR-34b-3p		MIMAT0004676		Endogenous1	miRNA			66.67			FALSE	0			2.84	1	7.5	79.96	1	3.78	5.89	1.25	1	1.56	3.28	1	1	7.5	1.65	5.18
hsa-miR-34c-3p		MIMAT0004677		Endogenous1	miRNA			100			FALSE	0			11.61	1.65	33.04	77.09	12.41	20.69	18.81	11	2.58	9.6	4.97	7.48	11.97	33.04	1.65	5.18
hsa-miR-34c-5p		MIMAT0000686		Endogenous1	miRNA			100			FALSE	0			13.97	1.56	50.85	94.92	12.41	20.69	15.58	50.85	20.65	1.56	3.28	11.36	13.83	7.5	4.74	5.18
hsa-miR-3605-3p		MIMAT0017982		Endogenous1	miRNA			58.33			FALSE	0			2.25	1	7.5	92.58	1	1.3	1	1.25	1	1.79	3.28	1	1	7.5	1.65	5.18
hsa-miR-3605-5p		MIMAT0017981		Endogenous1	miRNA			75			FALSE	0			8.15	1	40.54	140.08	1	1.3	1	2.29	2.58	9.6	18.09	5.54	1	40.54	9.68	5.18
hsa-miR-361-3p		MIMAT0004682		Endogenous1	miRNA			83.33			FALSE	0			4.85	1	24.66	135.23	3.6	1.3	1	1.25	2.58	3.35	24.66	1	5.19	7.5	1.65	5.18
hsa-miR-361-5p		MIMAT0000703		Endogenous1	miRNA			100			FALSE	0			20.28	1.25	100.14	132.89	15.34	20.69	13.64	1.25	34.63	11.16	100.14	8.45	23.7	7.5	1.65	5.18
hsa-miR-3613-3p		MIMAT0017991		Endogenous1	miRNA			100			FALSE	0			39.99	3.33	123.08	88.75	16.08	31.1	11.7	24.7	14.24	29.9	64.04	23.01	3.33	123.08	52.5	86.15
hsa-miR-3613-5p		MIMAT0017990		Endogenous1	miRNA			66.67			FALSE	0			4.32	1	17.4	111.7	1	3.78	7.83	1.25	1	17.4	3.28	1	1	7.5	1.65	5.18
hsa-miR-3614-3p		MIMAT0017993		Endogenous1	miRNA			100			FALSE	0			28.79	5.18	76.99	71.99	46.16	29.8	49.16	76.99	21.23	11.16	11.53	15.24	13.21	33.04	32.74	5.18
hsa-miR-3614-5p		MIMAT0017992		Endogenous1	miRNA			58.33			FALSE	0			2.37	1	7.5	93.57	1	1.3	1	1.25	1	1.56	4.97	1	1	7.5	1.65	5.18
hsa-miR-3615		MIMAT0017994		Endogenous1	miRNA			75			FALSE	0			3.32	1	7.68	77.86	1.4	7.68	1	6.02	2.58	1.56	3.28	1	1	7.5	1.65	5.18
hsa-miR-362-3p		MIMAT0004683		Endogenous1	miRNA			83.33			FALSE	0			75.2	1	273.17	113.49	1	1.3	1	78.24	33.47	98.6	57.48	38.53	28.64	273.17	80.5	210.45
hsa-miR-362-5p		MIMAT0000705		Endogenous1	miRNA			100			FALSE	0			13.11	2.87	26.15	64.5	2.87	19.39	9.12	9.76	4.91	4.91	3.28	18.15	14.44	25.53	26.15	18.82
hsa-miR-363-3p		MIMAT0000707		Endogenous1	miRNA			100			FALSE	0			88.43	21.85	303.18	85.78	83.59	77.93	64.01	57.07	25.89	95.48	90.29	44.35	21.85	303.18	49.21	148.3
hsa-miR-363-5p		MIMAT0003385		Endogenous1	miRNA			100			FALSE	0			114.11	6.38	393.23	111.99	16.81	6.38	14.29	142.98	59.69	61.13	336.44	36.59	39.13	393.23	166.15	96.51
hsa-miR-365a-3p+hsa-miR-365b-3p		MIMAT0000710		Endogenous1	miRNA			100			FALSE	0			18.86	3.28	34.58	53.04	9.47	32.4	30.43	13.49	22.39	34.58	3.28	23.01	17.53	18.03	8.03	13.64
hsa-miR-365b-5p		MIMAT0022833		Endogenous1	miRNA			75			FALSE	0			2.63	1	7.5	78.01	2.87	1.3	3.96	1.25	1	1.56	3.28	1	1	7.5	1.65	5.18
hsa-miR-367-3p		MIMAT0000719		Endogenous1	miRNA			100			FALSE	0			171.24	10.39	582.51	111.15	319.15	438.28	279.69	582.51	105.15	11.16	47.63	10.39	16.3	85.56	129.92	29.18
hsa-miR-369-3p		MIMAT0000721		Endogenous1	miRNA			75			FALSE	0			5.71	1	21.37	99.91	1	5.08	1	3.53	6.66	3.35	21.37	1	1.48	7.5	8.03	8.46
hsa-miR-369-5p		MIMAT0001621		Endogenous1	miRNA			58.33			FALSE	0			2.23	1	7.5	93.63	1	1.3	1	1.25	1	1.56	3.28	1	1	7.5	1.65	5.18
hsa-miR-3690		MIMAT0018119		Endogenous1	miRNA			58.33			FALSE	0			2.23	1	7.5	93.63	1	1.3	1	1.25	1	1.56	3.28	1	1	7.5	1.65	5.18
hsa-miR-370-3p		MIMAT0000722		Endogenous1	miRNA			100			FALSE	0			26.02	12.41	70.56	58.62	12.41	21.99	25.91	25.94	26.47	18.97	18.09	18.15	27.4	70.56	32.74	13.64
hsa-miR-370-5p		MIMAT0026483		Endogenous1	miRNA			91.67			FALSE	0			10.07	1	33.41	97.49	24.15	1.3	7.83	33.41	6.66	1.79	11.53	1	5.8	7.5	14.62	5.18
hsa-miR-371a-5p		MIMAT0004687		Endogenous1	miRNA			100			FALSE	0			54.11	21.95	153.48	62.92	21.95	48.01	60.78	28.43	35.8	45.51	47.63	55.99	38.51	70.56	42.62	153.48
hsa-miR-371b-5p		MIMAT0019892		Endogenous1	miRNA			100			FALSE	0			11.47	1.3	63.05	159.77	3.6	1.3	3.96	32.17	3.16	1.56	8.25	10.39	3.33	63.05	1.65	5.18
hsa-miR-372-3p		MIMAT0000724		Endogenous1	miRNA			91.67			FALSE	0			5.03	1	15.34	81.75	15.34	1.3	8.48	4.78	6.66	1.56	3.28	3.6	1	7.5	1.65	5.18
hsa-miR-373-3p		MIMAT0000726		Endogenous1	miRNA			91.67			FALSE	0			11.86	1	25.94	84.59	20.48	2.48	1	25.94	4.33	20.53	24.66	5.54	23.08	7.5	1.65	5.18
hsa-miR-374a-3p		MIMAT0004688		Endogenous1	miRNA			100			FALSE	0			13.64	1.25	63.05	125.53	5.07	18.09	3.31	1.25	1.41	15.84	4.97	11.36	6.42	63.05	24.5	8.46
hsa-miR-374a-5p		MIMAT0000727		Endogenous1	miRNA			100			FALSE	0			162.09	13.64	446.08	89.69	389.6	446.08	343.61	135.51	74.26	142.32	90.29	86.07	113.19	48.04	62.39	13.64
hsa-miR-374b-5p		MIMAT0004955		Endogenous1	miRNA			100			FALSE	0			47.23	24	93.07	42.82	57.17	46.71	38.83	58.32	41.63	73.62	37.78	27.86	36.66	93.07	31.09	24
hsa-miR-374c-5p		MIMAT0018443		Endogenous1	miRNA			75			FALSE	0			3.27	1	9.47	85.8	9.47	1.3	3.96	2.29	1	1.56	3.28	1	1	7.5	1.65	5.18
hsa-miR-375		MIMAT0000728		Endogenous1	miRNA			75			FALSE	0			2.76	1	7.5	76.96	1	1.3	3.31	1.25	3.16	1.79	4.97	1	1	7.5	1.65	5.18
hsa-miR-376a-2-5p		MIMAT0022928		Endogenous1	miRNA			100			FALSE	0			37.1	3.28	70.13	64.99	46.16	70.13	57.55	63.3	37.55	11.16	3.28	14.27	18.76	10.52	57.45	55.07
hsa-miR-376a-3p		MIMAT0000729		Endogenous1	miRNA			100			FALSE	0			132.59	34.65	357.14	70.4	95.33	110.45	93.07	357.14	125.55	53.32	70.6	34.65	51.47	183.12	236.97	179.38
hsa-miR-376b-3p		MIMAT0002172		Endogenous1	miRNA			75			FALSE	0			2.65	1	7.5	75.23	1.4	2.48	2.66	1.25	1	3.35	3.28	1	1	7.5	1.65	5.18
hsa-miR-376c-3p		MIMAT0000720		Endogenous1	miRNA			83.33			FALSE	0			11.85	1	48.35	107.84	15.34	14.19	13	48.35	1	11.16	3.28	2.63	1	7.5	16.27	8.46
hsa-miR-376c-5p		MIMAT0022861		Endogenous1	miRNA			66.67			FALSE	0			2.96	1	7.5	81.83	1	1.3	1	1.25	4.91	6.47	3.28	1	1	7.5	1.65	5.18
hsa-miR-377-3p		MIMAT0000730		Endogenous1	miRNA			100			FALSE	0			26.9	3.33	78.06	93.19	12.41	20.69	19.45	30.92	10.74	11.16	31.22	4.57	3.33	78.06	24.5	75.79
hsa-miR-378b		MIMAT0014999		Endogenous1	miRNA			100			FALSE	0			23.57	11.67	44.11	37.17	11.67	44.11	22.68	20.96	11.9	22.09	21.37	23.01	20.62	25.53	24.5	34.36
hsa-miR-378c		MIMAT0016847		Endogenous1	miRNA			58.33			FALSE	0			2.23	1	7.5	93.63	1	1.3	1	1.25	1	1.56	3.28	1	1	7.5	1.65	5.18
hsa-miR-378d		MIMAT0018926		Endogenous1	miRNA			83.33			FALSE	0			11.58	1	78.06	187.19	3.6	1.3	1	17.23	3.16	1.56	14.81	10.39	1	78.06	1.65	5.18
hsa-miR-378e		MIMAT0018927		Endogenous1	miRNA			58.33			FALSE	0			26.71	1	297.05	318.87	1	1.3	1	1.25	1	1.56	297.05	1	1	7.5	1.65	5.18
hsa-miR-378f		MIMAT0018932		Endogenous1	miRNA			100			FALSE	0			125.96	27.94	255.04	52.05	96.8	150.78	113.09	255.04	123.22	97.04	27.94	67.64	83.57	100.57	232.03	163.84
hsa-miR-378g		MIMAT0018937		Endogenous1	miRNA			100			FALSE	0			39.83	3.95	241.53	162.3	27.08	29.8	7.83	20.96	11.32	18.97	41.07	10.39	3.95	40.54	24.5	241.53
hsa-miR-378h		MIMAT0018984		Endogenous1	miRNA			100			FALSE	0			674.94	162.81	2929.64	117.57	164.31	214.53	162.81	556.36	232.79	493.65	982.97	232.58	167.51	2929.64	726.14	1235.97
hsa-miR-378i		MIMAT0019074		Endogenous1	miRNA			100			FALSE	0			127.94	25.62	475.78	114.39	25.62	44.11	34.95	86.95	38.71	107.97	165.78	57.94	34.19	475.78	87.09	376.19
hsa-miR-379-5p		MIMAT0000733		Endogenous1	miRNA			100			FALSE	0			268.87	87.67	1083.62	101.34	231.82	269.16	256.44	200.26	87.67	98.6	149.37	103.54	97.76	1083.62	261.68	386.55
hsa-miR-380-3p		MIMAT0000735		Endogenous1	miRNA			75			FALSE	0			4.21	1	12.25	90.56	1	1.3	5.25	12.25	9.57	1.56	3.28	1	1	7.5	1.65	5.18
hsa-miR-381-3p		MIMAT0000736		Endogenous1	miRNA			75			FALSE	0			3.38	1	9.47	84.28	9.47	2.48	5.25	1.25	1	1.56	3.28	1	1	7.5	1.65	5.18
hsa-miR-381-5p		MIMAT0022862		Endogenous1	miRNA			100			FALSE	0			10.91	4.91	24.7	59.92	11.67	15.49	5.25	24.7	6.66	4.91	8.25	7.48	12.59	7.5	21.21	5.18
hsa-miR-382-3p		MIMAT0022697		Endogenous1	miRNA			83.33			FALSE	0			18.78	1	63.05	86.13	21.21	24.6	10.41	17.23	12.49	14.28	11.53	1	1	63.05	24.5	24
hsa-miR-382-5p		MIMAT0000737		Endogenous1	miRNA			66.67			FALSE	0			3.17	1	8.25	89.15	1.4	2.48	1	1.25	1	1.56	8.25	1	1	7.5	6.39	5.18
hsa-miR-383-5p		MIMAT0000738		Endogenous1	miRNA			66.67			FALSE	0			2.46	1	7.5	88.36	2.13	1.3	1	1.25	1	1.56	4.97	1	1	7.5	1.65	5.18
hsa-miR-384		MIMAT0001075		Endogenous1	miRNA			66.67			FALSE	0			3.73	1	8.25	81.94	8	6.38	1	2.29	1	1.56	8.25	1	1	7.5	1.65	5.18
hsa-miR-3916		MIMAT0018190		Endogenous1	miRNA			58.33			FALSE	0			2.23	1	7.5	93.63	1	1.3	1	1.25	1	1.56	3.28	1	1	7.5	1.65	5.18
hsa-miR-3918		MIMAT0018192		Endogenous1	miRNA			75			FALSE	0			5.38	1	15.34	97.55	15.34	7.68	6.54	1.25	1	1.56	14.81	1	1	7.5	1.65	5.18
hsa-miR-3928-3p		MIMAT0018205		Endogenous1	miRNA			91.67			FALSE	0			8.91	1	23.08	86.97	8.74	14.19	11.7	6.02	1	1.56	3.28	23.01	23.08	7.5	1.65	5.18
hsa-miR-3934-5p		MIMAT0018349		Endogenous1	miRNA			100			FALSE	0			18.64	5.54	93.07	128.16	8.74	18.09	22.68	8.51	8.41	9.6	11.53	5.54	12.59	93.07	11.33	13.64
hsa-miR-409-3p		MIMAT0001639		Endogenous1	miRNA			66.67			FALSE	0			2.32	1	7.5	88.3	2.13	1.3	1	1.25	1	1.56	3.28	1	1	7.5	1.65	5.18
hsa-miR-409-5p		MIMAT0001638		Endogenous1	miRNA			66.67			FALSE	0			2.74	1	7.5	90.47	1	1.3	7.18	1.25	1	1.56	3.28	1	1	7.5	1.65	5.18
hsa-miR-410-3p		MIMAT0002171		Endogenous1	miRNA			91.67			FALSE	0			13.73	1	51.3	102.52	51.3	27.2	11.06	20.96	8.99	9.6	14.81	5.54	1	7.5	1.65	5.18
hsa-miR-411-5p		MIMAT0003329		Endogenous1	miRNA			100			FALSE	0			378.83	62.72	2291.79	165.56	82.12	96.14	62.72	322.28	97.58	182.92	178.91	121.97	84.19	2291.79	353.91	671.42
hsa-miR-412-3p		MIMAT0002170		Endogenous1	miRNA			91.67			FALSE	0			6.46	1	18.09	91.16	6.54	2.48	5.89	6.02	8.41	1.56	18.09	1	2.72	18.03	1.65	5.18
hsa-miR-421		MIMAT0003339		Endogenous1	miRNA			100			FALSE	0			28.26	7.5	60.25	52.74	21.95	29.8	25.91	27.19	25.31	14.28	54.19	25.92	25.55	7.5	21.21	60.25
hsa-miR-422a		MIMAT0001339		Endogenous1	miRNA			58.33			FALSE	0			2.23	1	7.5	93.63	1	1.3	1	1.25	1	1.56	3.28	1	1	7.5	1.65	5.18
hsa-miR-423-3p		MIMAT0001340		Endogenous1	miRNA			100			FALSE	0			49.96	5.18	184.48	102.99	66.71	31.1	14.93	24.7	27.06	184.48	8.25	63.76	99	63.05	11.33	5.18
hsa-miR-423-5p		MIMAT0004748		Endogenous1	miRNA			100			FALSE	0			828.53	7.5	2659.36	103.09	2659.36	522.84	291.31	32.17	288.15	2125.37	871.38	910.8	1411.14	7.5	16.27	806.08
hsa-miR-424-5p		MIMAT0001341		Endogenous1	miRNA			91.67			FALSE	0			11.61	1	48.04	124.38	4.34	11.59	5.25	1.25	1.41	20.53	3.28	1	2.1	48.04	11.33	29.18
hsa-miR-425-5p		MIMAT0003393		Endogenous1	miRNA			100			FALSE	0			62.32	1.25	343.37	153.4	343.37	19.39	9.12	1.25	48.04	90.79	47.63	106.45	67.52	7.5	1.65	5.18
hsa-miR-4284		MIMAT0016915		Endogenous1	miRNA			66.67			FALSE	0			2.31	1	7.5	88.71	1	1.3	2.02	1.25	1	1.56	3.28	1	1	7.5	1.65	5.18
hsa-miR-4286		MIMAT0016916		Endogenous1	miRNA			91.67			FALSE	0			137.23	1	531.46	133.88	1	14.19	31.08	531.46	31.72	76.74	47.63	67.64	16.91	295.68	78.86	453.88
hsa-miR-429		MIMAT0001536		Endogenous1	miRNA			83.33			FALSE	0			4.69	1	16.87	93.3	5.8	5.08	16.87	4.78	2.58	1.56	3.28	1	1	7.5	1.65	5.18
hsa-miR-431-5p		MIMAT0001625		Endogenous1	miRNA			75			FALSE	0			4.48	1	19.39	119.77	1.4	19.39	7.83	1.25	1	1.56	4.97	1	1	7.5	1.65	5.18
hsa-miR-432-5p		MIMAT0002814		Endogenous1	miRNA			100			FALSE	0			16.03	1.56	41.07	66.1	20.48	19.39	22.04	25.94	11.32	1.56	41.07	5.54	9.51	10.52	11.33	13.64
hsa-miR-433-3p		MIMAT0001627		Endogenous1	miRNA			91.67			FALSE	0			9.32	1	20	73.46	8	18.09	1	15.98	14.24	14.28	3.28	2.63	20	7.5	1.65	5.18
hsa-miR-433-5p		MIMAT0026554		Endogenous1	miRNA			75			FALSE	0			5.65	1	24	134.34	6.54	1.3	1	1.25	1	1.56	3.28	1	1.48	7.5	17.92	24
hsa-miR-4421		MIMAT0018934		Endogenous1	miRNA			100			FALSE	0			29.26	3.28	96.91	96.89	11.67	20.69	16.22	96.91	35.8	39.26	3.28	13.3	32.34	7.5	68.97	5.18
hsa-miR-4425		MIMAT0018940		Endogenous1	miRNA			58.33			FALSE	0			2.23	1	7.5	93.63	1	1.3	1	1.25	1	1.56	3.28	1	1	7.5	1.65	5.18
hsa-miR-4431		MIMAT0018947		Endogenous1	miRNA			100			FALSE	0			21.65	1.66	62.39	93.84	14.61	15.49	7.83	60.81	13.07	25.21	8.25	1.66	3.33	18.03	62.39	29.18
hsa-miR-4435		MIMAT0018951		Endogenous1	miRNA			75			FALSE	0			6.95	1	27.94	111.57	8	8.98	13.64	1.25	1	1.56	27.94	1	1	7.5	6.39	5.18
hsa-miR-4443		MIMAT0018961		Endogenous1	miRNA			100			FALSE	0			103.57	24.32	355.71	105.11	98.27	75.33	77.57	38.39	25.31	73.62	80.45	32.71	24.32	355.71	57.45	303.68
hsa-miR-4448		MIMAT0018967		Endogenous1	miRNA			75			FALSE	0			3.14	1	7.5	71.64	3.6	1.3	1	6.02	1	1.56	3.28	1	4.57	7.5	1.65	5.18
hsa-miR-4451		MIMAT0018973		Endogenous1	miRNA			91.67			FALSE	0			23.84	1	78.06	84.32	21.21	19.39	22.04	29.68	8.41	6.47	31.22	1	8.27	78.06	31.09	29.18
hsa-miR-4454+hsa-miR-7975		MIMAT0018976		Endogenous1	miRNA			100			FALSE	0			12622	732.3	56214.8	134.37	732.3	2913.88	3986.21	13051	742.16	14190.7	8948.09	4171.85	2435.06	36931	7146.3	56214.8
hsa-miR-4455		MIMAT0018977		Endogenous1	miRNA			100			FALSE	0			684.86	231.42	1735.78	55.05	486.47	534.55	457.26	860.17	580.72	815.31	231.42	610.01	471.78	835.98	1735.78	598.91
hsa-miR-4458		MIMAT0018980		Endogenous1	miRNA			75			FALSE	0			3.62	1	11.59	93.43	1	11.59	2.02	1.25	1	1.56	3.28	1	6.42	7.5	1.65	5.18
hsa-miR-4461		MIMAT0018983		Endogenous1	miRNA			100			FALSE	0			76.1	36.62	177.28	58.21	36.62	44.11	61.43	53.34	59.11	48.63	126.4	177.28	124.3	48.04	42.62	91.33
hsa-miR-448		MIMAT0001532		Endogenous1	miRNA			100			FALSE	0			129.26	47.63	334.73	64.39	125.42	111.75	129.23	334.73	120.89	79.86	47.63	56.96	63.82	130.59	248.5	101.69
hsa-miR-4485-3p		MIMAT0019019		Endogenous1	miRNA			58.33			FALSE	0			2.23	1	7.5	93.63	1	1.3	1	1.25	1	1.56	3.28	1	1	7.5	1.65	5.18
hsa-miR-4488		MIMAT0019022		Endogenous1	miRNA			100			FALSE	0			168.16	31.09	537.33	89.26	70.38	166.39	537.33	106.87	34.63	81.42	54.19	260.72	157.63	348.21	31.09	169.02
hsa-miR-449a		MIMAT0001541		Endogenous1	miRNA			83.33			FALSE	0			4.44	1	13.64	94.32	2.13	1.3	2.66	9.76	7.82	1.56	3.28	1	1	7.5	1.65	13.64
hsa-miR-449b-5p		MIMAT0003327		Endogenous1	miRNA			100			FALSE	0			9.21	1.48	22.21	76.57	8.74	11.59	21.39	22.21	7.82	3.35	14.81	1.66	1.48	7.5	4.74	5.18
hsa-miR-449c-5p		MIMAT0010251		Endogenous1	miRNA			83.33			FALSE	0			2.99	1	7.5	69.26	1	1.3	3.31	1.25	4.33	1.56	3.28	1	4.57	7.5	1.65	5.18
hsa-miR-450a-1-3p		MIMAT0022700		Endogenous1	miRNA			75			FALSE	0			12.2	1	36.3	116.56	32.22	36.3	28.49	27.19	1	1.56	3.28	1	1	7.5	1.65	5.18
hsa-miR-450a-2-3p		MIMAT0031074		Endogenous1	miRNA			100			FALSE	0			23.35	2.1	100.57	113.29	17.54	35	11.7	23.45	24.14	11.16	4.97	13.3	2.1	100.57	31.09	5.18
hsa-miR-450a-5p		MIMAT0001545		Endogenous1	miRNA			100			FALSE	0			22.3	5.18	78.06	84.98	13.88	23.29	10.41	27.19	11.32	22.09	21.37	19.12	9.51	78.06	26.15	5.18
hsa-miR-450b-3p		MIMAT0004910		Endogenous1	miRNA			91.67			FALSE	0			7.29	1	24.7	88.94	2.87	11.59	3.96	24.7	3.74	12.72	3.28	1	4.57	7.5	6.39	5.18
hsa-miR-450b-5p		MIMAT0004909		Endogenous1	miRNA			100			FALSE	0			90.48	23.98	214.53	71.47	156.24	214.53	162.81	123.06	46.29	50.2	41.07	23.98	29.87	48.04	139.8	49.89
hsa-miR-4516		MIMAT0019053		Endogenous1	miRNA			100			FALSE	0			9069.95	553.87	31094.7	107.78	1270.94	11694.9	10417.7	553.87	2171.19	1183.81	19368.1	31094.7	8468.7	775.95	2786.59	19052.9
hsa-miR-451a		MIMAT0001631		Endogenous1	miRNA			100			FALSE	0			17759.4	140.49	72385.6	128.49	72385.6	2385.72	4006.23	140.49	18846.9	22997.3	12965.1	50245.8	25793.8	213.13	228.74	2903.72
hsa-miR-452-5p		MIMAT0001635		Endogenous1	miRNA			83.33			FALSE	0			5.24	1	18.09	94.86	2.87	8.98	3.96	8.51	2.58	1.56	18.09	1	1	7.5	1.65	5.18
hsa-miR-4521		MIMAT0019058		Endogenous1	miRNA			100			FALSE	0			82.77	35.16	190.62	68.32	35.16	46.71	35.6	111.86	48.04	76.74	169.06	46.29	38.51	190.62	144.74	49.89
hsa-miR-4524a-5p		MIMAT0019062		Endogenous1	miRNA			75			FALSE	0			3.68	1	14.19	105.23	1	14.19	3.96	1.25	2.58	1.56	3.28	1	1	7.5	1.65	5.18
hsa-miR-4531		MIMAT0019070		Endogenous1	miRNA			100			FALSE	0			934.38	339.72	2621.88	80.57	536.37	615.2	482.45	2298.27	1028.89	492.09	339.72	419.84	642.74	1136.15	2621.88	598.91
hsa-miR-4532		MIMAT0019071		Endogenous1	miRNA			100			FALSE	0			990.37	5.18	4358.14	127.45	43.23	1027.58	1710.64	54.58	229.87	123.58	1471.97	4358.14	1822.81	850.99	185.91	5.18
hsa-miR-4536-3p		MIMAT0020959		Endogenous1	miRNA			100			FALSE	0			54.34	7.5	114.36	73.75	104.14	114.36	94.36	89.44	28.81	22.09	8.25	23.98	20	7.5	78.86	60.25
hsa-miR-4536-5p		MIMAT0019078		Endogenous1	miRNA			100			FALSE	0			1153.8	388.95	2809.58	59.75	880.54	984.65	894.43	1450.35	718.84	919.93	388.95	746.82	669.9	2809.58	2150.83	1230.79
hsa-miR-454-3p		MIMAT0003885		Endogenous1	miRNA			100			FALSE	0			222.52	28.33	661.34	95.62	216.41	240.54	224.15	133.02	306.8	28.33	661.34	47.26	69.37	63.05	70.62	609.26
hsa-miR-455-3p		MIMAT0004784		Endogenous1	miRNA			58.33			FALSE	0			2.31	1	7.5	89.12	1	1.3	1	2.29	1	1.56	3.28	1	1	7.5	1.65	5.18
hsa-miR-455-5p		MIMAT0003150		Endogenous1	miRNA			66.67			FALSE	0			3.99	1	12.98	92.18	4.34	1.3	1	6.02	1	1.56	4.97	1	1	7.5	12.98	5.18
hsa-miR-4647		MIMAT0019709		Endogenous1	miRNA			66.67			FALSE	0			5.9	1	34.36	169.85	1	1.3	1	1.25	1.41	1.56	14.81	1	1	10.52	1.65	34.36
hsa-miR-4707-3p		MIMAT0019808		Endogenous1	miRNA			91.67			FALSE	0			5.44	1	14.19	77.63	6.54	14.19	12.35	4.78	1.41	1.79	4.97	1	3.95	7.5	1.65	5.18
hsa-miR-4707-5p		MIMAT0019807		Endogenous1	miRNA			100			FALSE	0			41.79	1.3	117.23	93.08	10.21	1.3	17.52	27.19	21.81	67.37	60.76	16.21	9.51	108.08	44.27	117.23
hsa-miR-4741		MIMAT0019871		Endogenous1	miRNA			66.67			FALSE	0			4.5	1	15.49	97.68	4.34	15.49	1	6.02	1	1.56	8.25	1	1	7.5	1.65	5.18
hsa-miR-4755-5p		MIMAT0019895		Endogenous1	miRNA			100			FALSE	0			22.33	3.28	43.37	60.26	37.36	28.5	25.27	43.37	16.57	23.65	3.28	14.27	11.97	7.5	42.62	13.64
hsa-miR-4787-3p		MIMAT0019957		Endogenous1	miRNA			75			FALSE	0			8.22	1	41.07	139.34	1	8.98	16.22	1.25	2.58	1.56	41.07	1	1	7.5	11.33	5.18
hsa-miR-4787-5p		MIMAT0019956		Endogenous1	miRNA			83.33			FALSE	0			3.21	1	7.5	75.13	5.07	2.48	7.18	1.25	1.41	1.56	3.28	1	1	7.5	1.65	5.18
hsa-miR-4792		MIMAT0019964		Endogenous1	miRNA			66.67			FALSE	0			3.67	1	9.76	89.84	1	1.3	1	9.76	1	4.91	8.25	1	1.48	7.5	1.65	5.18
hsa-miR-483-3p		MIMAT0002173		Endogenous1	miRNA			100			FALSE	0			33.65	5.18	123.95	110.6	123.95	76.63	47.22	62.05	28.22	15.84	8.25	6.51	14.44	7.5	8.03	5.18
hsa-miR-483-5p		MIMAT0004761		Endogenous1	miRNA			100			FALSE	0			54.73	3.53	182.19	89.61	13.88	35	69.18	3.53	55.61	45.51	182.19	82.19	80.48	7.5	16.27	65.43
hsa-miR-484		MIMAT0002174		Endogenous1	miRNA			100			FALSE	0			41.23	3.09	297.87	202.33	297.87	28.5	7.18	7.27	4.91	76.74	8.25	28.83	19.38	7.5	3.09	5.18
hsa-miR-485-3p		MIMAT0002176		Endogenous1	miRNA			91.67			FALSE	0			6.09	1	13.49	65.24	13.14	6.38	7.83	13.49	5.49	3.35	3.28	1.66	1	7.5	4.74	5.18
hsa-miR-485-5p		MIMAT0002175		Endogenous1	miRNA			75			FALSE	0			5.32	1	16.79	89.75	10.94	16.79	5.25	7.27	1	1.56	3.28	1	1	7.5	3.09	5.18
hsa-miR-486-3p		MIMAT0004762		Endogenous1	miRNA			100			FALSE	0			19.52	3.09	47.63	69.32	47.63	33.7	17.52	9.76	10.16	31.46	27.94	19.12	21.23	7.5	3.09	5.18
hsa-miR-487a-3p		MIMAT0002178		Endogenous1	miRNA			100			FALSE	0			82.51	3.35	219.73	85.72	138.63	219.73	168.62	86.95	28.81	3.35	34.5	16.21	9.51	145.6	62.39	75.79
hsa-miR-487b-3p		MIMAT0003180		Endogenous1	miRNA			75			FALSE	0			3.86	1	10.16	89.88	1	1.3	1	9.76	10.16	1.56	3.28	1	1.48	7.5	3.09	5.18
hsa-miR-487b-5p		MIMAT0026614		Endogenous1	miRNA			58.33			FALSE	0			2.89	1	10.52	105.01	1	1.3	1	1.25	1	6.47	3.28	1	1	10.52	1.65	5.18
hsa-miR-488-3p		MIMAT0004763		Endogenous1	miRNA			66.67			FALSE	0			3.51	1	7.5	74.39	1	6.38	6.54	6.02	1	1.56	3.28	1	1	7.5	1.65	5.18
hsa-miR-489-3p		MIMAT0002805		Endogenous1	miRNA			100			FALSE	0			45.41	3.16	304.38	186.45	11.67	28.5	19.45	40.88	3.16	29.9	3.28	304.38	82.95	7.5	8.03	5.18
hsa-miR-490-3p		MIMAT0002806		Endogenous1	miRNA			83.33			FALSE	0			3.45	1	8.46	85.46	5.07	1.3	7.83	1.25	1	1.56	3.28	1	1.48	7.5	1.65	8.46
hsa-miR-490-5p		MIMAT0004764		Endogenous1	miRNA			100			FALSE	0			319.97	1.65	1550.63	136.4	338.23	166.39	91.78	276.21	60.28	229.76	70.6	727.42	1550.63	7.5	1.65	319.22
hsa-miR-491-3p		MIMAT0004765		Endogenous1	miRNA			100			FALSE	0			38.29	3.28	93.07	82.63	54.24	46.71	44.64	84.46	13.07	6.47	3.28	6.51	8.89	93.07	32.74	65.43
hsa-miR-491-5p		MIMAT0002807		Endogenous1	miRNA			83.33			FALSE	0			5.87	1	23.42	124.91	23.42	1.3	1	1.25	1	1.56	18.09	4.57	3.95	7.5	1.65	5.18
hsa-miR-492		MIMAT0002812		Endogenous1	miRNA			66.67			FALSE	0			4.19	1	24.66	161.46	1	1.3	1	1.25	3.16	1.56	24.66	1	1	7.5	1.65	5.18
hsa-miR-493-3p		MIMAT0003161		Endogenous1	miRNA			83.33			FALSE	0			9.25	1	47.22	143.73	17.54	16.79	47.22	1.25	1	1.56	3.28	1	7.04	7.5	1.65	5.18
hsa-miR-494-3p		MIMAT0002816		Endogenous1	miRNA			58.33			FALSE	0			2.23	1	7.5	93.63	1	1.3	1	1.25	1	1.56	3.28	1	1	7.5	1.65	5.18
hsa-miR-494-5p		MIMAT0026607		Endogenous1	miRNA			58.33			FALSE	0			2.42	1	7.5	86.52	1	1.3	1	3.53	1	1.56	3.28	1	1	7.5	1.65	5.18
hsa-miR-495-3p		MIMAT0002817		Endogenous1	miRNA			100			FALSE	0			245.99	79.19	903.52	99.56	79.19	141.68	86.61	289.91	114.48	178.23	185.47	111.3	82.33	903.52	232.03	547.11
hsa-miR-495-5p		MIMAT0022924		Endogenous1	miRNA			100			FALSE	0			48.49	14.61	138.09	80.65	14.61	15.49	14.93	88.2	31.72	33.02	60.76	18.15	19.38	138.09	82.15	65.43
hsa-miR-496		MIMAT0002818		Endogenous1	miRNA			100			FALSE	0			291.83	21.39	1406.3	132.9	21.95	38.9	21.39	190.3	123.22	310.96	139.52	154.96	121.22	1406.3	395.09	578.19
hsa-miR-497-5p		MIMAT0002820		Endogenous1	miRNA			91.67			FALSE	0			7.08	1	27.94	106	1.4	1.3	3.96	1.25	3.16	8.04	27.94	1	8.27	10.52	9.68	8.46
hsa-miR-498		MIMAT0002824		Endogenous1	miRNA			100			FALSE	0			100.26	29.8	460.77	131.16	30.02	29.8	39.47	94.42	32.3	70.49	44.35	35.62	31.11	460.77	67.33	267.43
hsa-miR-499a-3p		MIMAT0004772		Endogenous1	miRNA			100			FALSE	0			216.14	37.78	792.02	111.69	77.72	68.83	65.95	627.33	273	87.67	37.78	123.91	184.17	138.09	792.02	117.23
hsa-miR-499a-5p		MIMAT0002870		Endogenous1	miRNA			100			FALSE	0			81.38	3.78	385.73	149.41	13.14	3.78	5.89	43.37	13.65	86.11	34.5	30.77	19.38	385.73	62.39	277.79
hsa-miR-499b-3p		MIMAT0019898		Endogenous1	miRNA			91.67			FALSE	0			69.94	1	205.24	102.51	145.23	144.28	138.27	205.24	42.21	12.72	4.97	1	19.38	25.53	95.33	5.18
hsa-miR-499b-5p		MIMAT0019897		Endogenous1	miRNA			58.33			FALSE	0			2.23	1	7.5	93.63	1	1.3	1	1.25	1	1.56	3.28	1	1	7.5	1.65	5.18
hsa-miR-5001-3p		MIMAT0021022		Endogenous1	miRNA			58.33			FALSE	0			2.23	1	7.5	93.63	1	1.3	1	1.25	1	1.56	3.28	1	1	7.5	1.65	5.18
hsa-miR-5001-5p		MIMAT0021021		Endogenous1	miRNA			58.33			FALSE	0			7.25	1	34.36	137.73	1	1.3	1	9.76	1	1.56	8.25	1	1	10.52	16.27	34.36
hsa-miR-500a-5p+hsa-miR-501-5p		MIMAT0004773		Endogenous1	miRNA			100			FALSE	0			11.52	1.65	31.22	68.83	14.61	7.68	11.06	3.53	10.74	18.97	31.22	12.33	13.83	7.5	1.65	5.18
hsa-miR-501-3p		MIMAT0004774		Endogenous1	miRNA			91.67			FALSE	0			6.23	1	17.4	76.39	10.94	1.3	1	6.02	3.74	17.4	3.28	4.57	10.74	7.5	3.09	5.18
hsa-miR-5010-3p		MIMAT0021044		Endogenous1	miRNA			100			FALSE	0			23.38	1.3	59.56	84.95	20.48	1.3	16.87	59.56	46.29	4.91	3.28	24.95	22.47	7.5	54.15	18.82
hsa-miR-5010-5p		MIMAT0021043		Endogenous1	miRNA			66.67			FALSE	0			4.95	1	24.66	142.41	1	11.59	1	1.25	2	1.56	24.66	1	1	7.5	1.65	5.18
hsa-miR-502-3p		MIMAT0004775		Endogenous1	miRNA			83.33			FALSE	0			15.63	1	55.07	98.63	17.54	12.89	8.48	22.21	2.58	11.16	31.22	1	1	18.03	6.39	55.07
hsa-miR-502-5p		MIMAT0002873		Endogenous1	miRNA			91.67			FALSE	0			997.68	1	2682	87.28	1	31.1	20.1	1144.05	708.35	1878.66	1212.7	828.32	548.31	2682	2178.83	738.75
hsa-miR-503-3p		MIMAT0022925		Endogenous1	miRNA			91.67			FALSE	0			7.64	1	23.97	108.97	1	1.3	23.97	6.02	3.16	1.56	3.28	13.3	23.7	7.5	1.65	5.18
hsa-miR-503-5p		MIMAT0002874		Endogenous1	miRNA			91.67			FALSE	0			10.73	1	33.04	99.29	10.21	29.8	13	1.25	1	8.04	14.81	4.57	1.48	33.04	6.39	5.18
hsa-miR-504-3p		MIMAT0026612		Endogenous1	miRNA			66.67			FALSE	0			3.91	1	21.37	149.85	1	1.3	1	1.25	3.16	1.56	21.37	1	1	7.5	1.65	5.18
hsa-miR-504-5p		MIMAT0002875		Endogenous1	miRNA			100			FALSE	0			45.09	4.78	148.28	105.38	9.47	28.5	7.18	4.78	148.28	4.91	103.42	66.67	76.78	7.5	12.98	70.61
hsa-miR-505-3p		MIMAT0002876		Endogenous1	miRNA			75			FALSE	0			2.83	1	7.5	82.53	1	1.3	1	1.25	6.66	1.56	3.28	2.63	1	7.5	1.65	5.18
hsa-miR-506-3p		MIMAT0002878		Endogenous1	miRNA			100			FALSE	0			6.36	1.25	32.22	132.61	32.22	6.38	3.31	1.25	3.16	1.56	3.28	7.48	3.33	7.5	1.65	5.18
hsa-miR-506-5p		MIMAT0022701		Endogenous1	miRNA			91.67			FALSE	0			14.61	1	48.04	108.43	19.75	29.8	6.54	1.25	6.66	4.91	37.78	1	1.48	48.04	12.98	5.18
hsa-miR-507		MIMAT0002879		Endogenous1	miRNA			83.33			FALSE	0			6.15	1	19.72	86.89	5.8	11.59	6.54	19.72	7.24	1.56	4.97	1	1	7.5	1.65	5.18
hsa-miR-508-3p		MIMAT0002880		Endogenous1	miRNA			100			FALSE	0			61.38	13.3	166.64	79.96	35.16	41.51	34.31	166.64	40.46	42.39	47.63	13.3	20.62	153.1	65.68	75.79
hsa-miR-508-5p		MIMAT0004778		Endogenous1	miRNA			75			FALSE	0			2.76	1	7.5	77.51	1	1.3	1	1.25	3.16	1.56	4.97	3.6	1	7.5	1.65	5.18
hsa-miR-509-3-5p		MIMAT0004975		Endogenous1	miRNA			66.67			FALSE	0			2.41	1	7.5	84.07	1	2.48	2.02	1.25	1	1.56	3.28	1	1	7.5	1.65	5.18
hsa-miR-509-3p		MIMAT0002881		Endogenous1	miRNA			83.33			FALSE	0			3.13	1	8.25	83.74	2.13	1.3	1	1.25	4.91	1.79	8.25	1.66	1	7.5	1.65	5.18
hsa-miR-509-5p		MIMAT0004779		Endogenous1	miRNA			83.33			FALSE	0			16.26	1	115.58	195.51	10.94	14.19	9.77	2.29	8.41	1.79	3.28	1	1	115.58	8.03	18.82
hsa-miR-510-3p		MIMAT0026613		Endogenous1	miRNA			100			FALSE	0			58.7	3.28	213.13	92.36	48.37	51.91	41.41	94.42	21.23	54.88	3.28	30.77	29.87	213.13	75.56	39.54
hsa-miR-510-5p		MIMAT0002882		Endogenous1	miRNA			66.67			FALSE	0			2.99	1	10.21	102.17	10.21	1.3	1	1.25	1	1.56	3.28	1	1	7.5	1.65	5.18
hsa-miR-511-5p		MIMAT0002808		Endogenous1	miRNA			100			FALSE	0			78.81	19.38	288.18	105.15	51.3	35	29.14	52.09	26.47	87.67	34.5	39.5	19.38	288.18	77.21	205.27
hsa-miR-512-3p		MIMAT0002823		Endogenous1	miRNA			58.33			FALSE	0			2.31	1	7.5	89.12	1	1.3	1	2.29	1	1.56	3.28	1	1	7.5	1.65	5.18
hsa-miR-512-5p		MIMAT0002822		Endogenous1	miRNA			83.33			FALSE	0			5.12	1	21.37	120.25	12.41	2.48	1	1.25	4.33	1.56	21.37	1.66	1	7.5	1.65	5.18
hsa-miR-513a-3p		MIMAT0004777		Endogenous1	miRNA			91.67			FALSE	0			12.83	1	78.06	170.47	4.34	1.3	1	1.25	10.16	8.04	27.94	2.63	2.72	78.06	11.33	5.18
hsa-miR-513a-5p		MIMAT0002877		Endogenous1	miRNA			83.33			FALSE	0			3.68	1	8.48	63.58	3.6	2.48	8.48	3.53	3.16	3.35	3.28	1	1	7.5	1.65	5.18
hsa-miR-513b-5p		MIMAT0005788		Endogenous1	miRNA			91.67			FALSE	0			4.94	1	24.88	133.4	24.88	1.3	4.6	1.25	4.33	1.56	3.28	1	2.72	7.5	1.65	5.18
hsa-miR-513c-3p		MIMAT0022728		Endogenous1	miRNA			58.33			FALSE	0			2.23	1	7.5	93.63	1	1.3	1	1.25	1	1.56	3.28	1	1	7.5	1.65	5.18
hsa-miR-513c-5p		MIMAT0005789		Endogenous1	miRNA			66.67			FALSE	0			2.26	1	7.5	91.44	1.4	1.3	1	1.25	1	1.56	3.28	1	1	7.5	1.65	5.18
hsa-miR-514a-3p		MIMAT0002883		Endogenous1	miRNA			100			FALSE	0			28.48	3.95	100.57	97.99	13.88	8.98	20.75	12.25	14.82	23.65	37.78	15.24	3.95	100.57	24.5	65.43
hsa-miR-514a-5p		MIMAT0022702		Endogenous1	miRNA			91.67			FALSE	0			8.06	1	43.23	150.61	43.23	1.3	1	1.25	3.16	1.56	18.09	9.42	3.33	7.5	1.65	5.18
hsa-miR-514b-3p		MIMAT0015088		Endogenous1	miRNA			100			FALSE	0			36.98	3.6	106.87	78.08	31.49	46.71	34.31	106.87	28.81	12.72	4.97	3.6	19.38	48.04	67.33	39.54
hsa-miR-514b-5p		MIMAT0015087		Endogenous1	miRNA			100			FALSE	0			213.85	69.99	888.51	105.3	90.93	96.14	76.92	286.17	146.53	162.62	159.21	91.89	69.99	888.51	276.5	220.81
hsa-miR-515-3p		MIMAT0002827		Endogenous1	miRNA			100			FALSE	0			17.61	1.56	53.34	84.8	24.15	27.2	14.29	53.34	24.73	1.56	3.28	7.48	13.21	7.5	29.45	5.18
hsa-miR-515-5p		MIMAT0002826		Endogenous1	miRNA			100			FALSE	0			19.53	1.3	115.58	158.95	7.27	1.3	5.89	22.21	6.66	25.21	8.25	13.3	13.83	115.58	9.68	5.18
hsa-miR-516a-3p+hsa-miR-516b-3p		MIMAT0006778		Endogenous1	miRNA			100			FALSE	0			87.73	25.53	132.96	40.82	118.81	132.57	100.17	94.42	44.54	53.32	132.96	70.55	100.23	25.53	62.39	117.23
hsa-miR-516a-5p		MIMAT0004770		Endogenous1	miRNA			75			FALSE	0			3.1	1	8.25	87.82	1	1.3	2.02	1.25	1	1.56	8.25	5.54	1	7.5	1.65	5.18
hsa-miR-516b-5p		MIMAT0002859		Endogenous1	miRNA			100			FALSE	0			30.65	3.6	60.25	64.49	41.03	35	35.6	45.86	14.82	6.47	50.91	3.6	7.04	18.03	49.21	60.25
hsa-miR-517a-3p		MIMAT0002852		Endogenous1	miRNA			91.67			FALSE	0			23.84	1	63.05	68.15	24.15	24.6	29.79	18.47	10.74	22.09	21.37	1	5.19	63.05	26.15	39.54
hsa-miR-517b-3p		MIMAT0002857		Endogenous1	miRNA			100			FALSE	0			18.25	1.56	65.79	103.78	19.75	28.5	12.35	65.79	16.57	1.56	3.28	14.27	3.33	7.5	40.98	5.18
hsa-miR-517c-3p+hsa-miR-519a-3p		MIMAT0002866		Endogenous1	miRNA			58.33			FALSE	0			3.84	1	13.64	116.55	1	2.48	1	1.25	1	1.56	3.28	1	1	7.5	11.33	13.64
hsa-miR-518b		MIMAT0002844		Endogenous1	miRNA			83.33			FALSE	0			3.94	1	11.53	84.57	5.07	1.3	6.54	1.25	3.74	1.56	11.53	1	1	7.5	1.65	5.18
hsa-miR-518c-3p		MIMAT0002848		Endogenous1	miRNA			100			FALSE	0			17.27	1.65	58.91	105.32	13.88	45.41	24.62	2.29	5.49	6.47	11.53	58.91	24.32	7.5	1.65	5.18
hsa-miR-518d-3p		MIMAT0002864		Endogenous1	miRNA			66.67			FALSE	0			2.76	1	7.5	78.89	3.6	5.08	1	1.25	1	1.56	3.28	1	1	7.5	1.65	5.18
hsa-miR-518e-3p		MIMAT0002861		Endogenous1	miRNA			58.33			FALSE	0			2.31	1	7.5	89.12	1	1.3	1	2.29	1	1.56	3.28	1	1	7.5	1.65	5.18
hsa-miR-518f-3p		MIMAT0002842		Endogenous1	miRNA			100			FALSE	0			104.48	52.11	152.65	30.23	93.86	120.86	124.71	145.47	97.58	62.69	152.65	52.11	68.14	115.58	118.39	101.69
hsa-miR-5196-3p+hsa-miR-6732-3p		MIMAT0021129		Endogenous1	miRNA			100			FALSE	0			12.98	1.25	34.58	81.3	12.41	24.6	14.93	1.25	11.9	34.58	3.28	25.92	12.59	7.5	1.65	5.18
hsa-miR-5196-5p		MIMAT0021128		Endogenous1	miRNA			100			FALSE	0			114.69	24	690.88	168.53	38.09	35	25.27	45.86	32.3	53.32	690.88	47.26	29.87	265.66	88.74	24
hsa-miR-519b-3p		MIMAT0002837		Endogenous1	miRNA			83.33			FALSE	0			5.05	1	14.81	83.81	8.74	1.3	3.96	8.51	1	1.79	14.81	1	5.19	7.5	1.65	5.18
hsa-miR-519b-5p+hsa-miR-519c-5p+hsa-miR-523-5p+hsa-miR-518e-5p+hsa-miR-522-5p+hsa-miR-519a-5p		MIMAT0005454		Endogenous1	miRNA			100			FALSE	0			676.62	126.4	1470.27	69.7	1003.09	1031.49	1013.89	1470.27	558.57	281.29	126.4	247.14	276.75	393.23	1361.9	355.48
hsa-miR-519c-3p		MIMAT0002832		Endogenous1	miRNA			100			FALSE	0			25.69	3.95	86.15	88.1	20.48	19.39	17.52	23.45	7.82	17.4	50.91	10.39	3.95	18.03	32.74	86.15
hsa-miR-519d-3p		MIMAT0002853		Endogenous1	miRNA			100			FALSE	0			76.9	33.04	123.06	35.35	71.85	89.64	89.19	123.06	38.13	86.11	73.88	52.11	61.97	33.04	96.97	106.87
hsa-miR-519e-3p		MIMAT0002829		Endogenous1	miRNA			66.67			FALSE	0			2.26	1	7.5	91.57	1	1.3	1.37	1.25	1	1.56	3.28	1	1	7.5	1.65	5.18
hsa-miR-520a-3p		MIMAT0002834		Endogenous1	miRNA			75			FALSE	0			14.95	1	54.24	128.24	54.24	44.11	30.43	28.43	1	1.56	3.28	1	1	7.5	1.65	5.18
hsa-miR-520a-5p		MIMAT0002833		Endogenous1	miRNA			100			FALSE	0			10.74	1.56	19.39	58.24	8.74	19.39	7.18	18.47	14.82	1.56	18.09	4.57	7.04	7.5	16.27	5.18
hsa-miR-520b		MIMAT0002843		Endogenous1	miRNA			100			FALSE	0			55.62	1.56	267.52	130.31	35.16	35	42.7	63.3	103.4	1.56	267.52	20.09	33.58	7.5	52.5	5.18
hsa-miR-520c-3p		MIMAT0002846		Endogenous1	miRNA			100			FALSE	0			563.13	24.5	3121.25	193.27	41.76	36.3	60.13	70.77	415.79	76.74	2620.62	102.57	146.52	40.54	24.5	3121.25
hsa-miR-520d-3p		MIMAT0002856		Endogenous1	miRNA			100			FALSE	0			1108.07	85.56	3910.36	104.23	2244.01	3910.36	2382.85	909.97	782.37	129.83	549.76	245.2	385.99	85.56	714.61	956.28
hsa-miR-520d-5p+hsa-miR-527+hsa-miR-518a-5p		MIMAT0002855		Endogenous1	miRNA			100			FALSE	0			133.59	16.79	498.29	100.76	21.95	16.79	25.91	203.99	73.68	118.9	182.19	60.85	43.45	498.29	177.68	179.38
hsa-miR-520e		MIMAT0002825		Endogenous1	miRNA			100			FALSE	0			591.38	7.5	2085.68	107.35	220.82	248.35	306.16	206.48	1631.51	245.38	2085.68	651.74	793.34	7.5	271.56	427.99
hsa-miR-520f-3p		MIMAT0002830		Endogenous1	miRNA			83.33			FALSE	0			8.29	1	29.29	111.39	29.29	1.3	1	19.72	4.33	1.56	18.09	1	8.89	7.5	1.65	5.18
hsa-miR-520g-3p		MIMAT0002858		Endogenous1	miRNA			91.67			FALSE	0			5.73	1	21.37	106.83	1.4	1.3	1.37	8.51	3.16	12.72	21.37	3.6	1	7.5	1.65	5.18
hsa-miR-520h		MIMAT0002867		Endogenous1	miRNA			100			FALSE	0			389.25	196.97	1028.26	71.88	227.42	249.65	217.69	1028.26	390.73	196.97	267.52	201.53	273.05	453.27	897.44	267.43
hsa-miR-521		MIMAT0002854		Endogenous1	miRNA			66.67			FALSE	0			2.94	1	7.5	78.81	6.54	2.48	1	1.25	1	3.35	3.28	1	1	7.5	1.65	5.18
hsa-miR-522-3p		MIMAT0002868		Endogenous1	miRNA			100			FALSE	0			594.66	73.88	1984.5	88.24	777.8	855.87	786.59	1984.5	453.67	161.06	73.88	123.91	320.57	400.74	867.79	329.58
hsa-miR-523-3p		MIMAT0002840		Endogenous1	miRNA			58.33			FALSE	0			2.23	1	7.5	93.63	1	1.3	1	1.25	1	1.56	3.28	1	1	7.5	1.65	5.18
hsa-miR-524-3p		MIMAT0002850		Endogenous1	miRNA			66.67			FALSE	0			2.32	1	7.5	88.3	2.13	1.3	1	1.25	1	1.56	3.28	1	1	7.5	1.65	5.18
hsa-miR-525-3p		MIMAT0002839		Endogenous1	miRNA			58.33			FALSE	0			2.23	1	7.5	93.63	1	1.3	1	1.25	1	1.56	3.28	1	1	7.5	1.65	5.18
hsa-miR-525-5p		MIMAT0002838		Endogenous1	miRNA			100			FALSE	0			42.37	9.42	78.06	56.64	43.96	50.61	36.89	72.01	17.15	29.9	50.91	9.42	12.59	78.06	31.09	75.79
hsa-miR-526a+hsa-miR-518c-5p+hsa-miR-518d-5p		MIMAT0002845		Endogenous1	miRNA			100			FALSE	0			18.27	3.28	33.04	55.02	28.55	19.39	25.27	23.45	15.98	14.28	3.28	9.42	7.04	33.04	31.09	8.46
hsa-miR-526b-5p		MIMAT0002835		Endogenous1	miRNA			100			FALSE	0			11.76	1.56	31.09	82.03	17.54	15.49	12.35	23.45	18.9	1.56	3.28	2.63	2.1	7.5	31.09	5.18
hsa-miR-532-3p		MIMAT0004780		Endogenous1	miRNA			91.67			FALSE	0			5.44	1	14.81	86.69	1	1.3	5.25	1.25	1.41	1.56	14.81	8.45	4.57	7.5	12.98	5.18
hsa-miR-532-5p		MIMAT0002888		Endogenous1	miRNA			100			FALSE	0			9.89	1.25	34.5	84.09	6.54	7.68	10.41	1.25	6.66	11.16	34.5	6.51	8.27	7.5	12.98	5.18
hsa-miR-539-3p		MIMAT0022705		Endogenous1	miRNA			58.33			FALSE	0			2.73	1	7.5	91.94	1	1.3	1	7.27	1	1.56	3.28	1	1	7.5	1.65	5.18
hsa-miR-539-5p		MIMAT0003163		Endogenous1	miRNA			75			FALSE	0			6.06	1	19.72	108.22	1	1.3	1	19.72	4.91	1.56	4.97	1	2.72	18.03	8.03	8.46
hsa-miR-541-3p		MIMAT0004920		Endogenous1	miRNA			58.33			FALSE	0			2.23	1	7.5	93.63	1	1.3	1	1.25	1	1.56	3.28	1	1	7.5	1.65	5.18
hsa-miR-542-3p		MIMAT0003389		Endogenous1	miRNA			100			FALSE	0			10.97	1.25	34.5	100.37	10.21	20.69	10.41	1.25	4.91	28.33	34.5	5.54	1.48	7.5	1.65	5.18
hsa-miR-542-5p		MIMAT0003340		Endogenous1	miRNA			75			FALSE	0			3.52	1	11.36	91.55	1	1.3	1	4.78	2.58	1.56	3.28	11.36	1	7.5	1.65	5.18
hsa-miR-543		MIMAT0004954		Endogenous1	miRNA			100			FALSE	0			24.4	6.51	78.06	79.66	20.48	40.21	29.79	9.76	10.74	18.97	24.66	6.51	13.83	78.06	26.15	13.64
hsa-miR-544a		MIMAT0003164		Endogenous1	miRNA			100			FALSE	0			154.58	29.14	355.71	67.57	32.22	33.7	29.14	288.66	123.8	168.87	113.27	131.68	131.71	355.71	261.68	184.56
hsa-miR-545-3p		MIMAT0003165		Endogenous1	miRNA			83.33			FALSE	0			5.63	1	27.94	134.05	1	1.3	3.31	4.78	9.57	1.56	27.94	1	2.72	7.5	1.65	5.18
hsa-miR-548a-3p		MIMAT0003251		Endogenous1	miRNA			100			FALSE	0			76.31	5.18	175.5	94.99	156.24	175.5	167.33	161.66	67.27	11.16	8.25	15.24	28.64	7.5	111.8	5.18
hsa-miR-548a-5p		MIMAT0004803		Endogenous1	miRNA			100			FALSE	0			496.65	29.9	1741.77	136.4	1433.12	1741.77	1609.26	235.12	69.6	29.9	83.73	38.53	33.58	490.79	113.44	80.97
hsa-miR-548aa+hsa-miR-548t-3p		MIMAT0018447		Endogenous1	miRNA			100			FALSE	0			1965.46	1170.03	4441.86	49.34	1303.96	1666.32	1363.88	3177.31	1548.17	1883.34	1170.03	1544.38	1240.8	2501.9	4441.86	1743.54
hsa-miR-548ad-3p		MIMAT0018946		Endogenous1	miRNA			100			FALSE	0			26.32	4.97	75.79	86.02	12.41	19.39	9.77	35.9	16.57	37.7	4.97	9.42	11.36	63.05	19.56	75.79
hsa-miR-548ah-5p		MIMAT0018972		Endogenous1	miRNA			100			FALSE	0			355.92	91.89	819.44	66.71	617.09	819.44	560.58	546.4	204.81	167.3	113.27	91.89	99	400.74	357.21	293.32
hsa-miR-548ai+hsa-miR-570-5p		MIMAT0018989		Endogenous1	miRNA			91.67			FALSE	0			187.52	1	711.47	131.09	486.47	711.47	497.94	54.58	24.14	26.77	47.63	1.66	1	288.18	65.68	44.71
hsa-miR-548ak		MIMAT0019013		Endogenous1	miRNA			100			FALSE	0			49.86	7.5	130.53	65.72	53.5	59.72	58.84	130.53	31.14	29.9	54.19	18.15	28.02	7.5	82.15	44.71
hsa-miR-548al		MIMAT0019024		Endogenous1	miRNA			83.33			FALSE	0			4.22	1	10.21	76.13	10.21	7.68	7.18	1.25	3.16	1.56	3.28	1	1	7.5	1.65	5.18
hsa-miR-548ar-3p		MIMAT0022266		Endogenous1	miRNA			100			FALSE	0			93.51	35.62	186.56	60.42	74.78	77.93	60.78	186.56	83.59	40.83	50.91	35.62	42.22	175.61	176.03	117.23
hsa-miR-548ar-5p		MIMAT0022265		Endogenous1	miRNA			91.67			FALSE	0			735.01	1	2485.89	125.36	2015.78	2485.89	1943.1	994.64	216.47	1.56	3.28	1	63.82	835.98	253.44	5.18
hsa-miR-548b-3p		MIMAT0003254		Endogenous1	miRNA			83.33			FALSE	0			8.69	1	29.68	113.72	9.47	3.78	1	29.68	10.74	1.56	3.28	1	3.33	7.5	27.8	5.18
hsa-miR-548c-5p+hsa-miR-548o-5p+hsa-miR-548am-5p		MIMAT0004806		Endogenous1	miRNA			91.67			FALSE	0			10.3	1	38.13	117.81	2.87	1.3	5.25	1.25	38.13	1.56	14.81	1	29.87	7.5	6.39	13.64
hsa-miR-548d-3p		MIMAT0003323		Endogenous1	miRNA			100			FALSE	0			409.79	127.29	1346.26	85.51	170.92	172.9	127.29	385.78	168.1	370.29	608.83	209.3	173.68	1346.26	497.2	686.95
hsa-miR-548d-5p		MIMAT0004812		Endogenous1	miRNA			100			FALSE	0			12.49	1.56	52.09	115.32	10.21	6.38	5.89	52.09	15.98	1.56	3.28	2.63	11.36	7.5	27.8	5.18
hsa-miR-548e-3p		MIMAT0005874		Endogenous1	miRNA			83.33			FALSE	0			2.63	1	7.5	76.17	2.87	1.3	1	1.25	1.41	1.56	3.28	3.6	1	7.5	1.65	5.18
hsa-miR-548e-5p		MIMAT0026736		Endogenous1	miRNA			100			FALSE	0			44.05	18.97	130.59	65.68	33.69	49.31	34.31	40.88	27.64	18.97	37.78	48.23	26.17	130.59	31.09	49.89
hsa-miR-548g-3p		MIMAT0005912		Endogenous1	miRNA			100			FALSE	0			684.08	216.26	1406.3	52.8	684.6	983.35	734.93	1041.95	377.32	453.05	352.84	286.92	216.26	1406.3	917.2	754.29
hsa-miR-548h-5p		MIMAT0005928		Endogenous1	miRNA			83.33			FALSE	0			8.2	1	22.04	88	16.81	16.79	22.04	13.49	4.91	1.56	4.97	1	1	7.5	3.09	5.18
hsa-miR-548i		MIMAT0005935		Endogenous1	miRNA			100			FALSE	0			154.04	27.94	396.99	75.9	97.53	109.15	96.94	396.99	135.46	82.99	27.94	74.43	82.95	250.66	355.56	137.94
hsa-miR-548j-3p		MIMAT0026737		Endogenous1	miRNA			100			FALSE	0			1100.4	161.06	2795.5	95.48	2683.57	2795.5	2736.71	1403.03	930.98	161.06	264.23	191.83	324.89	340.71	820.02	552.29
hsa-miR-548j-5p		MIMAT0005875		Endogenous1	miRNA			100			FALSE	0			100.47	3.28	286.38	90.61	132.76	119.56	98.23	250.06	116.81	37.7	3.28	56.96	87.89	7.5	286.38	8.46
hsa-miR-548k		MIMAT0005882		Endogenous1	miRNA			100			FALSE	0			27.4	3.28	63.05	74.21	5.07	8.98	8.48	53.34	20.65	40.83	3.28	20.09	19.38	63.05	40.98	44.71
hsa-miR-548l		MIMAT0005889		Endogenous1	miRNA			100			FALSE	0			15.29	1.56	42.13	88.88	8	16.79	11.06	42.13	22.98	1.56	27.94	2.63	3.33	7.5	34.39	5.18
hsa-miR-548m		MIMAT0005917		Endogenous1	miRNA			100			FALSE	0			24.21	5.07	138.09	151.88	5.07	19.39	7.18	27.19	8.99	20.53	8.25	13.3	9.51	138.09	27.8	5.18
hsa-miR-548n		MIMAT0005916		Endogenous1	miRNA			100			FALSE	0			1725.56	303.62	3597.93	77.15	3597.93	3557.82	3091.87	2715.38	792.28	504.58	303.62	371.33	490.3	2719.53	1854.36	707.67
hsa-miR-548o-3p+hsa-miR-548ah-3p+hsa-miR-548av-3p		MIMAT0005919		Endogenous1	miRNA			83.33			FALSE	0			7.43	1	23.29	103.09	19.75	23.29	14.93	4.78	1	1.56	3.28	1	5.19	7.5	1.65	5.18
hsa-miR-548q		MIMAT0011163		Endogenous1	miRNA			100			FALSE	0			2292.36	515.82	9848.48	109.6	515.82	936.52	959	1913.53	676.3	1672.55	2466.38	1808.29	1225.37	9848.48	2188.71	3297.35
hsa-miR-548v		MIMAT0015020		Endogenous1	miRNA			100			FALSE	0			173.41	68.83	373.68	58.61	90.19	68.83	109.86	365.86	106.9	150.13	215.01	124.88	103.32	198.13	373.68	174.2
hsa-miR-548y		MIMAT0018354		Endogenous1	miRNA			100			FALSE	0			235.26	74.31	655.88	68.65	172.38	362.83	316.49	208.97	168.68	114.21	169.06	85.1	74.31	655.88	176.03	319.22
hsa-miR-548z+hsa-miR-548h-3p		MIMAT0018446		Endogenous1	miRNA			100			FALSE	0			256.51	7.5	772.61	114.2	666.99	772.61	699.41	359.63	131.38	28.33	37.78	37.56	52.09	7.5	208.97	75.79
hsa-miR-549a		MIMAT0003333		Endogenous1	miRNA			100			FALSE	0			957.06	278.39	2044.15	59.99	344.1	453.89	278.39	1345.76	601.12	1289.99	900.92	800.19	480.42	2044.15	1772.01	1173.81
hsa-miR-550a-5p		MIMAT0004800		Endogenous1	miRNA			91.67			FALSE	0			6.36	1	18.09	88.4	1	1.3	5.89	1.25	10.16	1.56	18.09	14.27	5.19	7.5	1.65	8.46
hsa-miR-551a		MIMAT0003214		Endogenous1	miRNA			83.33			FALSE	0			12.15	1	70.56	166.06	15.34	1.3	2.66	1.25	1	9.6	8.25	2.63	1	70.56	3.09	29.18
hsa-miR-551b-3p		MIMAT0003233		Endogenous1	miRNA			100			FALSE	0			25.19	8.27	44.35	46.6	23.42	20.69	15.58	38.39	17.73	31.46	44.35	15.24	8.27	33.04	14.62	39.54
hsa-miR-552-3p		MIMAT0003215		Endogenous1	miRNA			100			FALSE	0			37.22	2.63	153.1	115.21	29.29	25.9	28.49	68.28	24.73	6.47	3.28	2.63	7.65	153.1	26.15	70.61
hsa-miR-553		MIMAT0003216		Endogenous1	miRNA			75			FALSE	0			11.86	1	37.78	107.36	1	7.68	11.7	6.02	14.24	22.09	37.78	1	1	33.04	1.65	5.18
hsa-miR-554		MIMAT0003217		Endogenous1	miRNA			58.33			FALSE	0			2.23	1	7.5	93.63	1	1.3	1	1.25	1	1.56	3.28	1	1	7.5	1.65	5.18
hsa-miR-555		MIMAT0003219		Endogenous1	miRNA			66.67			FALSE	0			3.91	1	13.88	98.96	13.88	6.38	1	3.53	1	1.56	3.28	1	1	7.5	1.65	5.18
hsa-miR-556-3p		MIMAT0004793		Endogenous1	miRNA			100			FALSE	0			14.93	1.48	70.56	125.52	10.94	8.98	9.77	25.94	8.99	4.91	8.25	7.48	1.48	70.56	3.09	18.82
hsa-miR-556-5p		MIMAT0003220		Endogenous1	miRNA			100			FALSE	0			62.97	13	213.13	91.56	16.08	18.09	13	93.18	36.96	78.3	87.01	23.01	16.3	213.13	64.03	96.51
hsa-miR-561-3p		MIMAT0003225		Endogenous1	miRNA			91.67			FALSE	0			9	1	30.43	114.54	15.34	28.5	30.43	4.78	5.49	1.56	4.97	1.66	1	7.5	1.65	5.18
hsa-miR-561-5p		MIMAT0022706		Endogenous1	miRNA			100			FALSE	0			115.34	3.28	343.31	114.15	318.42	343.31	308.1	101.89	61.44	20.53	3.28	25.92	36.66	7.5	138.15	18.82
hsa-miR-562		MIMAT0003226		Endogenous1	miRNA			100			FALSE	0			23.27	2.29	65.05	91.41	7.27	6.38	18.81	2.29	45.71	22.09	11.53	53.08	65.05	7.5	34.39	5.18
hsa-miR-563		MIMAT0003227		Endogenous1	miRNA			75			FALSE	0			3.96	1	9.76	71.41	1	1.3	3.31	9.76	6.08	3.35	4.97	1	1	7.5	3.09	5.18
hsa-miR-564		MIMAT0003228		Endogenous1	miRNA			83.33			FALSE	0			7.97	1	49.89	169.82	1	1.3	7.83	6.02	2	9.6	3.28	4.57	1	7.5	1.65	49.89
hsa-miR-566		MIMAT0003230		Endogenous1	miRNA			100			FALSE	0			72.24	1.65	422.39	162.27	50.57	140.37	422.39	11	25.31	11.16	11.53	23.98	23.08	85.56	1.65	60.25
hsa-miR-567		MIMAT0003231		Endogenous1	miRNA			100			FALSE	0			29.16	10.74	54.19	47.5	19.75	25.9	14.29	43.37	28.22	28.33	54.19	11.36	10.74	33.04	36.03	44.71
hsa-miR-568		MIMAT0003232		Endogenous1	miRNA			100			FALSE	0			13.29	1.56	27.8	62.26	24.88	19.39	16.87	18.47	12.49	1.56	4.97	8.45	11.97	7.5	27.8	5.18
hsa-miR-570-3p		MIMAT0003235		Endogenous1	miRNA			100			FALSE	0			429.63	5.18	1182.65	82.69	213.48	343.31	204.13	1182.65	385.48	236.01	608.83	162.72	160.1	775.95	877.67	5.18
hsa-miR-571		MIMAT0003236		Endogenous1	miRNA			66.67			FALSE	0			4.11	1	13.64	107.86	1	1.3	1	1.25	1	1.56	8.25	1	2.1	7.5	9.68	13.64
hsa-miR-572		MIMAT0003237		Endogenous1	miRNA			83.33			FALSE	0			9.43	1	63.05	186.18	1.4	1.3	1	1.25	4.33	3.35	18.09	1	5.19	63.05	8.03	5.18
hsa-miR-573		MIMAT0003238		Endogenous1	miRNA			100			FALSE	0			34.57	16.21	76.99	46.53	37.36	42.81	29.79	76.99	31.14	22.09	27.94	16.21	18.15	40.54	42.62	29.18
hsa-miR-574-3p		MIMAT0003239		Endogenous1	miRNA			75			FALSE	0			3.21	1	7.5	73.5	1	1.3	1	1.25	1	4.91	3.28	6.51	3.95	7.5	1.65	5.18
hsa-miR-574-5p		MIMAT0004795		Endogenous1	miRNA			100			FALSE	0			170.52	34.95	670.89	103.05	45.43	55.82	34.95	287.42	98.16	131.39	103.42	121	70.61	670.89	190.86	236.35
hsa-miR-575		MIMAT0003240		Endogenous1	miRNA			100			FALSE	0			126.55	7.5	536.75	118.73	65.98	63.62	53.03	59.56	68.44	79.86	320.03	98.69	63.2	7.5	101.92	536.75
hsa-miR-576-3p		MIMAT0004796		Endogenous1	miRNA			75			FALSE	0			6.42	1	21.37	102.1	9.47	1.3	1	13.49	1	9.6	21.37	1	1.48	10.52	1.65	5.18
hsa-miR-576-5p		MIMAT0003241		Endogenous1	miRNA			83.33			FALSE	0			4.85	1	8.25	57.69	8	6.38	7.18	4.78	5.49	1.79	8.25	1	1	7.5	1.65	5.18
hsa-miR-577		MIMAT0003242		Endogenous1	miRNA			100			FALSE	0			146.7	20.09	280.67	65.49	234.03	243.15	235.13	228.9	55.03	68.93	50.91	20.09	36.66	280.67	143.09	163.84
hsa-miR-578		MIMAT0003243		Endogenous1	miRNA			83.33			FALSE	0			3	1	7.5	78.84	1	1.3	6.54	1.25	1	1.56	4.97	2.63	1.48	7.5	1.65	5.18
hsa-miR-579-3p		MIMAT0003244		Endogenous1	miRNA			100			FALSE	0			15241.6	950.61	98472.6	176.47	1205.63	2357.1	950.61	9029.32	3310.57	15788.1	11534.2	5777.63	2636.26	98472.6	12841.8	18996
hsa-miR-579-5p		MIMAT0026616		Endogenous1	miRNA			83.33			FALSE	0			10.71	1	70.56	185.28	22.68	11.59	2.66	1.25	4.33	3.35	3.28	1	1	70.56	1.65	5.18
hsa-miR-580-3p		MIMAT0003245		Endogenous1	miRNA			83.33			FALSE	0			4.01	1	16.87	111.86	1	2.48	16.87	1.25	1	1.56	3.28	3.6	2.72	7.5	1.65	5.18
hsa-miR-582-3p		MIMAT0004797		Endogenous1	miRNA			100			FALSE	0			26.91	2.63	85.71	91.59	17.54	18.09	16.87	85.71	28.81	12.72	41.07	2.63	10.74	7.5	62.39	18.82
hsa-miR-582-5p		MIMAT0003247		Endogenous1	miRNA			91.67			FALSE	0			23.18	1	100.57	129.08	16.81	7.68	5.25	28.43	8.41	14.28	3.28	7.48	1	100.57	19.56	65.43
hsa-miR-584-3p		MIMAT0022708		Endogenous1	miRNA			100			FALSE	0			32.07	3.95	108.08	85.73	36.62	38.9	27.2	33.41	16.57	15.84	14.81	7.48	3.95	108.08	47.56	34.36
hsa-miR-584-5p		MIMAT0003249		Endogenous1	miRNA			100			FALSE	0			31.12	8.45	123.08	97.52	24.88	24.6	12.35	29.68	10.16	25.21	27.94	8.45	18.15	123.08	29.45	39.54
hsa-miR-585-3p		MIMAT0003250		Endogenous1	miRNA			100			FALSE	0			307.68	115.14	671.79	59.14	115.14	142.98	127.94	558.85	265.42	289.1	215.01	197.65	252.68	520.81	671.79	334.76
hsa-miR-587		MIMAT0003253		Endogenous1	miRNA			100			FALSE	0			142.56	55.18	355.71	64.6	93.86	122.16	78.22	269.98	85.34	117.34	77.17	83.16	55.18	355.71	213.91	158.66
hsa-miR-589-5p		MIMAT0004799		Endogenous1	miRNA			58.33			FALSE	0			2.48	1	7.5	88.34	1	1.3	1	1.25	1	1.56	3.28	1	1	7.5	4.74	5.18
hsa-miR-590-3p		MIMAT0004801		Endogenous1	miRNA			66.67			FALSE	0			2.88	1	7.5	77.12	1	5.08	2.02	1.25	1	1.56	3.28	1	1	7.5	4.74	5.18
hsa-miR-590-5p		MIMAT0003258		Endogenous1	miRNA			100			FALSE	0			778.33	321.19	2231.75	70.93	481.33	486.41	429.5	695.81	388.39	879.33	493.97	510.08	321.19	2231.75	1352.02	1070.23
hsa-miR-591		MIMAT0003259		Endogenous1	miRNA			100			FALSE	0			34.49	5.8	160.61	122.72	30.02	25.9	14.29	54.58	13.65	9.6	18.09	7.48	5.8	160.61	34.39	39.54
hsa-miR-592		MIMAT0003260		Endogenous1	miRNA			91.67			FALSE	0			18.2	1	52.09	95.86	25.62	21.99	8.48	52.09	12.49	1.56	3.28	1	7.65	7.5	47.56	29.18
hsa-miR-593-3p		MIMAT0004802		Endogenous1	miRNA			100			FALSE	0			23.07	2.1	47.63	61.05	30.02	37.6	29.79	24.7	15.98	8.04	47.63	13.3	2.1	33.04	29.45	5.18
hsa-miR-595		MIMAT0003263		Endogenous1	miRNA			83.33			FALSE	0			5.05	1	16.79	95.3	2.13	16.79	1.37	1.25	1	6.47	8.25	3.6	1	10.52	3.09	5.18
hsa-miR-596		MIMAT0003264		Endogenous1	miRNA			100			FALSE	0			119.35	1.25	732.35	173.74	21.95	83.14	732.35	1.25	84.17	4.91	87.01	155.93	247.12	7.5	1.65	5.18
hsa-miR-597-5p		MIMAT0003265		Endogenous1	miRNA			100			FALSE	0			214.33	85.32	636.05	85.79	102.67	98.75	85.32	636.05	232.2	148.57	149.37	99.66	144.05	198.13	554.85	122.4
hsa-miR-598-3p		MIMAT0003266		Endogenous1	miRNA			100			FALSE	0			97.69	26.17	370.72	99.58	52.77	54.52	30.43	96.91	33.47	93.92	100.14	31.74	26.17	370.72	96.97	184.56
hsa-miR-599		MIMAT0003267		Endogenous1	miRNA			66.67			FALSE	0			3.98	1	21.37	147.07	1	1.3	1	1.25	1	3.35	21.37	1	2.1	7.5	1.65	5.18
hsa-miR-600		MIMAT0003268		Endogenous1	miRNA			91.67			FALSE	0			49.89	1	205.63	114.79	21.21	14.19	2.66	64.54	35.22	43.95	60.76	8.45	1	205.63	39.33	101.69
hsa-miR-601		MIMAT0003269		Endogenous1	miRNA			100			FALSE	0			16077.4	166.64	67329.5	121.81	431.43	775.21	2971.11	166.64	25865.6	23200.3	67329.5	24623	23969.4	1068.61	3060	19467.3
hsa-miR-603		MIMAT0003271		Endogenous1	miRNA			100			FALSE	0			1754.32	546.48	3423.99	50.18	2305.65	2768.18	2575.92	2046.75	1316.22	1394.61	546.48	1214.49	998.86	1706.46	3423.99	754.29
hsa-miR-604		MIMAT0003272		Endogenous1	miRNA			83.33			FALSE	0			18.86	1	90.92	159.59	1	1.3	1	1.25	12.49	1.56	3.28	90.92	68.14	7.5	32.74	5.18
hsa-miR-605-5p		MIMAT0003273		Endogenous1	miRNA			83.33			FALSE	0			7.87	1	21.21	73	7.27	3.78	5.89	7.27	11.32	4.91	14.81	1	1	7.5	21.21	8.46
hsa-miR-606		MIMAT0003274		Endogenous1	miRNA			66.67			FALSE	0			5.81	1	29.18	144.13	1	1.3	1	11	2	1.56	11.53	1	1	7.5	1.65	29.18
hsa-miR-607		MIMAT0003275		Endogenous1	miRNA			91.67			FALSE	0			20.42	1	64.04	91.3	9.47	36.3	27.2	22.21	10.16	1.79	64.04	1	9.51	7.5	16.27	39.54
hsa-miR-608		MIMAT0003276		Endogenous1	miRNA			100			FALSE	0			10.37	1.25	25.53	71.16	10.21	15.49	7.83	1.25	7.82	1.79	8.25	8.45	2.72	25.53	16.27	18.82
hsa-miR-610		MIMAT0003278		Endogenous1	miRNA			100			FALSE	0			63.65	14.44	265.66	107.14	50.57	61.02	31.08	67.03	23.56	45.51	106.7	34.65	14.44	265.66	34.39	29.18
hsa-miR-612		MIMAT0003280		Endogenous1	miRNA			100			FALSE	0			636.58	124.3	3665.05	160.95	229.62	231.44	189.93	622.35	131.38	285.97	146.09	180.19	124.3	3665.05	368.74	1463.86
hsa-miR-613		MIMAT0003281		Endogenous1	miRNA			100			FALSE	0			100.15	34.42	408.24	100.88	34.42	50.61	42.05	106.87	55.03	89.23	50.91	71.52	66.29	408.24	124.97	101.69
hsa-miR-614		MIMAT0003282		Endogenous1	miRNA			91.67			FALSE	0			13.31	1	51.47	113.34	21.21	11.59	21.39	28.43	3.74	1.56	4.97	1	51.47	7.5	1.65	5.18
hsa-miR-615-3p		MIMAT0003283		Endogenous1	miRNA			91.67			FALSE	0			12.89	1	70.56	148.95	13.14	6.38	7.18	23.45	4.33	1.79	11.53	1	2.1	70.56	4.74	8.46
hsa-miR-615-5p		MIMAT0004804		Endogenous1	miRNA			75			FALSE	0			2.66	1	7.5	80.54	1	5.08	2.02	1.25	1.41	1.56	3.28	1	1	7.5	1.65	5.18
hsa-miR-616-3p		MIMAT0004805		Endogenous1	miRNA			91.67			FALSE	0			26.25	1	79.48	99.35	55.7	49.31	50.45	79.48	16.57	1.56	24.66	2.63	1	10.52	17.92	5.18
hsa-miR-617		MIMAT0003286		Endogenous1	miRNA			91.67			FALSE	0			6.82	1	17.73	84.54	1	12.89	4.6	1.25	17.73	1.56	3.28	11.36	13.83	7.5	1.65	5.18
hsa-miR-619-3p		MIMAT0003288		Endogenous1	miRNA			66.67			FALSE	0			3.2	1	11.67	104.47	11.67	1.3	1	2.29	1	1.56	3.28	1	1	7.5	1.65	5.18
hsa-miR-620		MIMAT0003289		Endogenous1	miRNA			83.33			FALSE	0			5.27	1	25.53	129.29	1	5.08	2.66	8.51	1.41	1.56	3.28	1.66	1	25.53	6.39	5.18
hsa-miR-624-3p		MIMAT0004807		Endogenous1	miRNA			66.67			FALSE	0			3.92	1	12.98	91.09	1	5.08	2.66	4.78	1	1.56	3.28	1	1	7.5	12.98	5.18
hsa-miR-625-5p		MIMAT0003294		Endogenous1	miRNA			100			FALSE	0			65.64	5.8	205.63	91.02	34.42	63.62	33.66	69.52	22.39	39.26	159.21	14.27	5.8	205.63	64.03	75.79
hsa-miR-626		MIMAT0003295		Endogenous1	miRNA			75			FALSE	0			4.97	1	19.39	107.24	7.27	19.39	8.48	2.29	1	1.56	3.28	1	1	7.5	1.65	5.18
hsa-miR-627-3p		MIMAT0026623		Endogenous1	miRNA			100			FALSE	0			77.69	15.06	205.63	75.66	59.37	94.84	68.53	113.1	30.55	34.58	24.66	23.01	15.06	205.63	124.97	137.94
hsa-miR-627-5p		MIMAT0003296		Endogenous1	miRNA			100			FALSE	0			1953.13	7.5	5900.73	114.15	5306.31	5900.73	5187.92	2462.62	1097.08	161.06	487.4	236.46	445.86	7.5	1561.19	583.37
hsa-miR-628-3p		MIMAT0003297		Endogenous1	miRNA			83.33			FALSE	0			4.75	1	15.98	89.44	8	3.78	2.66	15.98	3.74	1.56	4.97	1	1	7.5	1.65	5.18
hsa-miR-628-5p		MIMAT0004809		Endogenous1	miRNA			100			FALSE	0			63.37	3.09	270.67	112.58	42.49	89.64	70.47	38.39	270.67	18.97	93.58	38.53	52.71	7.5	3.09	34.36
hsa-miR-629-5p		MIMAT0004810		Endogenous1	miRNA			100			FALSE	0			60.91	3.53	277.79	120.77	48.37	11.59	17.52	3.53	34.05	36.14	41.07	41.44	68.76	108.08	42.62	277.79
hsa-miR-630		MIMAT0003299		Endogenous1	miRNA			100			FALSE	0			69342.7	201.5	578014	236.01	460.78	598.29	2349.27	201.5	42411.9	22909.9	117733	32586	30725.2	1383.78	2738.82	578014
hsa-miR-631		MIMAT0003300		Endogenous1	miRNA			75			FALSE	0			4.08	1	14.81	105.32	4.34	1.3	1	1.25	8.41	1.56	14.81	1	1	7.5	1.65	5.18
hsa-miR-637		MIMAT0003307		Endogenous1	miRNA			58.33			FALSE	0			2.23	1	7.5	93.63	1	1.3	1	1.25	1	1.56	3.28	1	1	7.5	1.65	5.18
hsa-miR-638		MIMAT0003308		Endogenous1	miRNA			100			FALSE	0			18.32	1.56	65.43	101.08	15.34	25.9	14.29	2.29	7.82	1.56	31.22	33.68	13.21	7.5	1.65	65.43
hsa-miR-639		MIMAT0003309		Endogenous1	miRNA			66.67			FALSE	0			2.72	1	7.5	74.99	2.13	3.78	1	3.53	1	1.56	3.28	1	1	7.5	1.65	5.18
hsa-miR-640		MIMAT0003310		Endogenous1	miRNA			91.67			FALSE	0			8.69	1	24	88.46	13.14	19.39	10.41	1.25	4.33	1.56	4.97	1	2.1	7.5	14.62	24
hsa-miR-641		MIMAT0003311		Endogenous1	miRNA			91.67			FALSE	0			7.44	1	27.19	125.22	2.13	12.89	1.37	27.19	1.41	1.56	24.66	1	2.72	7.5	1.65	5.18
hsa-miR-642a-3p		MIMAT0020924		Endogenous1	miRNA			100			FALSE	0			70.08	7.68	231.17	103.83	10.21	7.68	10.41	30.92	38.13	76.74	116.55	24.95	20	175.61	98.62	231.17
hsa-miR-642a-5p		MIMAT0003312		Endogenous1	miRNA			100			FALSE	0			9.98	1.3	39.54	117.2	2.87	1.3	3.31	24.7	11.32	1.56	14.81	1.66	1.48	7.5	9.68	39.54
hsa-miR-643		MIMAT0003313		Endogenous1	miRNA			100			FALSE	0			22.87	3.33	55.55	71.4	13.14	24.6	13	22.21	20.06	25.21	37.78	8.45	3.33	55.55	45.92	5.18
hsa-miR-644a		MIMAT0003314		Endogenous1	miRNA			100			FALSE	0			2941.9	930.97	8685.34	71.64	2285.1	2981.53	2091.62	4464.75	1674.06	2070.72	1672.16	1189.26	930.97	8685.34	4053.16	3204.12
hsa-miR-648		MIMAT0003318		Endogenous1	miRNA			91.67			FALSE	0			19.12	1	75.79	119.64	17.54	11.59	17.52	1.25	13.65	28.33	50.91	1	2.72	7.5	1.65	75.79
hsa-miR-649		MIMAT0003319		Endogenous1	miRNA			100			FALSE	0			19.9	3.35	50.61	75.74	26.35	50.61	28.49	40.88	20.65	3.35	11.53	23.98	3.95	7.5	16.27	5.18
hsa-miR-650		MIMAT0003320		Endogenous1	miRNA			75			FALSE	0			3.36	1	7.5	68.85	6.54	2.48	2.02	2.29	1	1.56	4.97	1	1	7.5	4.74	5.18
hsa-miR-6503-3p		MIMAT0025463		Endogenous1	miRNA			66.67			FALSE	0			3.48	1	16.08	128.16	16.08	1.3	1	1.25	1	1.56	3.28	1	1	7.5	1.65	5.18
hsa-miR-6503-5p		MIMAT0025462		Endogenous1	miRNA			66.67			FALSE	0			13.55	1	108.08	224.02	1	3.78	1	1.25	3.16	14.28	3.28	1	1	108.08	19.56	5.18
hsa-miR-651-3p		MIMAT0026624		Endogenous1	miRNA			66.67			FALSE	0			2.66	1	8.46	98.08	2.87	1.3	1	1.25	1	1.56	3.28	1	1	7.5	1.65	8.46
hsa-miR-651-5p		MIMAT0003321		Endogenous1	miRNA			100			FALSE	0			45.43	14.44	115.58	81.78	30.75	41.51	14.93	105.63	26.47	18.97	18.09	15.24	14.44	115.58	57.45	86.15
hsa-miR-6511a-3p		MIMAT0025479		Endogenous1	miRNA			75			FALSE	0			3.48	1	8.25	80.03	6.54	1.3	1	4.78	2	1.56	8.25	1	1	7.5	1.65	5.18
hsa-miR-6511a-5p		MIMAT0025478		Endogenous1	miRNA			66.67			FALSE	0			2.31	1	7.5	88.71	1	1.3	2.02	1.25	1	1.56	3.28	1	1	7.5	1.65	5.18
hsa-miR-652-3p		MIMAT0003322		Endogenous1	miRNA			75			FALSE	0			4.3	1	18.09	115.91	6.54	1.3	1	1.25	1	1.56	18.09	5.54	1	7.5	1.65	5.18
hsa-miR-652-5p		MIMAT0022709		Endogenous1	miRNA			75			FALSE	0			7.27	1	21.21	101.18	21.21	10.29	18.81	14.74	1	1.56	3.28	1	1	7.5	1.65	5.18
hsa-miR-654-3p		MIMAT0004814		Endogenous1	miRNA			83.33			FALSE	0			17.39	1	115.58	184.23	1	1.3	3.31	17.23	7.24	22.09	24.66	8.45	1	115.58	1.65	5.18
hsa-miR-654-5p		MIMAT0003330		Endogenous1	miRNA			75			FALSE	0			7.04	1	24	113.84	2.13	1.3	1	11	4.33	1.79	8.25	1	1	7.5	21.21	24
hsa-miR-655-3p		MIMAT0003331		Endogenous1	miRNA			83.33			FALSE	0			2.38	1	7.5	84.35	1.4	1.3	1.37	1.25	1	1.56	3.28	1	2.1	7.5	1.65	5.18
hsa-miR-656-3p		MIMAT0003332		Endogenous1	miRNA			100			FALSE	0			237.26	101.46	543.32	70.16	137.16	139.07	101.46	496.59	187.33	175.11	152.65	157.87	128.01	543.32	490.62	137.94
hsa-miR-660-3p		MIMAT0022711		Endogenous1	miRNA			83.33			FALSE	0			4.02	1	8.03	71.68	1	1.3	7.83	1.25	6.66	1.56	3.28	3.6	1	7.5	8.03	5.18
hsa-miR-660-5p		MIMAT0003338		Endogenous1	miRNA			100			FALSE	0			16.51	1.3	60.73	118.51	51.3	1.3	1.37	15.98	7.24	6.47	3.28	18.15	60.73	7.5	19.56	5.18
hsa-miR-661		MIMAT0003324		Endogenous1	miRNA			100			FALSE	0			17.66	1.4	78.06	135.89	1.4	2.48	13.64	9.76	2.58	20.53	11.53	6.51	3.95	78.06	6.39	55.07
hsa-miR-663a		MIMAT0003326		Endogenous1	miRNA			83.33			FALSE	0			12.14	1	65.43	149.53	13.14	1.3	1	12.25	4.33	4.91	24.66	8.45	1	7.5	1.65	65.43
hsa-miR-664a-3p		MIMAT0005949		Endogenous1	miRNA			100			FALSE	0			6.7	1.25	18.16	81.74	9.47	8.98	18.16	1.25	1.41	1.56	14.81	6.51	3.95	7.5	1.65	5.18
hsa-miR-664b-3p		MIMAT0022272		Endogenous1	miRNA			100			FALSE	0			29.44	8.04	70.56	69.08	10.94	28.5	16.87	55.83	15.4	8.04	54.19	14.27	18.15	70.56	26.15	34.36
hsa-miR-664b-5p		MIMAT0022271		Endogenous1	miRNA			58.33			FALSE	0			2.23	1	7.5	93.63	1	1.3	1	1.25	1	1.56	3.28	1	1	7.5	1.65	5.18
hsa-miR-665		MIMAT0004952		Endogenous1	miRNA			100			FALSE	0			26.68	1.25	148.3	149.55	21.95	8.98	20.75	1.25	1.41	31.46	31.22	22.04	23.7	7.5	1.65	148.3
hsa-miR-671-3p		MIMAT0004819		Endogenous1	miRNA			83.33			FALSE	0			3.17	1	7.5	74.7	1.4	1.3	1	1.25	2.58	1.56	3.28	5.54	1	7.5	6.39	5.18
hsa-miR-671-5p		MIMAT0003880		Endogenous1	miRNA			83.33			FALSE	0			9.14	1	29.45	98.89	1	5.08	24.62	6.02	6.66	1.56	11.53	1	10.12	7.5	29.45	5.18
hsa-miR-6720-3p		MIMAT0025851		Endogenous1	miRNA			83.33			FALSE	0			3.86	1	10.21	75.09	10.21	1.3	1	1.25	3.74	4.91	4.97	3.6	1	7.5	1.65	5.18
hsa-miR-6721-5p		MIMAT0025852		Endogenous1	miRNA			100			FALSE	0			83.26	17.23	308.86	104.24	20.48	27.2	29.14	17.23	25.31	82.99	77.17	78.31	36.66	190.62	105.21	308.86
hsa-miR-6724-5p		MIMAT0025856		Endogenous1	miRNA			100			FALSE	0			1443.24	33.04	8140.97	164.24	457.85	863.67	2989.84	619.86	123.8	513.95	228.13	3145.31	8140.97	33.04	90.39	112.05
hsa-miR-675-5p		MIMAT0004284		Endogenous1	miRNA			83.33			FALSE	0			3.03	1	7.5	71.07	2.87	1.3	3.31	1.25	1.41	4.91	4.97	1	1	7.5	1.65	5.18
hsa-miR-7-5p		MIMAT0000252		Endogenous1	miRNA			100			FALSE	0			49.72	18.76	115.58	54.88	41.03	48.01	39.47	70.77	28.22	26.77	54.19	23.01	18.76	115.58	70.62	60.25
hsa-miR-708-5p		MIMAT0004926		Endogenous1	miRNA			100			FALSE	0			24.85	1.25	118.9	134.63	6.54	33.7	118.9	1.25	10.74	1.56	34.5	44.35	32.34	7.5	1.65	5.18
hsa-miR-744-5p		MIMAT0004945		Endogenous1	miRNA			91.67			FALSE	0			24.12	1	75.79	96.56	60.84	6.38	9.77	22.21	23.56	22.09	37.78	1	4.57	7.5	17.92	75.79
hsa-miR-758-3p+hsa-miR-411-3p		MIMAT0003879		Endogenous1	miRNA			75			FALSE	0			4.9	1	18.82	104.32	8	1.3	1	1.25	4.33	4.91	3.28	1	1	7.5	6.39	18.82
hsa-miR-758-5p		MIMAT0022929		Endogenous1	miRNA			66.67			FALSE	0			6.11	1	28.33	139.55	1	1.3	1	3.53	3.74	28.33	18.09	1	1	7.5	1.65	5.18
hsa-miR-760		MIMAT0004957		Endogenous1	miRNA			75			FALSE	0			3.58	1	7.5	73.98	1	6.38	1	1.25	6.66	1.56	3.28	6.51	1	7.5	1.65	5.18
hsa-miR-761		MIMAT0010364		Endogenous1	miRNA			100			FALSE	0			25.33	8.45	45.92	47.84	35.89	35	25.27	29.68	15.4	12.72	18.09	8.45	10.12	33.04	45.92	34.36
hsa-miR-764		MIMAT0010367		Endogenous1	miRNA			100			FALSE	0			22.66	6.42	40.54	51.03	19.01	23.29	11.7	32.17	11.32	26.77	31.22	10.39	6.42	40.54	19.56	39.54
hsa-miR-765		MIMAT0003945		Endogenous1	miRNA			100			FALSE	0			19.74	1.66	93.07	126.56	3.6	25.9	12.35	17.23	4.91	9.6	4.97	1.66	8.27	93.07	26.15	29.18
hsa-miR-766-3p		MIMAT0003888		Endogenous1	miRNA			100			FALSE	0			17.21	4.33	60.25	104.05	15.34	7.68	9.77	12.25	4.33	6.47	24.66	6.51	5.8	7.5	45.92	60.25
hsa-miR-766-5p		MIMAT0022714		Endogenous1	miRNA			58.33			FALSE	0			2.23	1	7.5	93.63	1	1.3	1	1.25	1	1.56	3.28	1	1	7.5	1.65	5.18
hsa-miR-767-3p		MIMAT0003883		Endogenous1	miRNA			58.33			FALSE	0			3.46	1	18.09	145.82	1	1.3	1	1.25	1	1.56	18.09	1	1	7.5	1.65	5.18
hsa-miR-767-5p		MIMAT0003882		Endogenous1	miRNA			75			FALSE	0			7	1	49.89	198.35	1.4	1.3	1	1.25	3.16	3.35	11.53	1	1	7.5	1.65	49.89
hsa-miR-769-3p		MIMAT0003887		Endogenous1	miRNA			58.33			FALSE	0			2.23	1	7.5	93.63	1	1.3	1	1.25	1	1.56	3.28	1	1	7.5	1.65	5.18
hsa-miR-769-5p		MIMAT0003886		Endogenous1	miRNA			100			FALSE	0			16.38	1.56	29.8	65.16	26.35	29.8	29.79	25.94	14.82	1.56	14.81	4.57	10.12	7.5	26.15	5.18
hsa-miR-770-5p		MIMAT0003948		Endogenous1	miRNA			100			FALSE	0			24.71	6.51	52.09	66.41	15.34	15.49	12.35	52.09	21.81	17.4	14.81	6.51	12.59	48.04	50.86	29.18
hsa-miR-802		MIMAT0004185		Endogenous1	miRNA			83.33			FALSE	0			14.92	1	44.71	118.26	1	1.3	3.96	1.25	3.74	29.9	44.35	8.45	1	33.04	6.39	44.71
hsa-miR-873-3p		MIMAT0022717		Endogenous1	miRNA			100			FALSE	0			101.22	27.64	280.67	67.27	80.65	106.55	91.13	42.13	27.64	72.06	64.04	84.13	76.16	280.67	110.15	179.38
hsa-miR-873-5p		MIMAT0004953		Endogenous1	miRNA			100			FALSE	0			316.1	108.87	1218.69	96.76	165.05	178.1	149.25	340.96	131.96	265.68	231.42	140.41	108.87	1218.69	429.68	433.17
hsa-miR-874-3p		MIMAT0004911		Endogenous1	miRNA			100			FALSE	0			232.52	20.69	533.44	74.7	51.3	20.69	29.79	433.09	175.09	206.34	54.19	245.2	279.22	385.73	533.44	376.19
hsa-miR-874-5p		MIMAT0026718		Endogenous1	miRNA			91.67			FALSE	0			11.99	1	24.88	73.35	24.88	24.6	18.16	11	6.66	6.47	24.66	1	7.65	10.52	3.09	5.18
hsa-miR-875-3p		MIMAT0004923		Endogenous1	miRNA			100			FALSE	0			10.34	1.56	34.95	101.66	8.74	23.29	34.95	2.29	7.82	1.56	21.37	4.57	5.19	7.5	1.65	5.18
hsa-miR-876-3p		MIMAT0004925		Endogenous1	miRNA			75			FALSE	0			5.44	1	24	122.44	6.54	1.3	1	7.27	1.41	1.56	3.28	1	1	10.52	6.39	24
hsa-miR-876-5p		MIMAT0004924		Endogenous1	miRNA			66.67			FALSE	0			6.9	1	33.04	141.03	1	1.3	1	7.27	1	4.91	4.97	2.63	1	33.04	19.56	5.18
hsa-miR-877-5p		MIMAT0004949		Endogenous1	miRNA			100			FALSE	0			399.65	18.82	1991.92	148.48	80.65	145.58	593.51	207.73	83.59	253.18	129.68	1138.81	1991.92	40.54	111.8	18.82
hsa-miR-885-3p		MIMAT0004948		Endogenous1	miRNA			75			FALSE	0			6.6	1	18.09	87.51	10.94	1.3	2.02	8.51	1	8.04	18.09	1	1	7.5	14.62	5.18
hsa-miR-885-5p		MIMAT0004947		Endogenous1	miRNA			100			FALSE	0			14.48	2.48	70.56	132.29	15.34	2.48	5.89	27.19	5.49	18.97	3.28	8.45	4.57	70.56	6.39	5.18
hsa-miR-887-3p		MIMAT0004951		Endogenous1	miRNA			83.33			FALSE	0			5.07	1	25.27	134.97	3.6	1.3	25.27	1.25	1	1.56	3.28	1	8.27	7.5	1.65	5.18
hsa-miR-887-5p		MIMAT0026720		Endogenous1	miRNA			100			FALSE	0			31.36	2.1	108.08	103.09	13.14	24.6	16.87	18.47	13.07	14.28	34.5	12.33	2.1	108.08	32.74	86.15
hsa-miR-888-5p		MIMAT0004916		Endogenous1	miRNA			100			FALSE	0			615.81	215.65	2029.14	80.33	343.37	507.23	302.93	840.24	260.76	537.37	562.89	278.18	215.65	2029.14	680.03	831.98
hsa-miR-889-3p		MIMAT0004921		Endogenous1	miRNA			75			FALSE	0			5.47	1	21.95	111.29	21.95	8.98	3.31	1.25	1	1.56	3.28	1	1	7.5	9.68	5.18
hsa-miR-890		MIMAT0004912		Endogenous1	miRNA			100			FALSE	0			13.21	1.56	52.5	101.55	20.48	8.98	10.41	15.98	13.07	1.56	4.97	6.51	11.36	7.5	52.5	5.18
hsa-miR-891a-5p		MIMAT0004902		Endogenous1	miRNA			75			FALSE	0			6.59	1	39.54	166.02	4.34	3.78	1	1.25	2	12.72	3.28	1	1	7.5	1.65	39.54
hsa-miR-891b		MIMAT0004913		Endogenous1	miRNA			100			FALSE	0			28.91	1.56	57.45	62.96	27.82	25.9	42.05	53.34	13.07	1.56	37.78	14.27	3.95	40.54	57.45	29.18
hsa-miR-892a		MIMAT0004907		Endogenous1	miRNA			91.67			FALSE	0			8.8	1	43.37	129.34	1	6.38	2.66	43.37	11.32	1.56	8.25	8.45	8.27	7.5	1.65	5.18
hsa-miR-892b		MIMAT0004918		Endogenous1	miRNA			100			FALSE	0			30.99	8	63.05	56.05	8	28.5	21.39	50.85	29.39	26.77	57.48	16.21	25.55	63.05	31.09	13.64
hsa-miR-9-5p		MIMAT0000441		Endogenous1	miRNA			66.67			FALSE	0			2.41	1	7.5	85.69	1	1.3	1	1.25	3.16	1.56	3.28	1	1	7.5	1.65	5.18
hsa-miR-922		MIMAT0004972		Endogenous1	miRNA			91.67			FALSE	0			11.63	1	49.89	112.79	12.41	18.09	5.25	4.78	4.91	1.56	14.81	11.36	1	7.5	8.03	49.89
hsa-miR-924		MIMAT0004974		Endogenous1	miRNA			58.33			FALSE	0			2.52	1	7.5	86.5	1	1.3	1	4.78	1	1.56	3.28	1	1	7.5	1.65	5.18
hsa-miR-92a-1-5p		MIMAT0004507		Endogenous1	miRNA			91.67			FALSE	0			11.37	1	34.5	90.29	9.47	21.99	7.83	19.72	4.91	1.56	34.5	7.48	1	7.5	1.65	18.82
hsa-miR-92a-3p		MIMAT0000092		Endogenous1	miRNA			100			FALSE	0			278.31	1.25	2169.15	229.37	2169.15	15.49	9.12	1.25	67.27	824.68	37.78	78.31	119.37	10.52	1.65	5.18
hsa-miR-92b-3p		MIMAT0003218		Endogenous1	miRNA			66.67			FALSE	0			3.1	1	7.68	83.84	5.07	7.68	1	1.25	1	1.56	3.28	1	1	7.5	1.65	5.18
hsa-miR-93-5p		MIMAT0000093		Endogenous1	miRNA			100			FALSE	0			124.21	1.25	629.56	147.16	629.56	24.6	14.93	1.25	78.93	278.17	90.29	137.5	211.33	7.5	11.33	5.18
hsa-miR-933		MIMAT0004976		Endogenous1	miRNA			100			FALSE	0			25.3	4.34	85.56	83.25	4.34	23.29	16.87	20.96	12.49	18.97	18.09	27.86	9.51	85.56	26.15	39.54
hsa-miR-934		MIMAT0004977		Endogenous1	miRNA			66.67			FALSE	0			4.52	1	18.09	108.01	1	1.3	1	2.29	1	4.91	18.09	1	4.57	7.5	6.39	5.18
hsa-miR-935		MIMAT0004978		Endogenous1	miRNA			58.33			FALSE	0			2.23	1	7.5	93.63	1	1.3	1	1.25	1	1.56	3.28	1	1	7.5	1.65	5.18
hsa-miR-936		MIMAT0004979		Endogenous1	miRNA			83.33			FALSE	0			8.4	1	34.36	113.31	14.61	8.98	3.31	1.25	6.08	1.56	14.81	1	1	7.5	6.39	34.36
hsa-miR-937-3p		MIMAT0004980		Endogenous1	miRNA			83.33			FALSE	0			15.08	1	50.91	94.42	5.07	18.09	10.41	14.74	7.82	15.84	50.91	1	1	33.04	14.62	8.46
hsa-miR-939-5p		MIMAT0004982		Endogenous1	miRNA			100			FALSE	0			54.48	25.31	115.58	51.36	41.76	42.81	47.87	32.17	25.31	68.93	103.42	48.23	43.45	115.58	34.39	49.89
hsa-miR-940		MIMAT0004983		Endogenous1	miRNA			58.33			FALSE	0			3.46	1	18.09	145.82	1	1.3	1	1.25	1	1.56	18.09	1	1	7.5	1.65	5.18
hsa-miR-941		MIMAT0004984		Endogenous1	miRNA			91.67			FALSE	0			28.31	1	148.9	150.28	148.9	7.68	1	1.25	44.54	14.28	8.25	49.2	50.24	7.5	1.65	5.18
hsa-miR-942-3p		MIMAT0026734		Endogenous1	miRNA			58.33			FALSE	0			2.23	1	7.5	93.63	1	1.3	1	1.25	1	1.56	3.28	1	1	7.5	1.65	5.18
hsa-miR-942-5p		MIMAT0004985		Endogenous1	miRNA			100			FALSE	0			137.33	21.21	365.44	73.22	21.21	36.3	27.2	202.75	121.47	207.9	90.29	121	101.47	235.65	365.44	117.23
hsa-miR-944		MIMAT0004987		Endogenous1	miRNA			100			FALSE	0			515.02	215.63	1027.55	58.99	387.4	552.76	421.75	1018.29	365.67	437.44	237.98	329.61	252.68	933.53	1027.55	215.63
hsa-miR-95-3p		MIMAT0000094		Endogenous1	miRNA			100			FALSE	0			31.92	3.28	76.99	87.68	76.99	72.73	72.4	49.6	18.31	15.84	3.28	9.42	11.97	7.5	26.15	18.82
hsa-miR-96-5p		MIMAT0000095		Endogenous1	miRNA			91.67			FALSE	0			7.99	1	16.79	57.91	10.21	16.79	11.7	7.27	2	12.72	4.97	3.6	1	7.5	9.68	8.46
hsa-miR-98-3p		MIMAT0022842		Endogenous1	miRNA			75			FALSE	0			4.09	1	11.53	90.92	5.07	2.48	1.37	9.76	1	1.56	11.53	1	1	7.5	1.65	5.18
hsa-miR-98-5p		MIMAT0000096		Endogenous1	miRNA			100			FALSE	0			9.9	1.65	22.68	70.12	13.14	21.99	22.68	9.76	9.57	14.28	3.28	4.57	5.19	7.5	1.65	5.18
hsa-miR-99a-5p		MIMAT0000097		Endogenous1	miRNA			66.67			FALSE	0			2.4	1	7.5	91.39	1	1.3	1	1.25	1.41	1.56	4.97	1	1	7.5	1.65	5.18
hsa-miR-99b-5p		MIMAT0000689		Endogenous1	miRNA			75			FALSE	0			8.34	1	31.1	116	17.54	31.1	13	1.25	1	1.79	18.09	1	1	7.5	1.65	5.18
ACTB		NM_001101.2		Housekeeping	miRNA			91.67			FALSE	0			28.78	1	65.43	71.29	27.82	29.8	19.45	25.94	4.91	39.26	57.48	18.15	1	48.04	8.03	65.43
B2M		NM_004048.2		Housekeeping	miRNA			91.67			FALSE	0			23.27	1	93.07	112.86	49.83	28.5	9.12	12.25	19.48	17.4	4.97	33.68	1	93.07	4.74	5.18
GAPDH		NM_002046.3		Housekeeping	miRNA			83.33			FALSE	0			7.37	1	39.54	152.42	1.4	1.3	1	18.47	3.16	1.56	3.28	5.54	1	7.5	4.74	39.54
RPL19		NM_000981.3		Housekeeping	miRNA			91.67			FALSE	0			5.13	1	13.49	75.82	2.13	1.3	9.77	13.49	3.74	1.56	8.25	1	4.57	7.5	3.09	5.18
RPLP0		NM_001002.3		Housekeeping	miRNA			58.33			FALSE	0			2.23	1	7.5	93.63	1	1.3	1	1.25	1	1.56	3.28	1	1	7.5	1.65	5.18
LIG_NEG_A		nmiR00810.1		Ligation	miRNA			66.67			FALSE	0			3	1	11.53	112.24	1	1.3	2.02	1.25	1	1.56	11.53	1	1	7.5	1.65	5.18
LIG_NEG_B		nmiR00828.1		Ligation	miRNA			58.33			FALSE	0			2.23	1	7.5	93.63	1	1.3	1	1.25	1	1.56	3.28	1	1	7.5	1.65	5.18
LIG_NEG_C		nmiR00803.1		Ligation	miRNA			58.33			FALSE	0			2.54	1	7.5	87.1	1	5.08	1	1.25	1	1.56	3.28	1	1	7.5	1.65	5.18
LIG_POS_A		nmiR00813.1		Ligation	miRNA			100			FALSE	0			83792.7	24197.8	383061	115.97	64228.3	68017.1	24197.8	75723.6	37131.8	82990	37050.8	52523	26612.2	383061	50946	103031
LIG_POS_B		nmiR00809.1		Ligation	miRNA			100			FALSE	0			17483.1	5406.21	81010.5	118.67	11713.4	13685.3	6037.71	13902.7	6449.54	16551.7	7717.39	9596.59	5406.21	81010.5	12624.4	25102.4
LIG_POS_C		nmiR00811.1		Ligation	miRNA			100			FALSE	0			7279.39	1392.93	43189.5	166.88	1563	2208.8	1392.93	2539.82	1398.39	5203	2915.99	2711.6	1533.96	43189.5	5295.03	17400.7
NEG_A		ERCC_00096.1		Negative	SYSTEM			50			FALSE	0			3.44	1	9.71	100.76	1	1	1	8.84	1	1.15	7.51	9.71	2.4	1	1	5.63
NEG_B		ERCC_00041.1		Negative	SYSTEM			33.33			FALSE	0			2.44	1	11.84	129.84	2.91	1	1	11.84	1	1	1	1	1	1	1.88	4.63
NEG_C		ERCC_00019.1		Negative	SYSTEM			100			FALSE	0			85.91	24.51	275.91	97.72	275.91	154.91	218.13	29.84	41.43	52.15	24.51	28.71	33.4	43.4	77.88	50.63
NEG_D		ERCC_00076.1		Negative	SYSTEM			66.67			FALSE	0			3.87	1	10.13	80.31	8.91	5.91	10.13	1	4.43	1	4.51	2.71	2.4	3.4	1	1
NEG_E		ERCC_00098.1		Negative	SYSTEM			41.67			FALSE	0			2.4	1	6.91	88.89	6.91	1	1	1	1	1.15	4.51	1	1	4.4	4.88	1
NEG_F		ERCC_00126.1		Negative	SYSTEM			91.67			FALSE	0			11.61	1	21.63	48.88	16.91	6.91	9.13	11.84	10.43	13.15	1	10.71	6.4	12.4	18.88	21.63
NEG_G		ERCC_00144.1		Negative	SYSTEM			0			FALSE	0			1	1	1	0	1	1	1	1	1	1	1	1	1	1	1	1
NEG_H		ERCC_00154.1		Negative	SYSTEM			8.33			FALSE	0			1.29	1	4.43	76.93	1	1	1	1	4.43	1	1	1	1	1	1	1
POS_A		ERCC_00117.1		Positive	SYSTEM			100			FALSE	0			33814.9	8940.51	48740.9	34.59	29015.9	17697.9	28581.1	34939.8	40260.4	41233.1	8940.51	32749.7	33693.4	46650.4	48740.9	43275.6
POS_B		ERCC_00112.1		Positive	SYSTEM			100			FALSE	0			12589.3	3154.51	17666.9	32.11	12083.9	7562.91	12045.1	12025.8	14348.4	14815.1	3154.51	11975.7	12610.4	17246.4	17666.9	15536.6
POS_C		ERCC_00002.1		Positive	SYSTEM			100			FALSE	0			3741.16	1014.51	5294.88	32.99	3337.91	2192.91	3227.13	3791.84	4230.43	4491.15	1014.51	3626.71	3704.4	5253.4	5294.88	4728.63
POS_D		ERCC_00092.1		Positive	SYSTEM			100			FALSE	0			761.49	196.51	1101.88	32.55	759.91	445.91	669.13	818.84	875.43	876.15	196.51	734.71	707.4	1037.4	1101.88	914.63
POS_E		ERCC_00035.1		Positive	SYSTEM			100			FALSE	0			136.32	46.51	191.4	31.95	106.91	87.91	110.13	144.84	174.43	147.15	46.51	127.71	136.4	191.4	188.88	173.63
POS_F		ERCC_00034.1		Positive	SYSTEM			100			FALSE	0			63.32	21.51	108.4	42.19	86.91	30.91	42.13	54.84	79.43	76.15	21.51	59.71	36.4	108.4	88.88	74.63
ath-miR159a		MIMAT0000177		SpikeIn	miRNA			83.33			FALSE	0			25.54	1	130.59	136.61	20.48	15.49	1	27.19	15.98	6.47	34.5	3.6	1	130.59	26.15	24
cel-miR-248		MIMAT0000304		SpikeIn	miRNA			100			FALSE	0			31.36	1.56	210.45	188.43	3.6	7.68	16.87	18.47	20.06	1.56	67.32	10.39	10.74	7.5	1.65	210.45
cel-miR-254		MIMAT0000310		SpikeIn	miRNA			100			FALSE	0			7927.28	309.44	23560.6	96.44	5394.37	14500.9	813.71	3000.51	17262.8	12877.5	10251	23560.6	4144.06	460.77	309.44	2551.52
osa-miR414		MIMAT0001330		SpikeIn	miRNA			100			FALSE	0			166.29	28.64	1038.59	167.5	57.17	79.23	51.09	190.3	56.2	86.11	90.29	51.14	28.64	1038.59	118.39	148.3
osa-miR442		MIMAT0001605		SpikeIn	miRNA			100			FALSE	0			25.99	8.45	93.07	88.54	25.62	10.29	9.77	33.41	20.65	15.84	18.09	8.45	15.06	93.07	37.68	24

## Sheet: Ratio-fold change data
Probe Name	Annotation	Accession #	NS Probe ID	Class Name	Analyte Type	Species Name	Target Sequence	Comments	Class Source	Positive Flag	Class Active	Class Preparer	Class Date	S	StDev of S	NS	StDev of NS	S vs. NS	DE Call of: S vs. NS	P value of: S vs. NS	t-statistic of: S vs. NS	Lower 95% CI of: S vs. NS	Upper 95% CI of: S vs. NS
hsa-let-7a-5p		MIMAT0000062		Endogenous1	miRNA					FALSE	0			16.34	88.31	11.26	768.85	1.45	N/A	0.888652	0.155526	0	42945.3
hsa-let-7b-5p		MIMAT0000063		Endogenous1	miRNA					FALSE	0			637.59	389.7	799.01	709.23	-1.25	N/A	0.668252	-0.474034	0.1	6.19
hsa-let-7c-5p		MIMAT0000064		Endogenous1	miRNA					FALSE	0			67.37	53.68	153.06	29.51	-2.27	N/A	0.00697493	-3.3826	0.25	-1.31
hsa-let-7d-5p		MIMAT0000065		Endogenous1	miRNA					FALSE	0			24.82	73.89	26.99	44.31	-1.09	N/A	0.922187	-0.102006	0.11	7.64
hsa-let-7e-5p		MIMAT0000066		Endogenous1	miRNA					FALSE	0			2.78	24.01	2.21	4.01	1.26	N/A	0.779403	0.29858	0.15	10.74
hsa-let-7f-5p		MIMAT0000067		Endogenous1	miRNA					FALSE	0			68.87	91.34	22.62	29.52	3.05	N/A	0.148962	1.88333	0.46	19.99
hsa-let-7g-5p		MIMAT0000414		Endogenous1	miRNA					FALSE	0			107.44	105.43	74.04	162.56	1.45	N/A	0.658907	0.492437	0.06	37.51
hsa-let-7i-5p		MIMAT0000415		Endogenous1	miRNA					FALSE	0			741.13	549.96	535.67	369.09	1.38	N/A	0.547128	0.681068	0.18	10.76
hsa-miR-1-3p		MIMAT0000416		Endogenous1	miRNA					FALSE	0			2.07	2.55	1.21	0.2	1.71	N/A	0.091379	1.87596	0.9	3.26
hsa-miR-1-5p		MIMAT0031892		Endogenous1	miRNA					FALSE	0			36.12	32.61	84.03	9.22	-2.33	N/A	0.00622698	-3.54848	0.25	-1.36
hsa-miR-100-5p		MIMAT0000098		Endogenous1	miRNA					FALSE	0			8.49	10.94	34.98	9.4	-4.12	N/A	0.007301	-3.36675	0.09	-1.59
hsa-miR-101-3p		MIMAT0000099		Endogenous1	miRNA					FALSE	0			2.52	2.61	1.09	0.17	2.31	N/A	0.0145221	2.98959	1.23	4.34
hsa-miR-103a-3p		MIMAT0000101		Endogenous1	miRNA					FALSE	0			2.86	16.09	12.46	1.54	-4.36	N/A	0.00820791	-3.43849	0.09	-1.62
hsa-miR-105-5p		MIMAT0000102		Endogenous1	miRNA					FALSE	0			126.39	142.77	160.7	18.8	-1.27	N/A	0.378769	-0.925785	0.43	1.43
hsa-miR-106a-5p+hsa-miR-17-5p		MIMAT0000103		Endogenous1	miRNA					FALSE	0			40.02	104.69	12.86	151.99	3.11	N/A	0.541509	0.700124	0	3340.92
hsa-miR-106b-5p		MIMAT0000680		Endogenous1	miRNA					FALSE	0			90.55	72.56	75.33	84.71	1.2	N/A	0.739965	0.365527	0.14	10.49
hsa-miR-107		MIMAT0000104		Endogenous1	miRNA					FALSE	0			44.39	50.32	41.24	23.3	1.08	N/A	0.85421	0.191391	0.42	2.75
hsa-miR-10a-5p		MIMAT0000253		Endogenous1	miRNA					FALSE	0			19.04	61.31	5.62	1.83	3.39	N/A	0.0545602	2.18572	0.96	11.97
hsa-miR-10b-5p		MIMAT0000254		Endogenous1	miRNA					FALSE	0			6.3	26.04	9.69	4.19	-1.54	N/A	0.40669	-0.866412	0.21	2
hsa-miR-1178-3p		MIMAT0005823		Endogenous1	miRNA					FALSE	0			3.7	9.71	3.75	2.28	-1.01	N/A	0.97953	-0.0264345	0.29	3.33
hsa-miR-1180-3p		MIMAT0005825		Endogenous1	miRNA					FALSE	0			6.46	5.96	13.31	14.64	-2.06	N/A	0.367861	-1.077	0.03	8.72
hsa-miR-1183		MIMAT0005828		Endogenous1	miRNA					FALSE	0			20.05	18.4	16.22	17.84	1.24	N/A	0.766412	0.329587	0.08	19.67
hsa-miR-1185-1-3p		MIMAT0022838		Endogenous1	miRNA					FALSE	0			4.04	7.4	6.96	5.24	-1.72	N/A	0.3484	-1.00691	0.15	2.18
hsa-miR-1185-2-3p		MIMAT0022713		Endogenous1	miRNA					FALSE	0			98.1	125.19	102.52	3.09	-1.05	N/A	0.872098	-0.166187	0.52	1.76
hsa-miR-1185-5p		MIMAT0005798		Endogenous1	miRNA					FALSE	0			2.55	8.26	15.27	17.77	-5.99	N/A	0.0778848	-2.50099	0.02	1.63
hsa-miR-1193		MIMAT0015049		Endogenous1	miRNA					FALSE	0			3.3	3.11	2.81	6.95	1.18	N/A	0.853194	0.204347	0.04	35.42
hsa-miR-1197		MIMAT0005955		Endogenous1	miRNA					FALSE	0			36.26	70.02	14.72	7.42	2.46	N/A	0.0891815	1.97044	0.84	7.26
hsa-miR-1200		MIMAT0005863		Endogenous1	miRNA					FALSE	0			2.65	8.7	1.96	2.84	1.35	N/A	0.682402	0.436304	0.2	9.09
hsa-miR-1202		MIMAT0005865		Endogenous1	miRNA					FALSE	0			44.13	71.83	65.63	34.7	-1.49	N/A	0.436613	-0.811684	0.22	2.03
hsa-miR-1203		MIMAT0005866		Endogenous1	miRNA					FALSE	0			2.91	4.47	3.33	3.23	-1.15	N/A	0.852837	-0.200686	0.1	7.69
hsa-miR-1204		MIMAT0005868		Endogenous1	miRNA					FALSE	0			2.04	2.56	1.09	0.17	1.87	N/A	0.0535268	2.20777	0.98	3.55
hsa-miR-1205		MIMAT0005869		Endogenous1	miRNA					FALSE	0			8.14	13.44	1.55	1.02	5.25	N/A	0.0109453	3.2812	1.64	16.82
hsa-miR-1206		MIMAT0005870		Endogenous1	miRNA					FALSE	0			54.77	76.38	22.45	10.09	2.44	N/A	0.0531959	2.22383	0.98	6.05
hsa-miR-122-5p		MIMAT0000421		Endogenous1	miRNA					FALSE	0			1.95	2.41	1.09	0.17	1.79	N/A	0.057854	2.15704	0.97	3.28
hsa-miR-1224-3p		MIMAT0005459		Endogenous1	miRNA					FALSE	0			2.54	4.49	1.09	0.17	2.33	N/A	0.0329022	2.51652	1.09	4.98
hsa-miR-1224-5p		MIMAT0005458		Endogenous1	miRNA					FALSE	0			10.09	18.81	59.97	73	-5.95	N/A	0.0406974	-2.65958	0.03	-1.06
hsa-miR-1226-3p		MIMAT0005577		Endogenous1	miRNA					FALSE	0			4.44	16.25	1.09	0.17	4.07	N/A	0.0150862	3.02996	1.4	11.85
hsa-miR-1228-3p		MIMAT0005583		Endogenous1	miRNA					FALSE	0			17	17.54	8.29	0.55	2.05	N/A	0.0266466	2.68691	1.11	3.8
hsa-miR-1233-3p		MIMAT0005588		Endogenous1	miRNA					FALSE	0			2.84	9.6	7.39	16.31	-2.61	N/A	0.453248	-0.879995	0	41.44
hsa-miR-1234-3p		MIMAT0005589		Endogenous1	miRNA					FALSE	0			7.53	5.06	14.95	6.38	-1.99	N/A	0.0941031	-2.21196	0.19	1.35
hsa-miR-1236-3p		MIMAT0005591		Endogenous1	miRNA					FALSE	0			6.33	27.61	10.68	2.64	-1.69	N/A	0.31411	-1.06554	0.2	1.8
hsa-miR-124-3p		MIMAT0000422		Endogenous1	miRNA					FALSE	0			1.95	2.41	1.35	0.87	1.44	N/A	0.396577	0.923881	0.52	3.98
hsa-miR-1244		MIMAT0005896		Endogenous1	miRNA					FALSE	0			74.19	57.07	58.56	29.07	1.27	N/A	0.531231	0.662118	0.53	3.04
hsa-miR-1245a		MIMAT0005897		Endogenous1	miRNA					FALSE	0			2.22	2.33	1.63	1.29	1.36	N/A	0.518699	0.706546	0.4	4.59
hsa-miR-1245b-3p		MIMAT0019951		Endogenous1	miRNA					FALSE	0			1.95	2.41	1.97	2.9	-1.01	N/A	0.98686	-0.0179227	0.07	13.56
hsa-miR-1245b-5p		MIMAT0019950		Endogenous1	miRNA					FALSE	0			56.34	47.95	153.12	4.7	-2.72	N/A	0.00921161	-3.40369	0.19	-1.38
hsa-miR-1246		MIMAT0005898		Endogenous1	miRNA					FALSE	0			1084.02	713.41	1120.93	211.76	-1.03	N/A	0.887819	-0.144726	0.57	1.63
hsa-miR-1247-5p		MIMAT0005899		Endogenous1	miRNA					FALSE	0			1.95	2.41	1.09	0.17	1.79	N/A	0.057854	2.15704	0.97	3.28
hsa-miR-1248		MIMAT0005900		Endogenous1	miRNA					FALSE	0			12.64	8.07	6.57	1.89	1.93	N/A	0.0406639	2.51086	1.02	3.64
hsa-miR-1249-3p		MIMAT0005901		Endogenous1	miRNA					FALSE	0			2.16	3.17	1.09	0.17	1.98	N/A	0.05467	2.20134	0.98	3.99
hsa-miR-1249-5p		MIMAT0032029		Endogenous1	miRNA					FALSE	0			1.95	2.41	1.67	1.47	1.17	N/A	0.759362	0.328687	0.26	5.14
hsa-miR-1250-5p		MIMAT0005902		Endogenous1	miRNA					FALSE	0			3.65	4.44	2.48	6.66	1.47	N/A	0.677826	0.467571	0.04	51.17
hsa-miR-1252-5p		MIMAT0005944		Endogenous1	miRNA					FALSE	0			8.14	24.57	49.83	22.43	-6.12	N/A	0.0043516	-3.66652	0.05	-2
hsa-miR-1253		MIMAT0005904		Endogenous1	miRNA					FALSE	0			4776.69	5668.58	1462.64	505.23	3.27	N/A	0.00454414	3.72509	1.59	6.7
hsa-miR-1254		MIMAT0005905		Endogenous1	miRNA					FALSE	0			2.26	4.53	1.09	0.17	2.07	N/A	0.0507272	2.24979	1	4.29
hsa-miR-1255a		MIMAT0005906		Endogenous1	miRNA					FALSE	0			46.96	68.66	32.13	2.86	1.46	N/A	0.221287	1.31991	0.75	2.84
hsa-miR-1255b-5p		MIMAT0005945		Endogenous1	miRNA					FALSE	0			34.71	80.07	27.77	12.03	1.25	N/A	0.609816	0.527673	0.48	3.26
hsa-miR-1257		MIMAT0005908		Endogenous1	miRNA					FALSE	0			241.05	427.54	95.91	18.29	2.51	N/A	0.0184624	2.83223	1.2	5.25
hsa-miR-1258		MIMAT0005909		Endogenous1	miRNA					FALSE	0			11.07	30.91	22.92	1.1	-2.07	N/A	0.15984	-1.54849	0.16	1.43
hsa-miR-125a-3p		MIMAT0004602		Endogenous1	miRNA					FALSE	0			37.52	67.9	26.33	8.23	1.42	N/A	0.465768	0.75921	0.5	4.09
hsa-miR-125a-5p		MIMAT0000443		Endogenous1	miRNA					FALSE	0			1.95	2.41	1.22	0.21	1.6	N/A	0.119124	1.70813	0.86	2.97
hsa-miR-125b-5p		MIMAT0000423		Endogenous1	miRNA					FALSE	0			7.4	18.1	10.09	7.18	-1.36	N/A	0.612835	-0.526398	0.19	2.85
hsa-miR-126-3p		MIMAT0000445		Endogenous1	miRNA					FALSE	0			30.67	61.14	56.08	148.61	-1.83	N/A	0.56991	-0.620161	0.02	12.1
hsa-miR-1260a		MIMAT0005911		Endogenous1	miRNA					FALSE	0			4.97	36.06	1.09	0.17	4.55	N/A	0.0217944	2.80832	1.31	15.79
hsa-miR-1260b		MIMAT0015041		Endogenous1	miRNA					FALSE	0			3.32	8.75	1.09	0.17	3.04	N/A	0.0157596	2.97971	1.29	7.19
hsa-miR-1261		MIMAT0005913		Endogenous1	miRNA					FALSE	0			5.07	9.63	11.28	2.64	-2.22	N/A	0.0551694	-2.1742	0.2	1.03
hsa-miR-1262		MIMAT0005914		Endogenous1	miRNA					FALSE	0			52.91	1067.41	26.48	10.14	2	N/A	0.28067	1.14159	0.51	7.87
hsa-miR-1264		MIMAT0005791		Endogenous1	miRNA					FALSE	0			5.98	6.88	8.48	10.69	-1.42	N/A	0.690745	-0.440361	0.02	21.56
hsa-miR-1266-5p		MIMAT0005920		Endogenous1	miRNA					FALSE	0			2.18	2.32	6.34	11.07	-2.91	N/A	0.370061	-1.11091	0.01	21.49
hsa-miR-1268a		MIMAT0005922		Endogenous1	miRNA					FALSE	0			350.65	1005.4	586.94	139.79	-1.67	N/A	0.275827	-1.1576	0.22	1.63
hsa-miR-1268b		MIMAT0018925		Endogenous1	miRNA					FALSE	0			15.12	21.64	23.05	1.37	-1.52	N/A	0.157134	-1.55624	0.35	1.23
hsa-miR-1269a		MIMAT0005923		Endogenous1	miRNA					FALSE	0			10.33	15.88	28.41	14.04	-2.75	N/A	0.064628	-2.09191	0.12	1.09
hsa-miR-1269b		MIMAT0019059		Endogenous1	miRNA					FALSE	0			1.95	2.41	1.09	0.17	1.79	N/A	0.057854	2.15704	0.97	3.28
hsa-miR-127-3p		MIMAT0000446		Endogenous1	miRNA					FALSE	0			7.62	8.24	7.01	3.54	1.09	N/A	0.847488	0.201506	0.37	3.19
hsa-miR-127-5p		MIMAT0004604		Endogenous1	miRNA					FALSE	0			1.95	2.41	2.38	2.15	-1.22	N/A	0.731708	-0.373591	0.15	4.52
hsa-miR-1270		MIMAT0005924		Endogenous1	miRNA					FALSE	0			4.36	6.8	16.91	6.56	-3.88	N/A	0.00717859	-3.40787	0.1	-1.58
hsa-miR-1271-3p		MIMAT0022712		Endogenous1	miRNA					FALSE	0			2.81	5.89	1.35	0.87	2.08	N/A	0.152168	1.5956	0.7	6.15
hsa-miR-1271-5p		MIMAT0005796		Endogenous1	miRNA					FALSE	0			2.26	2.35	5.42	2.17	-2.4	N/A	0.0310639	-2.65042	0.19	-1.1
hsa-miR-1272		MIMAT0005925		Endogenous1	miRNA					FALSE	0			36.14	47.92	14.28	15.31	2.53	N/A	0.264107	1.36837	0.29	21.92
hsa-miR-1273c		MIMAT0015017		Endogenous1	miRNA					FALSE	0			2.47	9.67	2.62	3.48	-1.06	N/A	0.934397	-0.0877429	0.11	8.34
hsa-miR-1275		MIMAT0005929		Endogenous1	miRNA					FALSE	0			1.95	2.41	1.09	0.17	1.79	N/A	0.057854	2.15704	0.97	3.28
hsa-miR-1276		MIMAT0005930		Endogenous1	miRNA					FALSE	0			13.05	30.89	17.31	3.21	-1.33	N/A	0.495723	-0.709686	0.31	1.85
hsa-miR-1277-3p		MIMAT0005933		Endogenous1	miRNA					FALSE	0			5.05	23.45	23.47	8.56	-4.64	N/A	0.0263913	-2.61388	0.06	-1.23
hsa-miR-1278		MIMAT0005936		Endogenous1	miRNA					FALSE	0			8.99	23.25	2.31	5.2	3.89	N/A	0.183326	1.665	0.29	52.35
hsa-miR-1279		MIMAT0005937		Endogenous1	miRNA					FALSE	0			8	23.97	54.08	11.18	-6.76	N/A	0.00162655	-4.41867	0.06	-2.54
hsa-miR-128-1-5p		MIMAT0026477		Endogenous1	miRNA					FALSE	0			26.15	69.06	36.72	13.32	-1.4	N/A	0.474432	-0.743653	0.25	2
hsa-miR-128-2-5p		MIMAT0031095		Endogenous1	miRNA					FALSE	0			2.77	6.17	1.09	0.17	2.54	N/A	0.0293105	2.59308	1.11	5.8
hsa-miR-128-3p		MIMAT0000424		Endogenous1	miRNA					FALSE	0			1.95	2.41	1.09	0.17	1.79	N/A	0.057854	2.15704	0.97	3.28
hsa-miR-1281		MIMAT0005939		Endogenous1	miRNA					FALSE	0			2.57	2.34	1.09	0.17	2.36	N/A	0.00873796	3.28497	1.31	4.26
hsa-miR-1283		MIMAT0005799		Endogenous1	miRNA					FALSE	0			7.05	355.38	1.09	0.17	6.46	N/A	0.0701913	2.08249	0.82	50.9
hsa-miR-1285-3p		MIMAT0005876		Endogenous1	miRNA					FALSE	0			1.95	2.41	1.22	0.21	1.6	N/A	0.119124	1.70813	0.86	2.97
hsa-miR-1285-5p		MIMAT0022719		Endogenous1	miRNA					FALSE	0			328.45	199.51	134.89	22.27	2.44	N/A	0.00160354	4.28313	1.52	3.9
hsa-miR-1286		MIMAT0005877		Endogenous1	miRNA					FALSE	0			17.26	31.02	7.72	3.32	2.24	N/A	0.112529	1.74456	0.79	6.35
hsa-miR-1287-3p		MIMAT0026738		Endogenous1	miRNA					FALSE	0			4.51	6.78	31.28	3.16	-6.94	N/A	0.00022352	-6.11062	0.07	-3.34
hsa-miR-1287-5p		MIMAT0005878		Endogenous1	miRNA					FALSE	0			6.21	14.06	12.57	8.72	-2.02	N/A	0.288997	-1.16139	0.11	2.18
hsa-miR-1288-3p		MIMAT0005942		Endogenous1	miRNA					FALSE	0			4.48	9.85	1.09	0.17	4.11	N/A	0.00310374	4.01098	1.82	9.25
hsa-miR-1289		MIMAT0005879		Endogenous1	miRNA					FALSE	0			4.21	7.84	1.88	2.38	2.25	N/A	0.254592	1.31984	0.41	12.34
hsa-miR-129-2-3p		MIMAT0004605		Endogenous1	miRNA					FALSE	0			3.04	4	4.29	8.33	-1.41	N/A	0.716135	-0.405257	0.02	27.83
hsa-miR-129-5p		MIMAT0000242		Endogenous1	miRNA					FALSE	0			1.95	2.41	1.09	0.17	1.79	N/A	0.057854	2.15704	0.97	3.28
hsa-miR-1290		MIMAT0005880		Endogenous1	miRNA					FALSE	0			2158.33	1372.03	3774.74	511.87	-1.75	N/A	0.0111486	-3.10538	0.38	-1.16
hsa-miR-1291		MIMAT0005881		Endogenous1	miRNA					FALSE	0			4.85	3.21	1.72	0.9	2.82	N/A	0.0255169	3.14216	1.21	6.57
hsa-miR-1293		MIMAT0005883		Endogenous1	miRNA					FALSE	0			3.44	2.8	5.76	13.89	-1.68	N/A	0.613432	-0.575639	0.01	28.28
hsa-miR-1295a		MIMAT0005885		Endogenous1	miRNA					FALSE	0			13.21	14.26	4.77	1.99	2.77	N/A	0.0160518	3.03195	1.28	6
hsa-miR-1296-3p		MIMAT0026637		Endogenous1	miRNA					FALSE	0			10.98	15.09	21.69	11.97	-1.98	N/A	0.202657	-1.37736	0.16	1.58
hsa-miR-1296-5p		MIMAT0005794		Endogenous1	miRNA					FALSE	0			1.95	2.41	1.09	0.17	1.79	N/A	0.057854	2.15704	0.97	3.28
hsa-miR-1297		MIMAT0005886		Endogenous1	miRNA					FALSE	0			432.23	477.1	1077.18	107.66	-2.49	N/A	0.00866083	-3.36679	0.21	-1.33
hsa-miR-1298-5p		MIMAT0005800		Endogenous1	miRNA					FALSE	0			8.49	23.5	11.87	0.42	-1.4	N/A	0.424007	-0.842216	0.29	1.79
hsa-miR-1299		MIMAT0005887		Endogenous1	miRNA					FALSE	0			6.26	5.84	9.01	22.67	-1.44	N/A	0.723567	-0.394594	0.01	36.59
hsa-miR-1301-3p		MIMAT0005797		Endogenous1	miRNA					FALSE	0			1.95	2.41	1.86	1.34	1.05	N/A	0.913965	0.11403	0.33	3.34
hsa-miR-1302		MIMAT0005890		Endogenous1	miRNA					FALSE	0			4.55	9.58	24.83	6.08	-5.45	N/A	0.00204086	-4.17836	0.07	-2.18
hsa-miR-1303		MIMAT0005891		Endogenous1	miRNA					FALSE	0			2.04	2.37	1.38	0.53	1.48	N/A	0.256321	1.22529	0.7	3.13
hsa-miR-1304-3p		MIMAT0022720		Endogenous1	miRNA					FALSE	0			3.21	9.61	2.99	3.2	1.07	N/A	0.916506	0.110504	0.19	6.12
hsa-miR-1304-5p		MIMAT0005892		Endogenous1	miRNA					FALSE	0			9.93	15.07	9.39	6.86	1.06	N/A	0.930248	0.0916737	0.22	5.04
hsa-miR-1305		MIMAT0005893		Endogenous1	miRNA					FALSE	0			5593.23	16004.6	3114.51	3937.1	1.8	N/A	0.537563	0.658623	0.18	17.65
hsa-miR-1306-3p		MIMAT0005950		Endogenous1	miRNA					FALSE	0			6.64	16.65	23.27	12.79	-3.5	N/A	0.0471133	-2.36739	0.08	-1
hsa-miR-1306-5p		MIMAT0022726		Endogenous1	miRNA					FALSE	0			2.94	7.99	1.09	0.17	2.69	N/A	0.0231662	2.73819	1.17	6.2
hsa-miR-1307-3p		MIMAT0005951		Endogenous1	miRNA					FALSE	0			8.19	11.23	18.88	9.45	-2.31	N/A	0.0925851	-2.0086	0.15	1.26
hsa-miR-1307-5p		MIMAT0022727		Endogenous1	miRNA					FALSE	0			8.38	32.18	20.34	4.34	-2.43	N/A	0.113295	-1.75849	0.13	1.32
hsa-miR-130a-3p		MIMAT0000425		Endogenous1	miRNA					FALSE	0			18.47	27.82	49.34	102.88	-2.67	N/A	0.286415	-1.30206	0.01	9.62
hsa-miR-130b-3p		MIMAT0000691		Endogenous1	miRNA					FALSE	0			5.55	30.54	2.49	4.38	2.23	N/A	0.369072	0.977454	0.27	18.33
hsa-miR-132-3p		MIMAT0000426		Endogenous1	miRNA					FALSE	0			7.39	9.36	1.67	1.47	4.42	N/A	0.032428	2.8071	1.13	17.22
hsa-miR-1322		MIMAT0005953		Endogenous1	miRNA					FALSE	0			3.15	5.88	2.31	5.2	1.36	N/A	0.722675	0.388689	0.11	17.1
hsa-miR-1323		MIMAT0005795		Endogenous1	miRNA					FALSE	0			76.44	47.94	24.64	4.92	3.1	N/A	0.00039487	5.53626	1.94	4.97
hsa-miR-133a-3p		MIMAT0000427		Endogenous1	miRNA					FALSE	0			4.62	5.62	1.09	0.17	4.23	N/A	0.00203891	4.28125	1.97	9.07
hsa-miR-133a-5p		MIMAT0026478		Endogenous1	miRNA					FALSE	0			26.57	42.33	3.43	3.7	7.75	N/A	0.0577453	2.88657	0.81	74.05
hsa-miR-133b		MIMAT0000770		Endogenous1	miRNA					FALSE	0			4.09	8.98	1.63	1.29	2.51	N/A	0.118395	1.80715	0.72	8.77
hsa-miR-134-3p		MIMAT0026481		Endogenous1	miRNA					FALSE	0			5.69	13.8	8.76	6.53	-1.54	N/A	0.481034	-0.758722	0.15	2.8
hsa-miR-134-5p+hsa-miR-6728-5p		MIMAT0000447		Endogenous1	miRNA					FALSE	0			7.37	21.48	1.09	0.17	6.75	N/A	0.00146318	4.57728	2.58	17.68
hsa-miR-135a-5p		MIMAT0000428		Endogenous1	miRNA					FALSE	0			3.17	5.07	9.66	8.58	-3.05	N/A	0.103415	-1.98596	0.08	1.39
hsa-miR-135b-5p		MIMAT0000758		Endogenous1	miRNA					FALSE	0			11.57	25.22	4.04	3.06	2.87	N/A	0.0909919	1.93027	0.79	10.42
hsa-miR-136-5p		MIMAT0000448		Endogenous1	miRNA					FALSE	0			1.95	2.41	2.17	5.85	-1.12	N/A	0.904241	-0.133165	0.03	30.22
hsa-miR-137		MIMAT0000429		Endogenous1	miRNA					FALSE	0			5.32	13.72	37.44	4.6	-7.04	N/A	0.00206669	-4.38305	0.05	-2.52
hsa-miR-138-5p		MIMAT0000430		Endogenous1	miRNA					FALSE	0			6	11.03	8.53	8.1	-1.42	N/A	0.641196	-0.504859	0.08	6.44
hsa-miR-139-3p		MIMAT0004552		Endogenous1	miRNA					FALSE	0			17.28	29.82	20.43	11.83	-1.18	N/A	0.753638	-0.328506	0.24	2.94
hsa-miR-139-5p		MIMAT0000250		Endogenous1	miRNA					FALSE	0			1.95	2.41	1.09	0.17	1.79	N/A	0.057854	2.15704	0.97	3.28
hsa-miR-140-3p		MIMAT0004597		Endogenous1	miRNA					FALSE	0			6.78	13.08	17.46	5.7	-2.58	N/A	0.0555644	-2.16613	0.14	1.04
hsa-miR-140-5p		MIMAT0000431		Endogenous1	miRNA					FALSE	0			3.63	13.33	3.06	13.49	1.19	N/A	0.881937	0.163437	0.01	113.46
hsa-miR-141-3p		MIMAT0000432		Endogenous1	miRNA					FALSE	0			165.78	219.19	148.77	23.17	1.11	N/A	0.722231	0.366409	0.57	2.17
hsa-miR-142-3p		MIMAT0000434		Endogenous1	miRNA					FALSE	0			76.34	101.42	86.66	181.94	-1.14	N/A	0.88869	-0.14794	0.08	9.52
hsa-miR-142-5p		MIMAT0000433		Endogenous1	miRNA					FALSE	0			1.95	2.41	1.09	0.17	1.79	N/A	0.057854	2.15704	0.97	3.28
hsa-miR-143-3p		MIMAT0000435		Endogenous1	miRNA					FALSE	0			3.3	21.64	1.09	0.17	3.02	N/A	0.0458679	2.33493	1.01	9.02
hsa-miR-144-3p		MIMAT0000436		Endogenous1	miRNA					FALSE	0			44.06	172.05	29.59	521.23	1.49	N/A	0.842574	0.219271	0	3663.9
hsa-miR-145-5p		MIMAT0000437		Endogenous1	miRNA					FALSE	0			4.08	6.29	16.86	3.47	-4.13	N/A	0.00086049	-4.69468	0.12	-2.08
hsa-miR-1469		MIMAT0007347		Endogenous1	miRNA					FALSE	0			1.95	2.41	3.21	3.12	-1.65	N/A	0.496345	-0.779507	0.04	9.57
hsa-miR-146a-5p		MIMAT0000449		Endogenous1	miRNA					FALSE	0			5.05	18.14	4.56	4.65	1.11	N/A	0.899328	0.134792	0.1	12.25
hsa-miR-146b-3p		MIMAT0004766		Endogenous1	miRNA					FALSE	0			1.95	2.41	1.09	0.17	1.79	N/A	0.057854	2.15704	0.97	3.28
hsa-miR-146b-5p		MIMAT0002809		Endogenous1	miRNA					FALSE	0			20.94	35.93	30.33	4.56	-1.45	N/A	0.310725	-1.07438	0.31	1.53
hsa-miR-147a		MIMAT0000251		Endogenous1	miRNA					FALSE	0			4.19	14.05	14.98	7.55	-3.58	N/A	0.0356924	-2.42724	0.09	-1.09
hsa-miR-147b		MIMAT0004928		Endogenous1	miRNA					FALSE	0			82.42	68.6	12.72	2.47	6.48	N/A	3.555e-05	7.04874	3.56	11.8
hsa-miR-148a-3p		MIMAT0000243		Endogenous1	miRNA					FALSE	0			101.45	55.51	52.19	10.08	1.94	N/A	0.0095664	3.27346	1.23	3.08
hsa-miR-148b-3p		MIMAT0000759		Endogenous1	miRNA					FALSE	0			154.32	140.91	136.46	15.35	1.13	N/A	0.63793	0.486876	0.64	2
hsa-miR-149-5p		MIMAT0000450		Endogenous1	miRNA					FALSE	0			10.1	23.7	20.64	10.04	-2.04	N/A	0.196376	-1.39426	0.15	1.56
hsa-miR-150-5p		MIMAT0000451		Endogenous1	miRNA					FALSE	0			3.71	8.5	4.81	6.69	-1.3	N/A	0.785965	-0.297124	0.02	33.38
hsa-miR-151a-3p		MIMAT0000757		Endogenous1	miRNA					FALSE	0			17.21	15.74	12.7	2.1	1.35	N/A	0.268129	1.17377	0.75	2.43
hsa-miR-151a-5p		MIMAT0004697		Endogenous1	miRNA					FALSE	0			2.27	2.46	1.09	0.17	2.08	N/A	0.0228829	2.712	1.13	3.83
hsa-miR-151b		MIMAT0010214		Endogenous1	miRNA					FALSE	0			1.95	2.41	1.09	0.17	1.79	N/A	0.057854	2.15704	0.97	3.28
hsa-miR-152-3p		MIMAT0000438		Endogenous1	miRNA					FALSE	0			1.95	2.41	1.09	0.17	1.79	N/A	0.057854	2.15704	0.97	3.28
hsa-miR-152-5p		MIMAT0026479		Endogenous1	miRNA					FALSE	0			2.26	3.11	1.09	0.17	2.07	N/A	0.0375535	2.42601	1.05	4.07
hsa-miR-153-3p		MIMAT0000439		Endogenous1	miRNA					FALSE	0			2.31	4.99	1.09	0.17	2.11	N/A	0.0612806	2.13911	0.94	4.73
hsa-miR-1537-3p		MIMAT0007399		Endogenous1	miRNA					FALSE	0			31.16	35.37	43.08	5.42	-1.38	N/A	0.240146	-1.25661	0.4	1.3
hsa-miR-154-5p		MIMAT0000452		Endogenous1	miRNA					FALSE	0			1.95	2.41	1.56	1.67	1.25	N/A	0.686328	0.439711	0.25	6.37
hsa-miR-155-5p		MIMAT0000646		Endogenous1	miRNA					FALSE	0			4734.14	28011.6	473.94	101.54	9.99	N/A	0.003798	3.92336	2.58	38.64
hsa-miR-15a-5p		MIMAT0000068		Endogenous1	miRNA					FALSE	0			13.79	28.12	6.49	144.38	2.12	N/A	0.711829	0.418484	0	4875.55
hsa-miR-15b-5p		MIMAT0000417		Endogenous1	miRNA					FALSE	0			73.42	226.22	58.45	231.09	1.26	N/A	0.8496	0.205077	0.04	43.26
hsa-miR-16-5p		MIMAT0000069		Endogenous1	miRNA					FALSE	0			174.02	622.05	285.77	1777.74	-1.64	N/A	0.731789	-0.373485	0.01	41.71
hsa-miR-181a-2-3p		MIMAT0004558		Endogenous1	miRNA					FALSE	0			4.17	3.52	3.1	2.37	1.35	N/A	0.603341	0.569096	0.26	7.08
hsa-miR-181a-3p		MIMAT0000270		Endogenous1	miRNA					FALSE	0			10.1	23.65	14.33	0.54	-1.42	N/A	0.434254	-0.822959	0.26	1.88
hsa-miR-181a-5p		MIMAT0000256		Endogenous1	miRNA					FALSE	0			35.17	44.5	38.65	18.65	-1.1	N/A	0.80818	-0.25104	0.37	2.21
hsa-miR-181b-2-3p		MIMAT0031893		Endogenous1	miRNA					FALSE	0			4.43	18.34	11.87	1.76	-2.68	N/A	0.0575397	-2.19312	0.13	1.05
hsa-miR-181b-5p+hsa-miR-181d-5p		MIMAT0000257		Endogenous1	miRNA					FALSE	0			20.35	56.33	3.82	4.17	5.32	N/A	0.107031	2.10008	0.42	67.1
hsa-miR-181c-5p		MIMAT0000258		Endogenous1	miRNA					FALSE	0			2.12	2.33	2.27	3.16	-1.07	N/A	0.913706	-0.118153	0.08	11.39
hsa-miR-181d-3p		MIMAT0026608		Endogenous1	miRNA					FALSE	0			2.99	4.68	2.25	4.72	1.33	N/A	0.731483	0.377528	0.05	33.99
hsa-miR-182-3p		MIMAT0000260		Endogenous1	miRNA					FALSE	0			8.88	24.48	4.02	4.6	2.21	N/A	0.394151	0.960597	0.16	30.47
hsa-miR-182-5p		MIMAT0000259		Endogenous1	miRNA					FALSE	0			2.9	4.78	4.93	16.43	-1.7	N/A	0.627811	-0.546351	0.01	38.4
hsa-miR-1827		MIMAT0006767		Endogenous1	miRNA					FALSE	0			22.69	54.81	78.17	6.41	-3.45	N/A	0.0118483	-3.21624	0.12	-1.42
hsa-miR-183-5p		MIMAT0000261		Endogenous1	miRNA					FALSE	0			44.9	39.64	47.29	17.01	-1.05	N/A	0.871216	-0.167111	0.46	1.94
hsa-miR-184		MIMAT0000454		Endogenous1	miRNA					FALSE	0			10.59	10.77	8.23	4.85	1.29	N/A	0.545704	0.647409	0.47	3.5
hsa-miR-185-5p		MIMAT0000455		Endogenous1	miRNA					FALSE	0			33.21	72.32	12.69	113.23	2.62	N/A	0.57476	0.644778	0	1602.58
hsa-miR-186-5p		MIMAT0000456		Endogenous1	miRNA					FALSE	0			292.39	197.52	474.37	78.43	-1.62	N/A	0.044523	-2.29658	0.38	-1.01
hsa-miR-187-3p		MIMAT0000262		Endogenous1	miRNA					FALSE	0			34.82	85.48	82.46	82.58	-2.37	N/A	0.18262	-1.54143	0.1	1.78
hsa-miR-188-3p		MIMAT0004613		Endogenous1	miRNA					FALSE	0			2.22	2.52	1.09	0.17	2.03	N/A	0.0341559	2.4786	1.06	3.87
hsa-miR-188-5p		MIMAT0000457		Endogenous1	miRNA					FALSE	0			22.86	20.97	198.71	71.2	-8.69	N/A	0.00010035	-6.76016	0.06	-4.16
hsa-miR-18a-5p		MIMAT0000072		Endogenous1	miRNA					FALSE	0			18.41	22.64	2.04	3.3	9.02	N/A	0.0420817	3.34315	1.11	73.15
hsa-miR-18b-5p		MIMAT0001412		Endogenous1	miRNA					FALSE	0			2.45	2.27	1.09	0.17	2.25	N/A	0.00840898	3.29689	1.29	3.92
hsa-miR-1908-3p		MIMAT0026916		Endogenous1	miRNA					FALSE	0			2.63	2.28	4.16	4.9	-1.58	N/A	0.593242	-0.611589	0.03	15.89
hsa-miR-1908-5p		MIMAT0007881		Endogenous1	miRNA					FALSE	0			2.17	2.32	2.02	1.21	1.08	N/A	0.873308	0.169953	0.27	4.28
hsa-miR-1909-3p		MIMAT0007883		Endogenous1	miRNA					FALSE	0			3.06	2.58	1.09	0.17	2.8	N/A	0.00237294	4.08661	1.58	4.96
hsa-miR-190a-3p		MIMAT0026482		Endogenous1	miRNA					FALSE	0			7.84	38.51	1.56	1.67	5.03	N/A	0.0535125	2.24838	0.96	26.39
hsa-miR-190a-5p		MIMAT0000458		Endogenous1	miRNA					FALSE	0			13.52	24.05	117.81	23.22	-8.72	N/A	7.022e-05	-6.66982	0.06	-4.18
hsa-miR-190b		MIMAT0004929		Endogenous1	miRNA					FALSE	0			6.55	6.31	5.82	12.95	1.12	N/A	0.911992	0.12344	0.02	68.2
hsa-miR-191-5p		MIMAT0000440		Endogenous1	miRNA					FALSE	0			23.94	46.79	50.55	112.94	-2.11	N/A	0.422708	-0.901564	0.03	6.62
hsa-miR-1910-3p		MIMAT0026917		Endogenous1	miRNA					FALSE	0			1.95	2.41	1.38	0.53	1.41	N/A	0.31974	1.05994	0.67	3
hsa-miR-1910-5p		MIMAT0007884		Endogenous1	miRNA					FALSE	0			4.95	10.09	14.28	67.78	-2.89	N/A	0.410948	-0.979859	0	36.37
hsa-miR-1915-3p		MIMAT0007892		Endogenous1	miRNA					FALSE	0			1518.33	8096.85	2162.03	3631.07	-1.42	N/A	0.751887	-0.335296	0.04	13.11
hsa-miR-192-5p		MIMAT0000222		Endogenous1	miRNA					FALSE	0			13.24	19.13	16.42	4.69	-1.24	N/A	0.61709	-0.516047	0.31	2.07
hsa-miR-193a-3p		MIMAT0000459		Endogenous1	miRNA					FALSE	0			1.95	2.41	3.36	5.58	-1.72	N/A	0.485531	-0.805278	0.03	10.61
hsa-miR-193a-5p+hsa-miR-193b-5p		MIMAT0004614		Endogenous1	miRNA					FALSE	0			4.51	7.22	5.41	8.49	-1.2	N/A	0.856775	-0.198488	0.02	43.29
hsa-miR-193b-3p		MIMAT0002819		Endogenous1	miRNA					FALSE	0			2.22	2.33	2.67	8.58	-1.2	N/A	0.851223	-0.209084	0.02	37.86
hsa-miR-194-5p		MIMAT0000460		Endogenous1	miRNA					FALSE	0			4.98	8.73	1.09	0.17	4.56	N/A	0.00231499	4.21454	1.99	10.46
hsa-miR-195-5p		MIMAT0000461		Endogenous1	miRNA					FALSE	0			36.61	35.5	94.47	33.91	-2.58	N/A	0.0298774	-2.55187	0.17	-1.11
hsa-miR-196a-3p		MIMAT0004562		Endogenous1	miRNA					FALSE	0			2.09	2.36	1.67	1.47	1.25	N/A	0.659703	0.476792	0.29	5.44
hsa-miR-196a-5p		MIMAT0000226		Endogenous1	miRNA					FALSE	0			106.28	94.46	152.83	9.86	-1.44	N/A	0.0977599	-1.85769	0.44	1.09
hsa-miR-196b-5p		MIMAT0001080		Endogenous1	miRNA					FALSE	0			1.95	2.41	6.08	10.74	-3.12	N/A	0.197227	-1.69998	0.02	5.7
hsa-miR-197-3p		MIMAT0000227		Endogenous1	miRNA					FALSE	0			7.13	28.3	20.59	18.15	-2.89	N/A	0.120478	-1.7902	0.08	1.48
hsa-miR-197-5p		MIMAT0022691		Endogenous1	miRNA					FALSE	0			33.91	29.34	32.06	27.77	1.06	N/A	0.932409	0.0913741	0.15	7.53
hsa-miR-1972		MIMAT0009447		Endogenous1	miRNA					FALSE	0			15.73	25.34	14.23	18.18	1.11	N/A	0.904058	0.131987	0.04	29.27
hsa-miR-1973		MIMAT0009448		Endogenous1	miRNA					FALSE	0			20.02	36.82	10.25	0.79	1.95	N/A	0.0909488	1.91305	0.87	4.37
hsa-miR-1976		MIMAT0009451		Endogenous1	miRNA					FALSE	0			2.41	4.94	1.09	0.17	2.2	N/A	0.0574247	2.18126	0.96	5.08
hsa-miR-198		MIMAT0000228		Endogenous1	miRNA					FALSE	0			3.83	3.95	13.74	2.08	-3.59	N/A	0.00330801	-3.95794	0.13	-1.73
hsa-miR-199a-3p+hsa-miR-199b-3p		MIMAT0000232		Endogenous1	miRNA					FALSE	0			242.68	261.1	199.23	12.82	1.22	N/A	0.484493	0.731699	0.65	2.27
hsa-miR-199a-5p		MIMAT0000231		Endogenous1	miRNA					FALSE	0			48.63	65.67	28.9	10.2	1.68	N/A	0.16338	1.52048	0.76	3.71
hsa-miR-199b-5p		MIMAT0000263		Endogenous1	miRNA					FALSE	0			5.47	3.33	16.68	5.35	-3.05	N/A	0.00324366	-4.07791	0.17	-1.62
hsa-miR-19a-3p		MIMAT0000073		Endogenous1	miRNA					FALSE	0			11.81	16.48	6.9	34.26	1.71	N/A	0.678758	0.47048	0.01	231.09
hsa-miR-19b-3p		MIMAT0000074		Endogenous1	miRNA					FALSE	0			35.66	190.2	212.37	101.95	-5.96	N/A	0.0662164	-2.07051	0.02	1.18
hsa-miR-200a-3p		MIMAT0000682		Endogenous1	miRNA					FALSE	0			32.18	29.95	9.8	9.23	3.28	N/A	0.0733291	2.43895	0.7	15.47
hsa-miR-200b-3p		MIMAT0000318		Endogenous1	miRNA					FALSE	0			1.95	2.41	1.98	1.79	-1.01	N/A	0.977235	-0.0304249	0.22	4.37
hsa-miR-200c-3p		MIMAT0000617		Endogenous1	miRNA					FALSE	0			6.34	25.82	12.55	1.43	-1.98	N/A	0.239856	-1.26676	0.15	1.75
hsa-miR-202-3p		MIMAT0002811		Endogenous1	miRNA					FALSE	0			3.11	3.41	5.45	7.11	-1.75	N/A	0.438559	-0.8856	0.08	4.27
hsa-miR-203a-3p		MIMAT0000264		Endogenous1	miRNA					FALSE	0			99.75	83.94	28.49	16.06	3.5	N/A	0.0269435	3.49314	1.12	10.97
hsa-miR-203a-5p		MIMAT0031890		Endogenous1	miRNA					FALSE	0			21.02	31.38	2.46	2.02	8.54	N/A	0.00783849	4.37862	2.19	33.3
hsa-miR-204-5p		MIMAT0000265		Endogenous1	miRNA					FALSE	0			1.95	2.41	1.09	0.17	1.79	N/A	0.057854	2.15704	0.97	3.28
hsa-miR-205-5p		MIMAT0000266		Endogenous1	miRNA					FALSE	0			3.22	7.89	13.15	5.61	-4.09	N/A	0.0114884	-3.22803	0.09	-1.5
hsa-miR-2053		MIMAT0009978		Endogenous1	miRNA					FALSE	0			3.3	6.76	5.84	4.41	-1.77	N/A	0.286026	-1.16197	0.17	1.88
hsa-miR-206		MIMAT0000462		Endogenous1	miRNA					FALSE	0			58.18	87.91	78.8	65.01	-1.35	N/A	0.589785	-0.566621	0.2	2.74
hsa-miR-208a-3p		MIMAT0000241		Endogenous1	miRNA					FALSE	0			26.07	89.55	200	10.73	-7.67	N/A	0.00268349	-4.26704	0.04	-2.55
hsa-miR-208b-3p		MIMAT0004960		Endogenous1	miRNA					FALSE	0			17.79	24.73	19.12	2.45	-1.08	N/A	0.83786	-0.210874	0.42	2.06
hsa-miR-208b-5p		MIMAT0026722		Endogenous1	miRNA					FALSE	0			2.4	7.09	1.22	0.21	1.97	N/A	0.10976	1.77287	0.83	4.66
hsa-miR-20a-5p+hsa-miR-20b-5p		MIMAT0000075		Endogenous1	miRNA					FALSE	0			65.19	132.19	59.39	199.65	1.1	N/A	0.928884	0.0971402	0.02	67.85
hsa-miR-21-5p		MIMAT0000076		Endogenous1	miRNA					FALSE	0			155.81	150.92	32.33	17.43	4.82	N/A	0.0167278	3.9327	1.59	14.62
hsa-miR-210-3p		MIMAT0000267		Endogenous1	miRNA					FALSE	0			8.98	7.75	8.95	2.55	1	N/A	0.992078	0.010189	0.49	2.06
hsa-miR-210-5p		MIMAT0026475		Endogenous1	miRNA					FALSE	0			4.48	3.61	1.9	2.49	2.36	N/A	0.229954	1.49846	0.38	14.61
hsa-miR-211-3p		MIMAT0022694		Endogenous1	miRNA					FALSE	0			12.97	16.6	3.8	4.59	3.41	N/A	0.155193	1.80199	0.39	29.72
hsa-miR-211-5p		MIMAT0000268		Endogenous1	miRNA					FALSE	0			1.95	2.41	1.09	0.17	1.79	N/A	0.057854	2.15704	0.97	3.28
hsa-miR-2110		MIMAT0010133		Endogenous1	miRNA					FALSE	0			7.37	10.76	7.96	4.54	-1.08	N/A	0.870875	-0.171612	0.27	3.21
hsa-miR-2113		MIMAT0009206		Endogenous1	miRNA					FALSE	0			2.37	2.59	1.09	0.17	2.17	N/A	0.0248477	2.67139	1.13	4.19
hsa-miR-2116-5p		MIMAT0011160		Endogenous1	miRNA					FALSE	0			704.99	580.77	463.44	151.09	1.52	N/A	0.188809	1.424	0.77	3
hsa-miR-2117		MIMAT0011162		Endogenous1	miRNA					FALSE	0			195.03	137.04	124.41	4.21	1.57	N/A	0.0458243	2.35334	1.01	2.44
hsa-miR-212-3p		MIMAT0000269		Endogenous1	miRNA					FALSE	0			53.14	42.21	33.71	6.62	1.58	N/A	0.0733324	2.0018	0.94	2.64
hsa-miR-214-3p		MIMAT0000271		Endogenous1	miRNA					FALSE	0			2.33	2.46	3.82	3.84	-1.64	N/A	0.480856	-0.80612	0.04	8.61
hsa-miR-215-5p		MIMAT0000272		Endogenous1	miRNA					FALSE	0			15.39	45.07	18.2	4.24	-1.18	N/A	0.694465	-0.405196	0.33	2.16
hsa-miR-216a-5p		MIMAT0000273		Endogenous1	miRNA					FALSE	0			6.67	28.31	4.21	6.64	1.58	N/A	0.625395	0.538288	0.1	24.04
hsa-miR-216b-5p		MIMAT0004959		Endogenous1	miRNA					FALSE	0			189.62	145.03	187.81	8.4	1.01	N/A	0.964421	0.0459783	0.62	1.63
hsa-miR-217		MIMAT0000274		Endogenous1	miRNA					FALSE	0			14.23	18.84	17.46	8.62	-1.23	N/A	0.67206	-0.439659	0.27	2.45
hsa-miR-218-5p		MIMAT0000275		Endogenous1	miRNA					FALSE	0			67.82	47.6	18.2	12.46	3.73	N/A	0.0607978	3.01529	0.57	24.35
hsa-miR-219a-1-3p		MIMAT0004567		Endogenous1	miRNA					FALSE	0			1.95	2.41	4.97	1.65	-2.55	N/A	0.0207812	-2.86273	0.18	-1.2
hsa-miR-219a-2-3p		MIMAT0004675		Endogenous1	miRNA					FALSE	0			34.79	30.53	31.93	19.16	1.09	N/A	0.858899	0.188826	0.31	3.86
hsa-miR-219a-5p		MIMAT0000276		Endogenous1	miRNA					FALSE	0			47.32	46.38	43.11	9.52	1.1	N/A	0.768594	0.302449	0.55	2.21
hsa-miR-219b-3p		MIMAT0019748		Endogenous1	miRNA					FALSE	0			176.41	222.3	143.21	20.68	1.23	N/A	0.468795	0.75549	0.66	2.3
hsa-miR-22-3p		MIMAT0000077		Endogenous1	miRNA					FALSE	0			42.19	301.44	31.08	143.08	1.36	N/A	0.87541	0.169967	0	414.92
hsa-miR-221-3p		MIMAT0000278		Endogenous1	miRNA					FALSE	0			3.5	3.22	6.88	5.93	-1.96	N/A	0.230787	-1.41591	0.11	2.32
hsa-miR-221-5p		MIMAT0004568		Endogenous1	miRNA					FALSE	0			1.95	2.41	1.09	0.17	1.79	N/A	0.057854	2.15704	0.97	3.28
hsa-miR-222-3p		MIMAT0000279		Endogenous1	miRNA					FALSE	0			76.22	102.96	91.85	42.95	-1.21	N/A	0.687984	-0.41617	0.3	2.33
hsa-miR-223-3p		MIMAT0000280		Endogenous1	miRNA					FALSE	0			127.7	142	84.3	107.46	1.51	N/A	0.51467	0.729086	0.25	9.28
hsa-miR-224-5p		MIMAT0000281		Endogenous1	miRNA					FALSE	0			4.48	9.4	18.04	5.11	-4.03	N/A	0.0128392	-3.03675	0.09	-1.43
hsa-miR-2278		MIMAT0011778		Endogenous1	miRNA					FALSE	0			1.95	2.41	3.13	6.71	-1.6	N/A	0.594087	-0.607702	0.02	17.7
hsa-miR-23a-3p		MIMAT0000078		Endogenous1	miRNA					FALSE	0			36.43	68.59	52.93	47.77	-1.45	N/A	0.541114	-0.644177	0.17	2.84
hsa-miR-23b-3p		MIMAT0000418		Endogenous1	miRNA					FALSE	0			2.58	2.75	1.21	0.2	2.12	N/A	0.0243416	2.6677	1.12	4.02
hsa-miR-23c		MIMAT0018000		Endogenous1	miRNA					FALSE	0			15.53	29.54	31.97	7.36	-2.06	N/A	0.135097	-1.63702	0.18	1.32
hsa-miR-24-3p		MIMAT0000080		Endogenous1	miRNA					FALSE	0			6.87	10.33	5.37	7.39	1.28	N/A	0.717139	0.390535	0.17	9.61
hsa-miR-25-3p		MIMAT0000081		Endogenous1	miRNA					FALSE	0			58.94	175.23	96.56	689.45	-1.64	N/A	0.735452	-0.371768	0	184.7
hsa-miR-25-5p		MIMAT0004498		Endogenous1	miRNA					FALSE	0			23.85	72.28	16.92	1.74	1.41	N/A	0.469097	0.758713	0.5	4
hsa-miR-2682-5p		MIMAT0013517		Endogenous1	miRNA					FALSE	0			6.48	4.49	2.34	3.02	2.76	N/A	0.191564	1.78054	0.24	32.27
hsa-miR-26a-5p		MIMAT0000082		Endogenous1	miRNA					FALSE	0			142.71	104.15	52.89	19.84	2.7	N/A	0.0188791	3.66045	1.27	5.73
hsa-miR-26b-5p		MIMAT0000083		Endogenous1	miRNA					FALSE	0			79.48	62.28	211.73	24.32	-2.66	N/A	0.0145447	-3.0416	0.18	-1.27
hsa-miR-27a-3p		MIMAT0000084		Endogenous1	miRNA					FALSE	0			4.21	23.78	3.52	0.86	1.2	N/A	0.716771	0.374	0.41	3.53
hsa-miR-27b-3p		MIMAT0000419		Endogenous1	miRNA					FALSE	0			21.42	57.51	19.03	5.04	1.13	N/A	0.820489	0.23339	0.36	3.55
hsa-miR-28-3p		MIMAT0004502		Endogenous1	miRNA					FALSE	0			60.03	43.64	50.83	13.77	1.18	N/A	0.545367	0.627342	0.65	2.15
hsa-miR-28-5p		MIMAT0000085		Endogenous1	miRNA					FALSE	0			32.97	63.03	17.64	7.49	1.87	N/A	0.129222	1.66864	0.8	4.36
hsa-miR-296-3p		MIMAT0004679		Endogenous1	miRNA					FALSE	0			1.95	2.41	1.72	2.48	1.13	N/A	0.84682	0.210762	0.09	14.91
hsa-miR-296-5p		MIMAT0000690		Endogenous1	miRNA					FALSE	0			5.31	11.77	5.34	27.52	-1.01	N/A	0.996181	-0.00529758	0.01	125.73
hsa-miR-297		MIMAT0004450		Endogenous1	miRNA					FALSE	0			2.03	2.37	1.09	0.17	1.86	N/A	0.0395068	2.38285	1.03	3.34
hsa-miR-298		MIMAT0004901		Endogenous1	miRNA					FALSE	0			14.28	40.53	26.85	4.92	-1.88	N/A	0.224074	-1.30885	0.17	1.62
hsa-miR-299-3p		MIMAT0000687		Endogenous1	miRNA					FALSE	0			3.9	16.64	1.09	0.17	3.57	N/A	0.0208229	2.82447	1.26	10.09
hsa-miR-299-5p		MIMAT0002890		Endogenous1	miRNA					FALSE	0			23.24	17.09	34.86	13.82	-1.5	N/A	0.228204	-1.35543	0.31	1.44
hsa-miR-29a-3p		MIMAT0000086		Endogenous1	miRNA					FALSE	0			4.7	3.82	28.17	10.92	-5.99	N/A	0.00114086	-5.29474	0.07	-2.62
hsa-miR-29b-3p		MIMAT0000100		Endogenous1	miRNA					FALSE	0			1.98	2.4	2.08	3.18	-1.05	N/A	0.945186	-0.0749974	0.07	13.97
hsa-miR-29c-3p		MIMAT0000681		Endogenous1	miRNA					FALSE	0			17.34	11.83	26.08	22.04	-1.5	N/A	0.520538	-0.734417	0.06	7.26
hsa-miR-300		MIMAT0004903		Endogenous1	miRNA					FALSE	0			4.77	5.83	11.75	3.84	-2.47	N/A	0.0580782	-2.14135	0.16	1.05
hsa-miR-301a-3p		MIMAT0000688		Endogenous1	miRNA					FALSE	0			2.93	4.06	2.54	3.81	1.15	N/A	0.847356	0.207945	0.13	10.02
hsa-miR-301a-5p		MIMAT0022696		Endogenous1	miRNA					FALSE	0			49.29	51.41	23.59	5.54	2.09	N/A	0.0329405	2.47291	1.06	4.1
hsa-miR-301b-3p		MIMAT0004958		Endogenous1	miRNA					FALSE	0			33.53	49.16	62.85	16.72	-1.87	N/A	0.115725	-1.7224	0.23	1.22
hsa-miR-301b-5p		MIMAT0032026		Endogenous1	miRNA					FALSE	0			4.29	9.39	1.09	0.17	3.93	N/A	0.00467146	3.74955	1.69	9.13
hsa-miR-302a-3p		MIMAT0000684		Endogenous1	miRNA					FALSE	0			64.83	52.08	75.63	14.89	-1.17	N/A	0.531678	-0.6479	0.5	1.47
hsa-miR-302a-5p		MIMAT0000683		Endogenous1	miRNA					FALSE	0			61.09	66.87	132.91	13.15	-2.18	N/A	0.0074145	-3.44597	0.27	-1.29
hsa-miR-302b-3p		MIMAT0000715		Endogenous1	miRNA					FALSE	0			63.66	184.5	269.54	56.07	-4.23	N/A	0.0138505	-3.0502	0.08	-1.42
hsa-miR-302c-3p		MIMAT0000717		Endogenous1	miRNA					FALSE	0			67.04	74.78	38.62	7.02	1.74	N/A	0.0737019	2.00337	0.93	3.24
hsa-miR-302d-3p		MIMAT0000718		Endogenous1	miRNA					FALSE	0			1229.48	1161.68	224.27	11.75	5.48	N/A	8.462e-05	7.13038	3.16	9.5
hsa-miR-302e		MIMAT0005931		Endogenous1	miRNA					FALSE	0			5.51	23.32	5.54	1.43	-1.01	N/A	0.990774	-0.0118746	0.37	2.69
hsa-miR-302f		MIMAT0005932		Endogenous1	miRNA					FALSE	0			7.11	24.19	26.23	1.63	-3.69	N/A	0.0205979	-2.86894	0.09	-1.29
hsa-miR-3065-3p		MIMAT0015378		Endogenous1	miRNA					FALSE	0			4.28	7.55	1.73	1.69	2.48	N/A	0.165014	1.59246	0.57	10.71
hsa-miR-3065-5p		MIMAT0015066		Endogenous1	miRNA					FALSE	0			1.95	2.41	1.09	0.17	1.79	N/A	0.057854	2.15704	0.97	3.28
hsa-miR-3074-3p		MIMAT0015027		Endogenous1	miRNA					FALSE	0			235.43	164.57	64.28	4.1	3.66	N/A	0.00015207	6.43416	2.3	5.83
hsa-miR-30a-3p		MIMAT0000088		Endogenous1	miRNA					FALSE	0			30.03	46.09	27.44	8.5	1.09	N/A	0.782143	0.284396	0.53	2.24
hsa-miR-30a-5p		MIMAT0000087		Endogenous1	miRNA					FALSE	0			67.23	50.76	68.63	32.12	-1.02	N/A	0.955835	-0.0577426	0.39	2.45
hsa-miR-30b-5p		MIMAT0000420		Endogenous1	miRNA					FALSE	0			8.58	15.95	9.14	48.86	-1.06	N/A	0.960338	-0.0549276	0.01	125.37
hsa-miR-30c-5p		MIMAT0000244		Endogenous1	miRNA					FALSE	0			13.36	22.58	22.67	8.9	-1.7	N/A	0.29277	-1.11145	0.2	1.73
hsa-miR-30d-5p		MIMAT0000245		Endogenous1	miRNA					FALSE	0			48.36	124.47	25.21	64.47	1.92	N/A	0.519184	0.708649	0.1	35.79
hsa-miR-30e-3p		MIMAT0000693		Endogenous1	miRNA					FALSE	0			28.78	19.46	2.11	3.77	13.61	N/A	0.034635	3.84084	0.73	253.41
hsa-miR-30e-5p		MIMAT0000692		Endogenous1	miRNA					FALSE	0			589.8	608.73	990.75	319.15	-1.68	N/A	0.134088	-1.63624	0.29	1.22
hsa-miR-31-5p		MIMAT0000089		Endogenous1	miRNA					FALSE	0			2.11	2.34	1.09	0.17	1.93	N/A	0.0288339	2.56858	1.08	3.44
hsa-miR-3127-5p		MIMAT0014990		Endogenous1	miRNA					FALSE	0			28.77	24.14	2.11	3.72	13.66	N/A	0.0349376	3.89626	0.76	244.97
hsa-miR-3130-3p		MIMAT0014994		Endogenous1	miRNA					FALSE	0			15.03	63.83	6.91	6.81	2.17	N/A	0.305582	1.12757	0.37	12.77
hsa-miR-3131		MIMAT0014996		Endogenous1	miRNA					FALSE	0			1.95	2.41	9.76	4.01	-5.01	N/A	0.00224918	-4.66291	0.09	-2.21
hsa-miR-3136-5p		MIMAT0015003		Endogenous1	miRNA					FALSE	0			66.87	85.27	88.49	26.13	-1.32	N/A	0.395001	-0.890277	0.37	1.54
hsa-miR-3140-3p		MIMAT0015008		Endogenous1	miRNA					FALSE	0			4.05	10.02	3.68	0.87	1.1	N/A	0.808056	0.249685	0.46	2.64
hsa-miR-3140-5p		MIMAT0019204		Endogenous1	miRNA					FALSE	0			2.04	2.37	1.09	0.17	1.87	N/A	0.0376482	2.41125	1.04	3.35
hsa-miR-3144-3p		MIMAT0015015		Endogenous1	miRNA					FALSE	0			4.27	180.08	33.21	30.79	-7.78	N/A	0.0528612	-2.28461	0.02	1.07
hsa-miR-3144-5p		MIMAT0015014		Endogenous1	miRNA					FALSE	0			5.74	22.22	139.92	48.25	-24.39	N/A	0.00016904	-5.9473	0.01	-7.24
hsa-miR-3147		MIMAT0015019		Endogenous1	miRNA					FALSE	0			14.33	49.55	17.43	9.59	-1.22	N/A	0.755702	-0.320006	0.21	3.27
hsa-miR-3150b-3p		MIMAT0018194		Endogenous1	miRNA					FALSE	0			2.25	2.35	1.35	0.87	1.66	N/A	0.250719	1.29853	0.61	4.54
hsa-miR-3151-5p		MIMAT0015024		Endogenous1	miRNA					FALSE	0			9.07	22.08	11.85	4.93	-1.31	N/A	0.630921	-0.495575	0.23	2.6
hsa-miR-3158-3p		MIMAT0015032		Endogenous1	miRNA					FALSE	0			370.31	995.44	47.27	280.44	7.83	N/A	0.398504	1.03456	0	40918.2
hsa-miR-3161		MIMAT0015035		Endogenous1	miRNA					FALSE	0			787.94	990.71	504.91	25.56	1.56	N/A	0.119088	1.74011	0.87	2.81
hsa-miR-3164		MIMAT0015038		Endogenous1	miRNA					FALSE	0			4.16	3.31	21.52	19.61	-5.17	N/A	0.0330533	-3.45578	0.04	-1.14
hsa-miR-3168		MIMAT0015043		Endogenous1	miRNA					FALSE	0			13.73	18.02	7.22	5.3	1.9	N/A	0.24355	1.31883	0.54	6.65
hsa-miR-3179		MIMAT0015056		Endogenous1	miRNA					FALSE	0			1.95	2.41	1.09	0.17	1.79	N/A	0.057854	2.15704	0.97	3.28
hsa-miR-3180		MIMAT0018178		Endogenous1	miRNA					FALSE	0			27.99	65.64	133.91	217.29	-4.78	N/A	0.104505	-2.11167	0.02	2.21
hsa-miR-3180-3p		MIMAT0015058		Endogenous1	miRNA					FALSE	0			6.46	8.54	2.7	2.06	2.4	N/A	0.154956	1.67214	0.63	9.18
hsa-miR-3180-5p		MIMAT0015057		Endogenous1	miRNA					FALSE	0			1.95	2.41	2.11	3.77	-1.08	N/A	0.912534	-0.120409	0.05	16.62
hsa-miR-3182		MIMAT0015062		Endogenous1	miRNA					FALSE	0			1.98	2.4	2.22	1.39	-1.12	N/A	0.789624	-0.282148	0.29	2.78
hsa-miR-3185		MIMAT0015065		Endogenous1	miRNA					FALSE	0			9.59	93.18	13.02	35	-1.36	N/A	0.843936	-0.214453	0.01	68.68
hsa-miR-3190-3p		MIMAT0022839		Endogenous1	miRNA					FALSE	0			2.18	2.32	1.09	0.17	2	N/A	0.0236099	2.68777	1.12	3.57
hsa-miR-3192-5p		MIMAT0015076		Endogenous1	miRNA					FALSE	0			2.52	2.24	1.21	0.2	2.08	N/A	0.0146581	2.95237	1.19	3.65
hsa-miR-3195		MIMAT0015079		Endogenous1	miRNA					FALSE	0			30.79	92.75	98.64	98.25	-3.2	N/A	0.200418	-1.39004	0.05	2.15
hsa-miR-3196		MIMAT0015080		Endogenous1	miRNA					FALSE	0			3.07	2.71	1.09	0.17	2.81	N/A	0.00324365	3.90192	1.54	5.11
hsa-miR-32-5p		MIMAT0000090		Endogenous1	miRNA					FALSE	0			259.12	170.79	193.69	25.58	1.34	N/A	0.183668	1.43144	0.84	2.12
hsa-miR-3202		MIMAT0015089		Endogenous1	miRNA					FALSE	0			8.31	10.13	16.75	8.69	-2.02	N/A	0.13699	-1.67286	0.18	1.34
hsa-miR-320a		MIMAT0000510		Endogenous1	miRNA					FALSE	0			20.78	141.76	36.71	20.97	-1.77	N/A	0.410847	-0.858436	0.13	2.54
hsa-miR-320b		MIMAT0005792		Endogenous1	miRNA					FALSE	0			2.12	2.4	2.22	1.39	-1.05	N/A	0.916076	-0.110901	0.3	3.01
hsa-miR-320c		MIMAT0005793		Endogenous1	miRNA					FALSE	0			2.95	9.18	1.09	0.17	2.7	N/A	0.0357861	2.47918	1.07	6.8
hsa-miR-320d		MIMAT0006764		Endogenous1	miRNA					FALSE	0			468.35	641.08	199.99	31.04	2.34	N/A	0.0128083	3.05969	1.25	4.39
hsa-miR-320e		MIMAT0015072		Endogenous1	miRNA					FALSE	0			36520.6	36215.4	25744.4	47091.7	1.42	N/A	0.765596	0.330222	0.01	135.04
hsa-miR-323a-3p		MIMAT0000755		Endogenous1	miRNA					FALSE	0			1.95	2.41	7.64	4.6	-3.92	N/A	0.0296423	-3.16958	0.08	-1.18
hsa-miR-323a-5p		MIMAT0004696		Endogenous1	miRNA					FALSE	0			1.95	2.41	1.09	0.17	1.79	N/A	0.057854	2.15704	0.97	3.28
hsa-miR-323b-3p		MIMAT0015050		Endogenous1	miRNA					FALSE	0			2.95	7.23	2.76	9.56	1.07	N/A	0.947459	0.072096	0.02	66.55
hsa-miR-323b-5p		MIMAT0001630		Endogenous1	miRNA					FALSE	0			2.45	5.98	1.85	3.31	1.32	N/A	0.71765	0.393496	0.14	12.55
hsa-miR-324-3p		MIMAT0000762		Endogenous1	miRNA					FALSE	0			27.8	48.73	27.29	3.52	1.02	N/A	0.966428	0.0433437	0.38	2.73
hsa-miR-324-5p		MIMAT0000761		Endogenous1	miRNA					FALSE	0			2.48	2.89	2.88	11.03	-1.16	N/A	0.891389	-0.151704	0.01	55.65
hsa-miR-325		MIMAT0000771		Endogenous1	miRNA					FALSE	0			4.17	13.84	8.5	0.61	-2.04	N/A	0.164619	-1.52726	0.17	1.44
hsa-miR-326		MIMAT0000756		Endogenous1	miRNA					FALSE	0			1.95	2.41	1.09	0.17	1.79	N/A	0.057854	2.15704	0.97	3.28
hsa-miR-328-3p		MIMAT0000752		Endogenous1	miRNA					FALSE	0			1.95	2.41	1.09	0.17	1.79	N/A	0.057854	2.15704	0.97	3.28
hsa-miR-328-5p		MIMAT0026486		Endogenous1	miRNA					FALSE	0			56.31	330.87	44.05	53.92	1.28	N/A	0.736616	0.351501	0.23	7.07
hsa-miR-329-3p		MIMAT0001629		Endogenous1	miRNA					FALSE	0			2.75	5.18	5.24	6.13	-1.91	N/A	0.469771	-0.819668	0.04	6.43
hsa-miR-329-5p		MIMAT0026555		Endogenous1	miRNA					FALSE	0			3.46	6.24	11.03	2.87	-3.19	N/A	0.0107218	-3.12906	0.14	-1.38
hsa-miR-330-3p		MIMAT0000751		Endogenous1	miRNA					FALSE	0			3.1	5.73	2.11	3.77	1.47	N/A	0.619542	0.54969	0.16	13.51
hsa-miR-330-5p		MIMAT0004693		Endogenous1	miRNA					FALSE	0			3.63	3.74	2.63	2.94	1.38	N/A	0.591968	0.590853	0.24	7.89
hsa-miR-331-3p		MIMAT0000760		Endogenous1	miRNA					FALSE	0			16.59	18.89	23.73	10.23	-1.43	N/A	0.419777	-0.842268	0.27	1.83
hsa-miR-331-5p		MIMAT0004700		Endogenous1	miRNA					FALSE	0			2.4	2.37	1.09	0.17	2.2	N/A	0.012575	3.06298	1.23	3.93
hsa-miR-335-5p		MIMAT0000765		Endogenous1	miRNA					FALSE	0			5.51	5.77	1.73	1.56	3.18	N/A	0.0778537	2.16357	0.8	12.59
hsa-miR-337-3p		MIMAT0000754		Endogenous1	miRNA					FALSE	0			168.85	131.38	41.3	6.18	4.09	N/A	0.00011031	6.21487	2.45	6.83
hsa-miR-337-5p		MIMAT0004695		Endogenous1	miRNA					FALSE	0			2.52	2.23	5.02	6.18	-1.99	N/A	0.426615	-0.948787	0.02	11.35
hsa-miR-338-5p		MIMAT0004701		Endogenous1	miRNA					FALSE	0			2.75	4.25	1.63	1.29	1.69	N/A	0.321496	1.0901	0.49	5.86
hsa-miR-339-3p		MIMAT0004702		Endogenous1	miRNA					FALSE	0			2.28	2.75	1.22	0.21	1.87	N/A	0.0663022	2.07232	0.94	3.71
hsa-miR-339-5p		MIMAT0000764		Endogenous1	miRNA					FALSE	0			8.64	7.96	5.4	11.23	1.6	N/A	0.657488	0.5007	0.03	91.28
hsa-miR-33a-5p		MIMAT0000091		Endogenous1	miRNA					FALSE	0			12.8	33.88	16.04	3.96	-1.25	N/A	0.648856	-0.470674	0.27	2.36
hsa-miR-33b-5p		MIMAT0003301		Endogenous1	miRNA					FALSE	0			11.23	24.53	23.9	10.45	-2.13	N/A	0.110663	-1.80657	0.17	1.26
hsa-miR-340-5p		MIMAT0004692		Endogenous1	miRNA					FALSE	0			9.33	12.9	16.22	5.15	-1.74	N/A	0.291883	-1.11335	0.19	1.77
hsa-miR-342-3p		MIMAT0000753		Endogenous1	miRNA					FALSE	0			5.98	7.11	22.36	22.88	-3.74	N/A	0.0626689	-2.47154	0.06	1.18
hsa-miR-342-5p		MIMAT0004694		Endogenous1	miRNA					FALSE	0			2.03	2.37	2.18	4.25	-1.08	N/A	0.922734	-0.106727	0.05	18.71
hsa-miR-345-3p		MIMAT0022698		Endogenous1	miRNA					FALSE	0			6.91	8.02	3.28	2.24	2.11	N/A	0.240461	1.33692	0.45	9.89
hsa-miR-345-5p		MIMAT0000772		Endogenous1	miRNA					FALSE	0			1.95	2.41	2.17	4.13	-1.11	N/A	0.889977	-0.152035	0.05	17.89
hsa-miR-346		MIMAT0000773		Endogenous1	miRNA					FALSE	0			10.16	46.45	18.34	2.82	-1.8	N/A	0.280304	-1.15301	0.17	1.8
hsa-miR-34a-5p		MIMAT0000255		Endogenous1	miRNA					FALSE	0			19.98	29.16	17.62	12.4	1.13	N/A	0.789041	0.279974	0.36	3.6
hsa-miR-34b-3p		MIMAT0004676		Endogenous1	miRNA					FALSE	0			1.95	2.41	2.81	2.62	-1.44	N/A	0.579083	-0.620695	0.05	8.8
hsa-miR-34c-3p		MIMAT0004677		Endogenous1	miRNA					FALSE	0			6.87	9.92	16.9	4.37	-2.46	N/A	0.0228343	-2.68772	0.19	-1.15
hsa-miR-34c-5p		MIMAT0000686		Endogenous1	miRNA					FALSE	0			8.13	16.24	15.87	4.2	-1.95	N/A	0.107074	-1.77277	0.22	1.2
hsa-miR-3605-3p		MIMAT0017982		Endogenous1	miRNA					FALSE	0			1.98	2.4	1.09	0.17	1.81	N/A	0.0518328	2.22291	0.99	3.33
hsa-miR-3605-5p		MIMAT0017981		Endogenous1	miRNA					FALSE	0			6.09	13.28	1.09	0.17	5.58	N/A	0.00170037	4.4485	2.29	13.6
hsa-miR-361-3p		MIMAT0004682		Endogenous1	miRNA					FALSE	0			3.54	7.77	1.67	1.47	2.12	N/A	0.200931	1.46094	0.57	7.93
hsa-miR-361-5p		MIMAT0000703		Endogenous1	miRNA					FALSE	0			9.48	33.93	16.3	3.69	-1.72	N/A	0.291205	-1.12134	0.19	1.77
hsa-miR-3613-3p		MIMAT0017991		Endogenous1	miRNA					FALSE	0			31.29	42.05	18.02	10.36	1.74	N/A	0.266637	1.19178	0.6	5.05
hsa-miR-3613-5p		MIMAT0017990		Endogenous1	miRNA					FALSE	0			2.55	5.73	3.09	3.69	-1.21	N/A	0.796947	-0.277774	0.09	7.55
hsa-miR-3614-3p		MIMAT0017993		Endogenous1	miRNA					FALSE	0			18.36	22.85	40.74	10.49	-2.22	N/A	0.0268673	-2.60314	0.23	-1.11
hsa-miR-3614-5p		MIMAT0017992		Endogenous1	miRNA					FALSE	0			2.04	2.56	1.09	0.17	1.87	N/A	0.0535268	2.20777	0.98	3.55
hsa-miR-3615		MIMAT0017994		Endogenous1	miRNA					FALSE	0			2.58	2.51	2.21	4.01	1.17	N/A	0.834373	0.230162	0.06	21.85
hsa-miR-362-3p		MIMAT0004683		Endogenous1	miRNA					FALSE	0			75.08	89.23	1.09	0.17	68.77	N/A	5e-08	15.3595	36.88	128.25
hsa-miR-362-5p		MIMAT0000705		Endogenous1	miRNA					FALSE	0			11.09	9.32	7.98	8.88	1.39	N/A	0.628704	0.538034	0.1	19.48
hsa-miR-363-3p		MIMAT0000707		Endogenous1	miRNA					FALSE	0			67.03	92.46	74.71	10.09	-1.11	N/A	0.716496	-0.374627	0.47	1.73
hsa-miR-363-5p		MIMAT0003385		Endogenous1	miRNA					FALSE	0			105.25	139.06	11.53	5.57	9.13	N/A	0.0016693	5.29355	3.28	25.37
hsa-miR-365a-3p+hsa-miR-365b-3p		MIMAT0000710		Endogenous1	miRNA					FALSE	0			14.44	9.56	21.06	13.24	-1.46	N/A	0.466188	-0.817848	0.16	2.98
hsa-miR-365b-5p		MIMAT0022833		Endogenous1	miRNA					FALSE	0			1.95	2.41	2.45	1.37	-1.26	N/A	0.607818	-0.54968	0.25	2.53
hsa-miR-367-3p		MIMAT0000719		Endogenous1	miRNA					FALSE	0			49.51	193.48	339.47	82.92	-6.86	N/A	0.00227993	-4.17267	0.05	-2.41
hsa-miR-369-3p		MIMAT0000721		Endogenous1	miRNA					FALSE	0			4.77	6.52	1.72	2.48	2.77	N/A	0.189509	1.6262	0.38	20.42
hsa-miR-369-5p		MIMAT0001621		Endogenous1	miRNA					FALSE	0			1.95	2.41	1.09	0.17	1.79	N/A	0.057854	2.15704	0.97	3.28
hsa-miR-3690		MIMAT0018119		Endogenous1	miRNA					FALSE	0			1.95	2.41	1.09	0.17	1.79	N/A	0.057854	2.15704	0.97	3.28
hsa-miR-370-3p		MIMAT0000722		Endogenous1	miRNA					FALSE	0			24.91	17.35	19.19	7.04	1.3	N/A	0.391881	0.952103	0.61	2.78
hsa-miR-370-5p		MIMAT0026483		Endogenous1	miRNA					FALSE	0			6.28	10.52	6.27	13.17	1	N/A	0.998482	0.00208169	0.02	52.58
hsa-miR-371a-5p		MIMAT0004687		Endogenous1	miRNA					FALSE	0			50.66	38.66	40.01	20.27	1.27	N/A	0.543882	0.676934	0.42	3.84
hsa-miR-371b-5p		MIMAT0019892		Endogenous1	miRNA					FALSE	0			6.62	22.16	2.65	1.49	2.5	N/A	0.137311	1.65644	0.68	9.26
hsa-miR-372-3p		MIMAT0000724		Endogenous1	miRNA					FALSE	0			3.22	2.42	5.53	7.84	-1.72	N/A	0.549394	-0.69226	0.02	16.71
hsa-miR-373-3p		MIMAT0000726		Endogenous1	miRNA					FALSE	0			9.19	10.92	3.7	12.05	2.48	N/A	0.421317	0.953902	0.04	149.25
hsa-miR-374a-3p		MIMAT0004688		Endogenous1	miRNA					FALSE	0			7.99	20.85	6.72	8.47	1.19	N/A	0.80483	0.260319	0.22	6.52
hsa-miR-374a-5p		MIMAT0000727		Endogenous1	miRNA					FALSE	0			71.92	43.74	390.87	51.4	-5.43	N/A	7.056e-05	-6.76036	0.1	-3.08
hsa-miR-374b-5p		MIMAT0004955		Endogenous1	miRNA					FALSE	0			42.77	23.71	46.98	9.23	-1.1	N/A	0.630498	-0.498412	0.59	1.41
hsa-miR-374c-5p		MIMAT0018443		Endogenous1	miRNA					FALSE	0			2.09	2.36	3.65	4.44	-1.75	N/A	0.441262	-0.894737	0.04	8.44
hsa-miR-375		MIMAT0000728		Endogenous1	miRNA					FALSE	0			2.36	2.44	1.63	1.29	1.45	N/A	0.448678	0.834749	0.42	4.97
hsa-miR-376a-2-5p		MIMAT0022928		Endogenous1	miRNA					FALSE	0			20.95	25.33	57.11	12.03	-2.73	N/A	0.0185081	-2.83237	0.16	-1.22
hsa-miR-376a-3p		MIMAT0000729		Endogenous1	miRNA					FALSE	0			109.92	112.65	99.33	9.46	1.11	N/A	0.718516	0.372523	0.59	2.07
hsa-miR-376b-3p		MIMAT0002172		Endogenous1	miRNA					FALSE	0			2.12	2.4	2.1	0.69	1.01	N/A	0.973321	0.0344663	0.47	2.16
hsa-miR-376c-3p		MIMAT0000720		Endogenous1	miRNA					FALSE	0			5.53	16	14.14	1.17	-2.56	N/A	0.0608081	-2.17224	0.14	1.06
hsa-miR-376c-5p		MIMAT0022861		Endogenous1	miRNA					FALSE	0			2.73	2.68	1.09	0.17	2.5	N/A	0.010869	3.17055	1.3	4.8
hsa-miR-377-3p		MIMAT0000730		Endogenous1	miRNA					FALSE	0			18.51	31.06	17.09	4.5	1.08	N/A	0.848851	0.195648	0.43	2.73
hsa-miR-378b		MIMAT0014999		Endogenous1	miRNA					FALSE	0			21.99	5.89	22.69	17.03	-1.03	N/A	0.943177	-0.079505	0.18	5.3
hsa-miR-378c		MIMAT0016847		Endogenous1	miRNA					FALSE	0			1.95	2.41	1.09	0.17	1.79	N/A	0.057854	2.15704	0.97	3.28
hsa-miR-378d		MIMAT0018926		Endogenous1	miRNA					FALSE	0			5.9	26.23	1.67	1.47	3.53	N/A	0.0737511	2.06169	0.83	14.98
hsa-miR-378e		MIMAT0018927		Endogenous1	miRNA					FALSE	0			3.22	103.91	1.09	0.17	2.95	N/A	0.119521	1.73511	0.7	12.4
hsa-miR-378f		MIMAT0018932		Endogenous1	miRNA					FALSE	0			107.02	78.68	118.18	27.8	-1.1	N/A	0.710597	-0.38197	0.5	1.63
hsa-miR-378g		MIMAT0018937		Endogenous1	miRNA					FALSE	0			23.03	78.31	18.49	12.56	1.25	N/A	0.716852	0.38182	0.28	5.46
hsa-miR-378h		MIMAT0018984		Endogenous1	miRNA					FALSE	0			570.85	908.14	179.04	29.49	3.19	N/A	0.00531843	3.62921	1.55	6.57
hsa-miR-378i		MIMAT0019074		Endogenous1	miRNA					FALSE	0			107.14	167.69	34.05	9.3	3.15	N/A	0.00774579	3.32044	1.44	6.87
hsa-miR-379-5p		MIMAT0000733		Endogenous1	miRNA					FALSE	0			187.53	332.17	251.99	18.99	-1.34	N/A	0.322024	-1.05232	0.39	1.42
hsa-miR-380-3p		MIMAT0000735		Endogenous1	miRNA					FALSE	0			3.23	4.46	1.9	2.49	1.7	N/A	0.433598	0.875366	0.25	11.82
hsa-miR-381-3p		MIMAT0000736		Endogenous1	miRNA					FALSE	0			1.95	2.41	4.98	3.64	-2.55	N/A	0.115128	-2.01984	0.09	1.71
hsa-miR-381-5p		MIMAT0022862		Endogenous1	miRNA					FALSE	0			9.29	7.42	9.83	5.31	-1.06	N/A	0.89072	-0.147465	0.28	3.14
hsa-miR-382-3p		MIMAT0022697		Endogenous1	miRNA					FALSE	0			10.31	20.66	17.58	7.54	-1.71	N/A	0.347679	-0.985861	0.17	2
hsa-miR-382-5p		MIMAT0000737		Endogenous1	miRNA					FALSE	0			2.51	3.34	1.51	0.78	1.66	N/A	0.2568	1.22313	0.62	4.41
hsa-miR-383-5p		MIMAT0000738		Endogenous1	miRNA					FALSE	0			2.04	2.56	1.41	0.59	1.45	N/A	0.316396	1.06926	0.64	3.32
hsa-miR-384		MIMAT0001075		Endogenous1	miRNA					FALSE	0			2.31	3.09	3.71	4.06	-1.61	N/A	0.56045	-0.657665	0.03	13.78
hsa-miR-3916		MIMAT0018190		Endogenous1	miRNA					FALSE	0			1.95	2.41	1.09	0.17	1.79	N/A	0.057854	2.15704	0.97	3.28
hsa-miR-3918		MIMAT0018192		Endogenous1	miRNA					FALSE	0			2.31	4.99	9.17	4.86	-3.98	N/A	0.0113341	-3.22717	0.09	-1.48
hsa-miR-3928-3p		MIMAT0018205		Endogenous1	miRNA					FALSE	0			4.67	9.49	11.32	2.74	-2.43	N/A	0.0527777	-2.20705	0.17	1.02
hsa-miR-3934-5p		MIMAT0018349		Endogenous1	miRNA					FALSE	0			12.59	28.66	15.31	7.26	-1.22	N/A	0.636313	-0.498669	0.3	2.25
hsa-miR-409-3p		MIMAT0001639		Endogenous1	miRNA					FALSE	0			1.95	2.41	1.41	0.59	1.39	N/A	0.36223	0.97036	0.62	3.08
hsa-miR-409-5p		MIMAT0001638		Endogenous1	miRNA					FALSE	0			1.95	2.41	2.11	3.72	-1.08	N/A	0.916322	-0.115126	0.05	16.43
hsa-miR-410-3p		MIMAT0002171		Endogenous1	miRNA					FALSE	0			5.96	6.82	24.9	21.14	-4.18	N/A	0.0551369	-2.5864	0.05	1.11
hsa-miR-411-5p		MIMAT0003329		Endogenous1	miRNA					FALSE	0			261.69	740.98	79.11	16.85	3.31	N/A	0.00980862	3.21532	1.43	7.67
hsa-miR-412-3p		MIMAT0002170		Endogenous1	miRNA					FALSE	0			4.38	7.27	4.57	2.23	-1.04	N/A	0.930948	-0.0896007	0.32	2.9
hsa-miR-421		MIMAT0003339		Endogenous1	miRNA					FALSE	0			24.67	17.89	25.69	3.93	-1.04	N/A	0.862688	-0.177532	0.57	1.61
hsa-miR-422a		MIMAT0001339		Endogenous1	miRNA					FALSE	0			1.95	2.41	1.09	0.17	1.79	N/A	0.057854	2.15704	0.97	3.28
hsa-miR-423-3p		MIMAT0001340		Endogenous1	miRNA					FALSE	0			30.63	63.31	31.41	27.55	-1.03	N/A	0.967551	-0.0424513	0.21	4.44
hsa-miR-423-5p		MIMAT0004748		Endogenous1	miRNA					FALSE	0			234.83	886.69	739.89	1402.27	-3.15	N/A	0.275371	-1.18409	0.03	3.4
hsa-miR-424-5p		MIMAT0001341		Endogenous1	miRNA					FALSE	0			5.41	18.42	6.41	4.03	-1.19	N/A	0.776056	-0.29249	0.23	3.15
hsa-miR-425-5p		MIMAT0003393		Endogenous1	miRNA					FALSE	0			17.01	48.23	39.31	216.52	-2.31	N/A	0.547834	-0.670126	0.01	23.13
hsa-miR-4284		MIMAT0016915		Endogenous1	miRNA					FALSE	0			1.95	2.41	1.38	0.53	1.41	N/A	0.31974	1.05994	0.67	3
hsa-miR-4286		MIMAT0016916		Endogenous1	miRNA					FALSE	0			96.8	215.23	7.61	17.85	12.72	N/A	0.119333	2.2823	0.11	1536.24
hsa-miR-429		MIMAT0001536		Endogenous1	miRNA					FALSE	0			2.52	2.34	7.92	6.81	-3.15	N/A	0.0666133	-2.53944	0.08	1.34
hsa-miR-431-5p		MIMAT0001625		Endogenous1	miRNA					FALSE	0			2.04	2.56	5.97	10.11	-2.92	N/A	0.296262	-1.31312	0.01	11.49
hsa-miR-432-5p		MIMAT0002814		Endogenous1	miRNA					FALSE	0			10.55	12.68	20.61	1.33	-1.95	N/A	0.061563	-2.16309	0.25	1.05
hsa-miR-433-3p		MIMAT0001627		Endogenous1	miRNA					FALSE	0			6.91	7.28	5.25	9.76	1.32	N/A	0.786849	0.300632	0.03	66.87
hsa-miR-433-5p		MIMAT0026554		Endogenous1	miRNA					FALSE	0			3.15	9.29	2.04	3.3	1.54	N/A	0.577168	0.603132	0.21	11.37
hsa-miR-4421		MIMAT0018934		Endogenous1	miRNA					FALSE	0			20.02	34.97	15.77	4.54	1.27	N/A	0.590397	0.556345	0.48	3.35
hsa-miR-4425		MIMAT0018940		Endogenous1	miRNA					FALSE	0			1.95	2.41	1.09	0.17	1.79	N/A	0.057854	2.15704	0.97	3.28
hsa-miR-4431		MIMAT0018947		Endogenous1	miRNA					FALSE	0			14.59	25.23	12.1	4.24	1.21	N/A	0.696326	0.401769	0.42	3.46
hsa-miR-4435		MIMAT0018951		Endogenous1	miRNA					FALSE	0			2.88	9.23	9.94	3.03	-3.45	N/A	0.0168611	-2.8754	0.11	-1.3
hsa-miR-4443		MIMAT0018961		Endogenous1	miRNA					FALSE	0			67.32	134.63	83.12	12.67	-1.23	N/A	0.553691	-0.615376	0.37	1.78
hsa-miR-4448		MIMAT0018967		Endogenous1	miRNA					FALSE	0			2.75	2.54	1.67	1.47	1.64	N/A	0.350181	1.05684	0.45	6.07
hsa-miR-4451		MIMAT0018973		Endogenous1	miRNA					FALSE	0			14.57	25.86	20.85	1.35	-1.43	N/A	0.431609	-0.827472	0.26	1.9
hsa-miR-4454+hsa-miR-7975		MIMAT0018976		Endogenous1	miRNA					FALSE	0			8292.22	20261.5	2041.3	1768.83	4.06	N/A	0.0929007	2.04824	0.7	23.59
hsa-miR-4455		MIMAT0018977		Endogenous1	miRNA					FALSE	0			659.41	430.85	491.74	39.04	1.34	N/A	0.149991	1.57541	0.87	2.06
hsa-miR-4458		MIMAT0018980		Endogenous1	miRNA					FALSE	0			2.4	2.68	2.86	6.34	-1.19	N/A	0.837414	-0.226723	0.03	23.71
hsa-miR-4461		MIMAT0018983		Endogenous1	miRNA					FALSE	0			75.52	48.6	46.3	12.79	1.63	N/A	0.0689017	2.12113	0.95	2.81
hsa-miR-448		MIMAT0001532		Endogenous1	miRNA					FALSE	0			107.05	100.79	121.9	9.19	-1.14	N/A	0.577018	-0.57963	0.52	1.47
hsa-miR-4485-3p		MIMAT0019019		Endogenous1	miRNA					FALSE	0			1.95	2.41	1.09	0.17	1.79	N/A	0.057854	2.15704	0.97	3.28
hsa-miR-4488		MIMAT0019022		Endogenous1	miRNA					FALSE	0			102.31	114.83	184.62	262.48	-1.8	N/A	0.433497	-0.901766	0.07	4.45
hsa-miR-449a		MIMAT0001541		Endogenous1	miRNA					FALSE	0			3.43	4.98	1.95	0.7	1.76	N/A	0.192044	1.40268	0.71	4.39
hsa-miR-449b-5p		MIMAT0003327		Endogenous1	miRNA					FALSE	0			5.4	7.21	12.94	6.74	-2.4	N/A	0.063629	-2.1764	0.16	1.08
hsa-miR-449c-5p		MIMAT0010251		Endogenous1	miRNA					FALSE	0			2.72	2.32	1.63	1.29	1.67	N/A	0.304815	1.17879	0.42	6.67
hsa-miR-450a-1-3p		MIMAT0022700		Endogenous1	miRNA					FALSE	0			2.75	8.93	32.18	3.91	-11.71	N/A	0.00016247	-6.38491	0.04	-4.82
hsa-miR-450a-2-3p		MIMAT0031074		Endogenous1	miRNA					FALSE	0			13.43	32.39	19.3	12.4	-1.44	N/A	0.490877	-0.722358	0.21	2.28
hsa-miR-450a-5p		MIMAT0001545		Endogenous1	miRNA					FALSE	0			18.7	22.34	14.99	6.75	1.25	N/A	0.544411	0.636797	0.55	2.84
hsa-miR-450b-3p		MIMAT0004910		Endogenous1	miRNA					FALSE	0			5.47	7.55	5.08	4.92	1.08	N/A	0.894249	0.141088	0.26	4.52
hsa-miR-450b-5p		MIMAT0004909		Endogenous1	miRNA					FALSE	0			52.08	42.12	176.05	32	-3.38	N/A	0.00023127	-5.59	0.18	-2.06
hsa-miR-4516		MIMAT0019053		Endogenous1	miRNA					FALSE	0			4059.07	12480.3	5369.88	6414.37	-1.32	N/A	0.765693	-0.318075	0.07	8.7
hsa-miR-451a		MIMAT0001631		Endogenous1	miRNA					FALSE	0			3744.85	20526.7	8844.41	45291.3	-2.36	N/A	0.547688	-0.649785	0.01	16.66
hsa-miR-452-5p		MIMAT0001635		Endogenous1	miRNA					FALSE	0			3.24	5.98	4.67	3.34	-1.44	N/A	0.478242	-0.752006	0.21	2.28
hsa-miR-4521		MIMAT0019058		Endogenous1	miRNA					FALSE	0			82.19	60.76	38.81	6.56	2.12	N/A	0.00800299	3.30615	1.27	3.54
hsa-miR-4524a-5p		MIMAT0019062		Endogenous1	miRNA					FALSE	0			2.17	2.32	3.83	7.59	-1.77	N/A	0.540715	-0.708897	0.02	17.91
hsa-miR-4531		MIMAT0019070		Endogenous1	miRNA					FALSE	0			831.65	873.52	541.97	66.85	1.53	N/A	0.122839	1.69978	0.87	2.71
hsa-miR-4532		MIMAT0019071		Endogenous1	miRNA					FALSE	0			290.77	1611.67	423.56	1040.69	-1.46	N/A	0.794737	-0.280161	0.01	49.25
hsa-miR-4536-3p		MIMAT0020959		Endogenous1	miRNA					FALSE	0			27.15	32.56	103.96	10.01	-3.83	N/A	0.00190992	-4.41966	0.13	-1.9
hsa-miR-4536-5p		MIMAT0019078		Endogenous1	miRNA					FALSE	0			1037.1	817.36	918.74	56.55	1.13	N/A	0.578321	0.578065	0.7	1.83
hsa-miR-454-3p		MIMAT0003885		Endogenous1	miRNA					FALSE	0			123.74	269.9	226.82	12.32	-1.83	N/A	0.149942	-1.59028	0.23	1.31
hsa-miR-455-3p		MIMAT0004784		Endogenous1	miRNA					FALSE	0			2.09	2.36	1.09	0.17	1.91	N/A	0.0347967	2.45974	1.05	3.47
hsa-miR-455-5p		MIMAT0003150		Endogenous1	miRNA					FALSE	0			3.06	4.33	1.78	1.92	1.72	N/A	0.384242	0.964135	0.36	8.19
hsa-miR-4647		MIMAT0019709		Endogenous1	miRNA					FALSE	0			3.07	12.2	1.09	0.17	2.81	N/A	0.0521198	2.25375	0.98	8.1
hsa-miR-4707-3p		MIMAT0019808		Endogenous1	miRNA					FALSE	0			2.91	2.34	10.46	4.05	-3.59	N/A	0.00805926	-3.79306	0.12	-1.57
hsa-miR-4707-5p		MIMAT0019807		Endogenous1	miRNA					FALSE	0			39.02	41.86	6.15	9.2	6.35	N/A	0.131574	2.19173	0.17	238.69
hsa-miR-4741		MIMAT0019871		Endogenous1	miRNA					FALSE	0			2.57	3.25	4.06	8.37	-1.58	N/A	0.632834	-0.537637	0.02	24.5
hsa-miR-4755-5p		MIMAT0019895		Endogenous1	miRNA					FALSE	0			15.13	15.16	29.96	6.28	-1.98	N/A	0.043171	-2.31892	0.26	-1.02
hsa-miR-4787-3p		MIMAT0019957		Endogenous1	miRNA					FALSE	0			3.55	13.73	5.26	8.72	-1.48	N/A	0.706333	-0.413355	0.03	13.85
hsa-miR-4787-5p		MIMAT0019956		Endogenous1	miRNA					FALSE	0			2.03	2.37	4.49	2.41	-2.21	N/A	0.10499	-2.00042	0.15	1.36
hsa-miR-4792		MIMAT0019964		Endogenous1	miRNA					FALSE	0			3.22	3.68	1.09	0.17	2.95	N/A	0.00857236	3.33813	1.42	6.15
hsa-miR-483-3p		MIMAT0002173		Endogenous1	miRNA					FALSE	0			12.36	18.98	76.55	39.42	-6.19	N/A	0.00312619	-4.72514	0.06	-2.41
hsa-miR-483-5p		MIMAT0004761		Endogenous1	miRNA					FALSE	0			35.34	60.59	32.27	29.22	1.1	N/A	0.890162	0.144348	0.22	5.54
hsa-miR-484		MIMAT0002174		Endogenous1	miRNA					FALSE	0			10.47	24.86	39.36	184.36	-3.76	N/A	0.347465	-1.16272	0	35.7
hsa-miR-485-3p		MIMAT0002176		Endogenous1	miRNA					FALSE	0			3.98	3.91	8.69	3.6	-2.19	N/A	0.0492532	-2.32185	0.21	1.01
hsa-miR-485-5p		MIMAT0002175		Endogenous1	miRNA					FALSE	0			2.54	2.8	9.88	5.93	-3.88	N/A	0.0269775	-3.07152	0.08	-1.25
hsa-miR-486-3p		MIMAT0004762		Endogenous1	miRNA					FALSE	0			11.74	10.83	30.41	15.39	-2.59	N/A	0.0552301	-2.41086	0.14	1.07
hsa-miR-487a-3p		MIMAT0002178		Endogenous1	miRNA					FALSE	0			31.52	50.65	172.54	41.18	-5.47	N/A	0.00271068	-4.03047	0.07	-2.11
hsa-miR-487b-3p		MIMAT0003180		Endogenous1	miRNA					FALSE	0			3.55	3.8	1.09	0.17	3.26	N/A	0.00321175	3.9438	1.65	6.41
hsa-miR-487b-5p		MIMAT0026614		Endogenous1	miRNA					FALSE	0			2.37	3.53	1.09	0.17	2.17	N/A	0.0370396	2.43971	1.06	4.46
hsa-miR-488-3p		MIMAT0004763		Endogenous1	miRNA					FALSE	0			2.32	2.64	3.47	3.46	-1.49	N/A	0.599477	-0.58907	0.04	12.5
hsa-miR-489-3p		MIMAT0002805		Endogenous1	miRNA					FALSE	0			16.68	105.22	18.64	8.56	-1.12	N/A	0.854382	-0.188335	0.24	3.39
hsa-miR-490-3p		MIMAT0002806		Endogenous1	miRNA					FALSE	0			2.15	3.05	3.72	3.5	-1.73	N/A	0.430096	-0.904979	0.08	3.98
hsa-miR-490-5p		MIMAT0004764		Endogenous1	miRNA					FALSE	0			102.06	570.63	172.86	130.32	-1.69	N/A	0.536174	-0.640633	0.09	3.79
hsa-miR-491-3p		MIMAT0004765		Endogenous1	miRNA					FALSE	0			18.63	40.19	48.36	5.06	-2.6	N/A	0.053324	-2.25073	0.15	1.02
hsa-miR-491-5p		MIMAT0002807		Endogenous1	miRNA					FALSE	0			3.25	5.69	3.12	14.48	1.04	N/A	0.972481	0.0381719	0.01	99.32
hsa-miR-492		MIMAT0002812		Endogenous1	miRNA					FALSE	0			2.77	8.05	1.09	0.17	2.54	N/A	0.0345549	2.49553	1.07	6.01
hsa-miR-493-3p		MIMAT0003161		Endogenous1	miRNA					FALSE	0			2.42	2.79	24.05	17.78	-9.93	N/A	0.0033008	-5.27308	0.03	-2.96
hsa-miR-494-3p		MIMAT0002816		Endogenous1	miRNA					FALSE	0			1.95	2.41	1.09	0.17	1.79	N/A	0.057854	2.15704	0.97	3.28
hsa-miR-494-5p		MIMAT0026607		Endogenous1	miRNA					FALSE	0			2.19	2.37	1.09	0.17	2.01	N/A	0.0285503	2.58006	1.09	3.69
hsa-miR-495-3p		MIMAT0002817		Endogenous1	miRNA					FALSE	0			218.88	279.64	99.05	34.4	2.21	N/A	0.0331386	2.50936	1.08	4.52
hsa-miR-495-5p		MIMAT0022924		Endogenous1	miRNA					FALSE	0			48.43	41.04	15.01	0.44	3.23	N/A	0.00108115	4.95451	1.87	5.57
hsa-miR-496		MIMAT0002818		Endogenous1	miRNA					FALSE	0			263.57	432.56	26.34	10.04	10.01	N/A	7.942e-05	6.77161	4.64	21.6
hsa-miR-497-5p		MIMAT0002820		Endogenous1	miRNA					FALSE	0			5.69	8.67	1.93	1.55	2.95	N/A	0.0744315	2.12915	0.85	10.22
hsa-miR-498		MIMAT0002824		Endogenous1	miRNA					FALSE	0			76.3	154.69	32.81	5.53	2.33	N/A	0.0309797	2.54678	1.1	4.92
hsa-miR-499a-3p		MIMAT0004772		Endogenous1	miRNA					FALSE	0			176.47	279.83	70.66	6.14	2.5	N/A	0.0206444	2.84614	1.19	5.24
hsa-miR-499a-5p		MIMAT0002870		Endogenous1	miRNA					FALSE	0			57.63	142.22	6.64	5.05	8.68	N/A	0.00496211	4.11819	2.4	31.34
hsa-miR-499b-3p		MIMAT0019898		Endogenous1	miRNA					FALSE	0			17.23	73.08	142.56	3.78	-8.27	N/A	0.00459049	-3.89069	0.03	-2.36
hsa-miR-499b-5p		MIMAT0019897		Endogenous1	miRNA					FALSE	0			1.95	2.41	1.09	0.17	1.79	N/A	0.057854	2.15704	0.97	3.28
hsa-miR-5001-3p		MIMAT0021022		Endogenous1	miRNA					FALSE	0			1.95	2.41	1.09	0.17	1.79	N/A	0.057854	2.15704	0.97	3.28
hsa-miR-5001-5p		MIMAT0021021		Endogenous1	miRNA					FALSE	0			4.49	12.01	1.09	0.17	4.11	N/A	0.0157142	3.00547	1.39	12.16
hsa-miR-500a-5p+hsa-miR-501-5p		MIMAT0004773		Endogenous1	miRNA					FALSE	0			8.55	9.71	10.75	3.49	-1.26	N/A	0.533163	-0.646311	0.36	1.77
hsa-miR-501-3p		MIMAT0004774		Endogenous1	miRNA					FALSE	0			5.81	4.76	2.42	6.16	2.4	N/A	0.367371	1.12038	0.08	69.18
hsa-miR-5010-3p		MIMAT0021044		Endogenous1	miRNA					FALSE	0			17.92	23.49	7.66	12.03	2.34	N/A	0.446893	0.888673	0.04	143.26
hsa-miR-5010-5p		MIMAT0021043		Endogenous1	miRNA					FALSE	0			2.64	8.1	2.26	6.71	1.16	N/A	0.876112	0.170349	0.02	54.59
hsa-miR-502-3p		MIMAT0004775		Endogenous1	miRNA					FALSE	0			7.95	20.02	12.42	4.58	-1.56	N/A	0.423249	-0.83538	0.19	2.14
hsa-miR-502-5p		MIMAT0002873		Endogenous1	miRNA					FALSE	0			1153.66	771.26	8.55	18.69	134.93	N/A	0.0417683	4.47502	1.21	15071.5
hsa-miR-503-3p		MIMAT0022925		Endogenous1	miRNA					FALSE	0			5	7.54	3.15	14.86	1.59	N/A	0.699056	0.436719	0.02	153.25
hsa-miR-503-5p		MIMAT0002874		Endogenous1	miRNA					FALSE	0			4.69	10.93	15.81	10.84	-3.37	N/A	0.0441895	-2.39219	0.09	-1.01
hsa-miR-504-3p		MIMAT0026612		Endogenous1	miRNA					FALSE	0			2.73	6.96	1.09	0.17	2.5	N/A	0.0325039	2.53054	1.08	5.76
hsa-miR-504-5p		MIMAT0002875		Endogenous1	miRNA					FALSE	0			28.57	58.41	12.47	12.12	2.29	N/A	0.226975	1.32102	0.52	10.1
hsa-miR-505-3p		MIMAT0002876		Endogenous1	miRNA					FALSE	0			2.68	2.57	1.09	0.17	2.46	N/A	0.00716921	3.40744	1.35	4.46
hsa-miR-506-3p		MIMAT0002878		Endogenous1	miRNA					FALSE	0			3.17	2.5	8.8	17.1	-2.78	N/A	0.265946	-1.43498	0.02	7.69
hsa-miR-506-5p		MIMAT0022701		Endogenous1	miRNA					FALSE	0			5.79	19.12	15.67	12.24	-2.7	N/A	0.173713	-1.52162	0.07	1.83
hsa-miR-507		MIMAT0002879		Endogenous1	miRNA					FALSE	0			3.46	6.32	7.6	3.18	-2.2	N/A	0.0835932	-1.92861	0.18	1.15
hsa-miR-508-3p		MIMAT0002880		Endogenous1	miRNA					FALSE	0			52.13	57.88	36.85	3.94	1.41	N/A	0.253961	1.22164	0.74	2.72
hsa-miR-508-5p		MIMAT0004778		Endogenous1	miRNA					FALSE	0			2.68	2.32	1.09	0.17	2.45	N/A	0.00573901	3.53541	1.38	4.35
hsa-miR-509-3-5p		MIMAT0004975		Endogenous1	miRNA					FALSE	0			1.95	2.41	1.71	0.77	1.14	N/A	0.738527	0.350173	0.44	2.99
hsa-miR-509-3p		MIMAT0002881		Endogenous1	miRNA					FALSE	0			2.77	2.99	1.41	0.59	1.97	N/A	0.08923	1.93421	0.86	4.52
hsa-miR-509-5p		MIMAT0004779		Endogenous1	miRNA					FALSE	0			5.01	39.51	11.49	2.3	-2.29	N/A	0.150854	-1.57544	0.13	1.47
hsa-miR-510-3p		MIMAT0026613		Endogenous1	miRNA					FALSE	0			39.05	67.74	47.02	5.35	-1.2	N/A	0.649161	-0.471582	0.33	2.06
hsa-miR-510-5p		MIMAT0002882		Endogenous1	miRNA					FALSE	0			1.95	2.41	2.37	5.68	-1.21	N/A	0.821984	-0.249566	0.03	23.34
hsa-miR-511-5p		MIMAT0002808		Endogenous1	miRNA					FALSE	0			62.52	97.94	37.4	11.56	1.67	N/A	0.168523	1.48515	0.76	3.66
hsa-miR-512-3p		MIMAT0002823		Endogenous1	miRNA					FALSE	0			2.09	2.36	1.09	0.17	1.91	N/A	0.0347967	2.45974	1.05	3.47
hsa-miR-512-5p		MIMAT0002822		Endogenous1	miRNA					FALSE	0			2.99	6.87	3.13	6.74	-1.05	N/A	0.957661	-0.0577939	0.03	31.18
hsa-miR-513a-3p		MIMAT0004777		Endogenous1	miRNA					FALSE	0			7.68	26.18	1.78	1.92	4.31	N/A	0.0567892	2.35924	0.88	21.22
hsa-miR-513a-5p		MIMAT0002877		Endogenous1	miRNA					FALSE	0			2.71	2.17	4.23	3.28	-1.56	N/A	0.362839	-1.03304	0.16	2.53
hsa-miR-513b-5p		MIMAT0005788		Endogenous1	miRNA					FALSE	0			2.56	2.26	5.3	14.14	-2.07	N/A	0.488558	-0.819906	0.01	21.84
hsa-miR-513c-3p		MIMAT0022728		Endogenous1	miRNA					FALSE	0			1.95	2.41	1.09	0.17	1.79	N/A	0.057854	2.15704	0.97	3.28
hsa-miR-513c-5p		MIMAT0005789		Endogenous1	miRNA					FALSE	0			1.95	2.41	1.22	0.21	1.6	N/A	0.119124	1.70813	0.86	2.97
hsa-miR-514a-3p		MIMAT0002883		Endogenous1	miRNA					FALSE	0			22.66	32.99	13.73	5.99	1.65	N/A	0.24442	1.24972	0.65	4.16
hsa-miR-514a-5p		MIMAT0022702		Endogenous1	miRNA					FALSE	0			3.93	5.75	3.83	27.99	1.03	N/A	0.985412	0.0203674	0	223.39
hsa-miR-514b-3p		MIMAT0015088		Endogenous1	miRNA					FALSE	0			22.9	36.71	36.95	8.13	-1.61	N/A	0.26304	-1.19145	0.25	1.54
hsa-miR-514b-5p		MIMAT0015087		Endogenous1	miRNA					FALSE	0			193.42	257.21	87.61	9.95	2.21	N/A	0.0125337	3.10659	1.24	3.93
hsa-miR-515-3p		MIMAT0002827		Endogenous1	miRNA					FALSE	0			9.71	18.27	21.09	6.82	-2.17	N/A	0.0973404	-1.82931	0.18	1.2
hsa-miR-515-5p		MIMAT0002826		Endogenous1	miRNA					FALSE	0			14.74	36.34	3.82	3.36	3.86	N/A	0.10794	2.16108	0.53	28.17
hsa-miR-516a-3p+hsa-miR-516b-3p		MIMAT0006778		Endogenous1	miRNA					FALSE	0			69.81	36.56	116.42	16.29	-1.67	N/A	0.0244053	-2.64914	0.39	-1.08
hsa-miR-516a-5p		MIMAT0004770		Endogenous1	miRNA					FALSE	0			2.61	3.16	1.38	0.53	1.89	N/A	0.109732	1.77155	0.84	4.28
hsa-miR-516b-5p		MIMAT0002859		Endogenous1	miRNA					FALSE	0			18.87	24.83	37.11	3.32	-1.97	N/A	0.0928817	-1.89788	0.22	1.16
hsa-miR-517a-3p		MIMAT0002852		Endogenous1	miRNA					FALSE	0			14.68	20.9	26.06	3.14	-1.77	N/A	0.204401	-1.37587	0.22	1.47
hsa-miR-517b-3p		MIMAT0002857		Endogenous1	miRNA					FALSE	0			9.09	23.6	19.08	8.2	-2.1	N/A	0.152505	-1.55116	0.16	1.4
hsa-miR-517c-3p+hsa-miR-519a-3p		MIMAT0002866		Endogenous1	miRNA					FALSE	0			2.69	5.36	1.35	0.87	1.99	N/A	0.186225	1.44775	0.65	6.11
hsa-miR-518b		MIMAT0002844		Endogenous1	miRNA					FALSE	0			2.6	3.89	3.51	2.87	-1.35	N/A	0.638718	-0.510914	0.11	4.81
hsa-miR-518c-3p		MIMAT0002848		Endogenous1	miRNA					FALSE	0			7.61	19.37	24.94	16.46	-3.28	N/A	0.0505282	-2.35888	0.09	1.05
hsa-miR-518d-3p		MIMAT0002864		Endogenous1	miRNA					FALSE	0			1.95	2.41	2.64	2.19	-1.35	N/A	0.624435	-0.541122	0.13	4.34
hsa-miR-518e-3p		MIMAT0002861		Endogenous1	miRNA					FALSE	0			2.09	2.36	1.09	0.17	1.91	N/A	0.0347967	2.45974	1.05	3.47
hsa-miR-518f-3p		MIMAT0002842		Endogenous1	miRNA					FALSE	0			95.67	36.1	112.26	16.84	-1.17	N/A	0.328487	-1.03357	0.6	1.22
hsa-miR-5196-3p+hsa-miR-6732-3p		MIMAT0021129		Endogenous1	miRNA					FALSE	0			6.89	12.56	16.58	6.49	-2.41	N/A	0.0714902	-2.01633	0.16	1.11
hsa-miR-5196-5p		MIMAT0021128		Endogenous1	miRNA					FALSE	0			70.6	231.81	32.3	6.72	2.19	N/A	0.0758814	1.99371	0.9	5.31
hsa-miR-519b-3p		MIMAT0002837		Endogenous1	miRNA					FALSE	0			3.48	4.93	3.56	4.01	-1.02	N/A	0.975105	-0.0334353	0.13	7.61
hsa-miR-519b-5p+hsa-miR-519c-5p+hsa-miR-523-5p+hsa-miR-518e-5p+hsa-miR-522-5p+hsa-miR-519a-5p		MIMAT0005454		Endogenous1	miRNA					FALSE	0			416.87	521.82	1016.09	14.33	-2.44	N/A	0.0102349	-3.33797	0.22	-1.32
hsa-miR-519c-3p		MIMAT0002832		Endogenous1	miRNA					FALSE	0			19.11	27.72	19.09	1.5	1	N/A	0.997704	0.00296491	0.48	2.09
hsa-miR-519d-3p		MIMAT0002853		Endogenous1	miRNA					FALSE	0			68.45	31.81	83.13	10.16	-1.21	N/A	0.277914	-1.14752	0.56	1.21
hsa-miR-519e-3p		MIMAT0002829		Endogenous1	miRNA					FALSE	0			1.95	2.41	1.21	0.2	1.61	N/A	0.113141	1.74164	0.87	2.98
hsa-miR-520a-3p		MIMAT0002834		Endogenous1	miRNA					FALSE	0			2.76	9.35	41.76	12.03	-15.12	N/A	7.249e-05	-6.49106	0.03	-5.87
hsa-miR-520a-5p		MIMAT0002833		Endogenous1	miRNA					FALSE	0			8.14	6.92	10.68	6.78	-1.31	N/A	0.533994	-0.661905	0.27	2.19
hsa-miR-520b		MIMAT0002843		Endogenous1	miRNA					FALSE	0			24.96	92.57	37.45	4.41	-1.5	N/A	0.474515	-0.749345	0.19	2.32
hsa-miR-520c-3p		MIMAT0002846		Endogenous1	miRNA					FALSE	0			186.71	1354.15	45.01	12.55	4.15	N/A	0.0415459	2.37737	1.04	16.49
hsa-miR-520d-3p		MIMAT0002856		Endogenous1	miRNA					FALSE	0			403.13	358.12	2754.94	931.27	-6.83	N/A	0.00024516	-5.61418	0.07	-3.15
hsa-miR-520d-5p+hsa-miR-527+hsa-miR-518a-5p		MIMAT0002855		Endogenous1	miRNA					FALSE	0			133.72	142.08	21.21	4.59	6.3	N/A	5.96e-05	6.61656	3.36	11.83
hsa-miR-520e		MIMAT0002825		Endogenous1	miRNA					FALSE	0			349.47	798.98	256.06	43.65	1.36	N/A	0.592754	0.555784	0.38	4.96
hsa-miR-520f-3p		MIMAT0002830		Endogenous1	miRNA					FALSE	0			4.81	7.57	3.36	18.46	1.43	N/A	0.779346	0.312422	0.01	194.52
hsa-miR-520g-3p		MIMAT0002858		Endogenous1	miRNA					FALSE	0			4.92	6.91	1.36	0.05	3.62	N/A	0.00409062	3.96197	1.71	7.67
hsa-miR-520h		MIMAT0002867		Endogenous1	miRNA					FALSE	0			368.97	317.99	231.21	16.39	1.6	N/A	0.0509412	2.26684	0.99	2.57
hsa-miR-521		MIMAT0002854		Endogenous1	miRNA					FALSE	0			2.12	2.4	2.53	3.03	-1.19	N/A	0.78921	-0.292321	0.06	11.13
hsa-miR-522-3p		MIMAT0002868		Endogenous1	miRNA					FALSE	0			331.83	630.2	806.01	42.77	-2.43	N/A	0.0288301	-2.6505	0.19	-1.12
hsa-miR-523-3p		MIMAT0002840		Endogenous1	miRNA					FALSE	0			1.95	2.41	1.09	0.17	1.79	N/A	0.057854	2.15704	0.97	3.28
hsa-miR-524-3p		MIMAT0002850		Endogenous1	miRNA					FALSE	0			1.95	2.41	1.41	0.59	1.39	N/A	0.36223	0.97036	0.62	3.08
hsa-miR-525-3p		MIMAT0002839		Endogenous1	miRNA					FALSE	0			1.95	2.41	1.09	0.17	1.79	N/A	0.057854	2.15704	0.97	3.28
hsa-miR-525-5p		MIMAT0002838		Endogenous1	miRNA					FALSE	0			32.55	29.61	43.46	6.88	-1.34	N/A	0.332744	-1.0208	0.39	1.42
hsa-miR-526a+hsa-miR-518c-5p+hsa-miR-518d-5p		MIMAT0002845		Endogenous1	miRNA					FALSE	0			12.93	11.27	24.09	4.66	-1.86	N/A	0.0486902	-2.24554	0.29	1
hsa-miR-526b-5p		MIMAT0002835		Endogenous1	miRNA					FALSE	0			6.28	11.91	14.97	2.62	-2.38	N/A	0.0500386	-2.25931	0.18	1
hsa-miR-532-3p		MIMAT0004780		Endogenous1	miRNA					FALSE	0			4.52	5.38	1.9	2.49	2.38	N/A	0.229974	1.43561	0.35	16.37
hsa-miR-532-5p		MIMAT0002888		Endogenous1	miRNA					FALSE	0			7.62	10.08	8.06	2	-1.06	N/A	0.866851	-0.172036	0.46	1.97
hsa-miR-539-3p		MIMAT0022705		Endogenous1	miRNA					FALSE	0			2.37	2.87	1.09	0.17	2.17	N/A	0.0278758	2.60509	1.11	4.27
hsa-miR-539-5p		MIMAT0003163		Endogenous1	miRNA					FALSE	0			5.14	7.36	1.09	0.17	4.71	N/A	0.00172832	4.40802	2.09	10.59
hsa-miR-541-3p		MIMAT0004920		Endogenous1	miRNA					FALSE	0			1.95	2.41	1.09	0.17	1.79	N/A	0.057854	2.15704	0.97	3.28
hsa-miR-542-3p		MIMAT0003389		Endogenous1	miRNA					FALSE	0			5.27	13.39	13	6.07	-2.47	N/A	0.0800958	-1.95107	0.14	1.15
hsa-miR-542-5p		MIMAT0003340		Endogenous1	miRNA					FALSE	0			3.3	3.54	1.09	0.17	3.02	N/A	0.00306902	3.95316	1.6	5.68
hsa-miR-543		MIMAT0004954		Endogenous1	miRNA					FALSE	0			17.07	22.61	29.05	9.96	-1.7	N/A	0.124401	-1.71473	0.29	1.2
hsa-miR-544a		MIMAT0003164		Endogenous1	miRNA					FALSE	0			180.53	87.77	31.63	2.33	5.71	N/A	5.9e-07	12.0088	4.11	7.92
hsa-miR-545-3p		MIMAT0003165		Endogenous1	miRNA					FALSE	0			4.13	8.9	1.63	1.29	2.54	N/A	0.11333	1.84791	0.74	8.7
hsa-miR-548a-3p		MIMAT0003251		Endogenous1	miRNA					FALSE	0			23.13	61.26	166.17	9.67	-7.18	N/A	0.00153859	-4.67519	0.05	-2.72
hsa-miR-548a-5p		MIMAT0004803		Endogenous1	miRNA					FALSE	0			85.29	156.47	1589.64	154.97	-18.64	N/A	9.19e-06	-9.35019	0.03	-9.06
hsa-miR-548aa+hsa-miR-548t-3p		MIMAT0018447		Endogenous1	miRNA					FALSE	0			1947.22	1090.54	1436.37	194.51	1.36	N/A	0.0959632	1.83774	0.93	1.97
hsa-miR-548ad-3p		MIMAT0018946		Endogenous1	miRNA					FALSE	0			21.8	26.57	13.3	5.02	1.64	N/A	0.206007	1.35895	0.72	3.74
hsa-miR-548ah-5p		MIMAT0018972		Endogenous1	miRNA					FALSE	0			210.46	164.04	656.9	136.53	-3.12	N/A	0.00093328	-4.63457	0.18	-1.79
hsa-miR-548ai+hsa-miR-570-5p		MIMAT0018989		Endogenous1	miRNA					FALSE	0			23.7	96.62	556.5	127.18	-23.48	N/A	0.00069172	-5.14825	0.01	-5.71
hsa-miR-548ak		MIMAT0019013		Endogenous1	miRNA					FALSE	0			35.62	40.01	57.29	3.37	-1.61	N/A	0.128208	-1.691	0.33	1.19
hsa-miR-548al		MIMAT0019024		Endogenous1	miRNA					FALSE	0			2.22	2.33	8.26	1.62	-3.73	N/A	0.00061439	-4.92697	0.15	-2.04
hsa-miR-548ar-3p		MIMAT0022266		Endogenous1	miRNA					FALSE	0			82.48	67.1	70.76	9.14	1.17	N/A	0.542706	0.631552	0.67	2.02
hsa-miR-548ar-5p		MIMAT0022265		Endogenous1	miRNA					FALSE	0			34.92	453.93	2135.37	295.07	-61.15	N/A	0.00200268	-4.47387	0	-7.34
hsa-miR-548b-3p		MIMAT0003254		Endogenous1	miRNA					FALSE	0			5.65	11.97	3.3	4.67	1.71	N/A	0.521951	0.708638	0.15	19.31
hsa-miR-548c-5p+hsa-miR-548o-5p+hsa-miR-548am-5p		MIMAT0004806		Endogenous1	miRNA					FALSE	0			6.53	14.78	2.7	2.06	2.42	N/A	0.187842	1.45167	0.57	10.22
hsa-miR-548d-3p		MIMAT0003323		Endogenous1	miRNA					FALSE	0			396.89	383.83	155.52	25.84	2.55	N/A	0.00410386	3.71223	1.44	4.52
hsa-miR-548d-5p		MIMAT0004812		Endogenous1	miRNA					FALSE	0			8.02	17.71	7.27	2.38	1.1	N/A	0.818493	0.23565	0.43	2.85
hsa-miR-548e-3p		MIMAT0005874		Endogenous1	miRNA					FALSE	0			2.34	2.3	1.55	1.02	1.51	N/A	0.35098	1.04111	0.5	4.5
hsa-miR-548e-5p		MIMAT0026736		Endogenous1	miRNA					FALSE	0			38.97	34.2	38.48	8.88	1.01	N/A	0.956272	0.0563375	0.61	1.67
hsa-miR-548g-3p		MIMAT0005912		Endogenous1	miRNA					FALSE	0			538.28	423.05	790.92	160.42	-1.47	N/A	0.14229	-1.59289	0.39	1.18
hsa-miR-548h-5p		MIMAT0005928		Endogenous1	miRNA					FALSE	0			3.41	4.2	18.39	3.03	-5.4	N/A	0.00043561	-5.33923	0.09	-2.64
hsa-miR-548i		MIMAT0005935		Endogenous1	miRNA					FALSE	0			128.37	139.64	101.06	6.89	1.27	N/A	0.426008	0.837109	0.66	2.46
hsa-miR-548j-3p		MIMAT0026737		Endogenous1	miRNA					FALSE	0			432.96	437.87	2738.21	55.99	-6.32	N/A	7.429e-05	-7.40242	0.09	-3.56
hsa-miR-548j-5p		MIMAT0005875		Endogenous1	miRNA					FALSE	0			41.02	120.27	115.96	17.45	-2.83	N/A	0.0897089	-1.91713	0.1	1.23
hsa-miR-548k		MIMAT0005882		Endogenous1	miRNA					FALSE	0			26.59	20.78	7.28	2.15	3.65	N/A	0.00438745	3.68967	1.65	8.08
hsa-miR-548l		MIMAT0005889		Endogenous1	miRNA					FALSE	0			9.25	17.35	11.41	4.51	-1.23	N/A	0.660672	-0.452362	0.28	2.32
hsa-miR-548m		MIMAT0005917		Endogenous1	miRNA					FALSE	0			16.75	43.73	8.91	7.99	1.88	N/A	0.276617	1.22221	0.45	7.91
hsa-miR-548n		MIMAT0005916		Endogenous1	miRNA					FALSE	0			842.62	1050.32	3407.89	281.49	-4.04	N/A	0.00100629	-4.9066	0.13	-2.1
hsa-miR-548o-3p+hsa-miR-548ah-3p+hsa-miR-548av-3p		MIMAT0005919		Endogenous1	miRNA					FALSE	0			2.72	2.45	19.01	4.21	-6.99	N/A	5.085e-05	-6.74335	0.07	-3.64
hsa-miR-548q		MIMAT0011163		Endogenous1	miRNA					FALSE	0			2113.31	2840.46	773.77	252.33	2.73	N/A	0.0135482	3.16865	1.29	5.78
hsa-miR-548v		MIMAT0015020		Endogenous1	miRNA					FALSE	0			181.15	105.1	88.02	20.62	2.06	N/A	0.00923993	3.45233	1.26	3.37
hsa-miR-548y		MIMAT0018354		Endogenous1	miRNA					FALSE	0			175.59	185.31	270.51	100.66	-1.54	N/A	0.223188	-1.35333	0.3	1.42
hsa-miR-548z+hsa-miR-548h-3p		MIMAT0018446		Endogenous1	miRNA					FALSE	0			61.04	123.14	711.66	54.13	-11.66	N/A	0.00020749	-6.31151	0.03	-4.75
hsa-miR-549a		MIMAT0003333		Endogenous1	miRNA					FALSE	0			1048.9	534.17	351.64	89.1	2.98	N/A	0.00117411	5.10805	1.8	4.95
hsa-miR-550a-5p		MIMAT0004800		Endogenous1	miRNA					FALSE	0			5.2	6.43	1.97	2.9	2.64	N/A	0.215611	1.49641	0.34	20.7
hsa-miR-551a		MIMAT0003214		Endogenous1	miRNA					FALSE	0			4.91	24.96	3.76	8.41	1.3	N/A	0.779647	0.298583	0.11	15.51
hsa-miR-551b-3p		MIMAT0003233		Endogenous1	miRNA					FALSE	0			23.62	13.57	19.62	3.99	1.2	N/A	0.435266	0.814123	0.72	2.02
hsa-miR-552-3p		MIMAT0003215		Endogenous1	miRNA					FALSE	0			18.06	55.15	27.85	1.77	-1.54	N/A	0.397414	-0.893426	0.21	1.98
hsa-miR-553		MIMAT0003216		Endogenous1	miRNA					FALSE	0			6.48	16.1	4.48	6.11	1.45	N/A	0.703895	0.410031	0.08	25.38
hsa-miR-554		MIMAT0003217		Endogenous1	miRNA					FALSE	0			1.95	2.41	1.09	0.17	1.79	N/A	0.057854	2.15704	0.97	3.28
hsa-miR-555		MIMAT0003219		Endogenous1	miRNA					FALSE	0			2.19	2.37	4.46	7.22	-2.04	N/A	0.463183	-0.865807	0.01	16.8
hsa-miR-556-3p		MIMAT0004793		Endogenous1	miRNA					FALSE	0			9.11	23.1	9.86	0.98	-1.08	N/A	0.84223	-0.205342	0.38	2.27
hsa-miR-556-5p		MIMAT0003220		Endogenous1	miRNA					FALSE	0			60.94	61.71	15.58	2.57	3.91	N/A	0.00079064	4.82081	2.06	7.42
hsa-miR-561-3p		MIMAT0003225		Endogenous1	miRNA					FALSE	0			3.03	2.44	23.7	8.31	-7.82	N/A	0.00034842	-6.27015	0.06	-3.6
hsa-miR-561-5p		MIMAT0022706		Endogenous1	miRNA					FALSE	0			27.07	50.34	322.94	18.11	-11.93	N/A	0.00024998	-6.1864	0.03	-4.73
hsa-miR-562		MIMAT0003226		Endogenous1	miRNA					FALSE	0			17.07	25.56	9.56	7.1	1.79	N/A	0.296947	1.1214	0.53	6.07
hsa-miR-563		MIMAT0003227		Endogenous1	miRNA					FALSE	0			3.66	3.09	1.63	1.29	2.25	N/A	0.140045	1.78701	0.64	7.94
hsa-miR-564		MIMAT0003228		Endogenous1	miRNA					FALSE	0			4.68	16.24	2.17	4.13	2.16	N/A	0.371607	1.02061	0.2	23.69
hsa-miR-566		MIMAT0003230		Endogenous1	miRNA					FALSE	0			17.67	29.43	144.2	207.57	-8.16	N/A	0.0479112	-2.90535	0.01	1.22
hsa-miR-567		MIMAT0003231		Endogenous1	miRNA					FALSE	0			28.45	15.14	19.4	5.85	1.47	N/A	0.179971	1.48292	0.8	2.7
hsa-miR-568		MIMAT0003232		Endogenous1	miRNA					FALSE	0			8.34	8.51	20.12	4.11	-2.41	N/A	0.0160972	-2.90298	0.21	-1.21
hsa-miR-570-3p		MIMAT0003235		Endogenous1	miRNA					FALSE	0			263	462.22	246.41	78.3	1.07	N/A	0.9119	0.113714	0.29	3.9
hsa-miR-571		MIMAT0003236		Endogenous1	miRNA					FALSE	0			3.18	5.16	1.09	0.17	2.91	N/A	0.0178749	2.90017	1.24	6.82
hsa-miR-572		MIMAT0003237		Endogenous1	miRNA					FALSE	0			5.48	20.99	1.22	0.21	4.49	N/A	0.00756042	3.44288	1.64	12.26
hsa-miR-573		MIMAT0003238		Endogenous1	miRNA					FALSE	0			30.36	18.89	36.25	6.56	-1.19	N/A	0.378071	-0.925295	0.54	1.29
hsa-miR-574-3p		MIMAT0003239		Endogenous1	miRNA					FALSE	0			3.18	2.46	1.09	0.17	2.91	N/A	0.00242769	4.08358	1.61	5.26
hsa-miR-574-5p		MIMAT0004795		Endogenous1	miRNA					FALSE	0			166.65	192.2	44.59	10.48	3.74	N/A	0.00061422	4.95275	2.05	6.83
hsa-miR-575		MIMAT0003240		Endogenous1	miRNA					FALSE	0			86.34	182.24	60.61	6.9	1.42	N/A	0.404068	0.878336	0.56	3.61
hsa-miR-576-3p		MIMAT0004796		Endogenous1	miRNA					FALSE	0			4.15	7.81	2.31	5.2	1.8	N/A	0.518115	0.719457	0.13	24.13
hsa-miR-576-5p		MIMAT0003241		Endogenous1	miRNA					FALSE	0			3.08	3	7.16	0.81	-2.33	N/A	0.0179451	-2.90386	0.22	-1.19
hsa-miR-577		MIMAT0003242		Endogenous1	miRNA					FALSE	0			84.27	98.66	237.4	4.98	-2.82	N/A	0.00836046	-3.47323	0.18	-1.42
hsa-miR-578		MIMAT0003243		Endogenous1	miRNA					FALSE	0			2.38	2.4	2.04	3.31	1.16	N/A	0.828015	0.238991	0.08	17.85
hsa-miR-579-3p		MIMAT0003244		Endogenous1	miRNA					FALSE	0			10795.6	31494.2	1392.72	761.74	7.75	N/A	0.00157078	4.56103	2.75	21.83
hsa-miR-579-5p		MIMAT0026616		Endogenous1	miRNA					FALSE	0			3.2	23.87	8.88	10.87	-2.77	N/A	0.253878	-1.32297	0.04	3.06
hsa-miR-580-3p		MIMAT0003245		Endogenous1	miRNA					FALSE	0			2.51	2.22	3.47	9.66	-1.38	N/A	0.739781	-0.374481	0.02	29.66
hsa-miR-582-3p		MIMAT0004797		Endogenous1	miRNA					FALSE	0			18.99	30.47	17.49	0.61	1.09	N/A	0.829242	0.222799	0.46	2.53
hsa-miR-582-5p		MIMAT0003247		Endogenous1	miRNA					FALSE	0			13.03	37.05	8.78	6.25	1.48	N/A	0.52075	0.668432	0.38	5.77
hsa-miR-584-3p		MIMAT0022708		Endogenous1	miRNA					FALSE	0			20.63	34	33.84	6.22	-1.64	N/A	0.18927	-1.41507	0.28	1.34
hsa-miR-584-5p		MIMAT0003249		Endogenous1	miRNA					FALSE	0			25.57	35.93	19.63	7.25	1.3	N/A	0.472143	0.757862	0.57	2.97
hsa-miR-585-3p		MIMAT0003250		Endogenous1	miRNA					FALSE	0			335.55	174.9	128.18	13.94	2.62	N/A	0.00014023	5.99934	1.82	3.76
hsa-miR-587		MIMAT0003253		Endogenous1	miRNA					FALSE	0			131.25	106.39	96.44	22.37	1.36	N/A	0.243478	1.24197	0.78	2.39
hsa-miR-589-5p		MIMAT0004799		Endogenous1	miRNA					FALSE	0			2.19	2.51	1.09	0.17	2.01	N/A	0.0359004	2.44853	1.05	3.83
hsa-miR-590-3p		MIMAT0004801		Endogenous1	miRNA					FALSE	0			2.19	2.51	2.17	2.22	1.01	N/A	0.987049	0.0174353	0.18	5.69
hsa-miR-590-5p		MIMAT0003258		Endogenous1	miRNA					FALSE	0			734.35	628.24	465.02	31.51	1.58	N/A	0.0625281	2.14095	0.97	2.58
hsa-miR-591		MIMAT0003259		Endogenous1	miRNA					FALSE	0			22.04	51.76	22.31	8.27	-1.01	N/A	0.977421	-0.0290524	0.38	2.58
hsa-miR-592		MIMAT0003260		Endogenous1	miRNA					FALSE	0			8.63	22.31	16.84	9.32	-1.95	N/A	0.285837	-1.13607	0.13	1.99
hsa-miR-593-3p		MIMAT0004802		Endogenous1	miRNA					FALSE	0			14.04	16.21	32.28	4.45	-2.3	N/A	0.0387285	-2.42909	0.2	-1.04
hsa-miR-595		MIMAT0003263		Endogenous1	miRNA					FALSE	0			3.25	3.65	3.66	9.48	-1.13	N/A	0.895095	-0.144884	0.03	31.45
hsa-miR-596		MIMAT0003264		Endogenous1	miRNA					FALSE	0			16.87	101.64	110.14	444.77	-6.53	N/A	0.201692	-1.52891	0	7.61
hsa-miR-597-5p		MIMAT0003265		Endogenous1	miRNA					FALSE	0			204.77	205.27	95.28	9.11	2.15	N/A	0.00786498	3.4059	1.28	3.61
hsa-miR-598-3p		MIMAT0003266		Endogenous1	miRNA					FALSE	0			82.03	113.35	44.4	13.55	1.85	N/A	0.108552	1.77246	0.84	4.04
hsa-miR-599		MIMAT0003267		Endogenous1	miRNA					FALSE	0			2.84	6.91	1.09	0.17	2.6	N/A	0.0257145	2.67298	1.14	5.93
hsa-miR-600		MIMAT0003268		Endogenous1	miRNA					FALSE	0			32.65	69.16	9.29	10.25	3.51	N/A	0.186462	1.5285	0.42	29.1
hsa-miR-601		MIMAT0003269		Endogenous1	miRNA					FALSE	0			8583.65	24325	997.89	1460.15	8.6	N/A	0.0397456	2.4915	1.12	66.31
hsa-miR-603		MIMAT0003271		Endogenous1	miRNA					FALSE	0			1305	879.65	2542.77	232.52	-1.95	N/A	0.00606949	-3.546	0.34	-1.27
hsa-miR-604		MIMAT0003272		Endogenous1	miRNA					FALSE	0			9.5	36.76	1.09	0.17	8.7	N/A	0.00309219	4.09564	2.57	29.41
hsa-miR-605-5p		MIMAT0003273		Endogenous1	miRNA					FALSE	0			5.85	7.12	5.45	1.77	1.07	N/A	0.86608	0.173041	0.42	2.72
hsa-miR-606		MIMAT0003274		Endogenous1	miRNA					FALSE	0			3.74	10.01	1.09	0.17	3.42	N/A	0.0183969	2.89697	1.29	9.12
hsa-miR-607		MIMAT0003275		Endogenous1	miRNA					FALSE	0			10.19	22.65	21.07	14.22	-2.07	N/A	0.269873	-1.19581	0.12	2.03
hsa-miR-608		MIMAT0003276		Endogenous1	miRNA					FALSE	0			6.66	9.16	10.74	3.96	-1.61	N/A	0.269398	-1.16988	0.25	1.56
hsa-miR-610		MIMAT0003278		Endogenous1	miRNA					FALSE	0			46.53	82.32	45.77	15.35	1.02	N/A	0.963743	0.0467192	0.46	2.26
hsa-miR-612		MIMAT0003280		Endogenous1	miRNA					FALSE	0			376.32	1239.06	216.11	23.48	1.74	N/A	0.199564	1.39218	0.69	4.36
hsa-miR-613		MIMAT0003281		Endogenous1	miRNA					FALSE	0			95.44	114	41.84	8.12	2.28	N/A	0.0058223	3.49286	1.34	3.89
hsa-miR-614		MIMAT0003282		Endogenous1	miRNA					FALSE	0			5.19	18.49	17.39	5.67	-3.35	N/A	0.0314695	-2.50099	0.1	-1.12
hsa-miR-615-3p		MIMAT0003283		Endogenous1	miRNA					FALSE	0			6.14	23.85	8.45	3.73	-1.38	N/A	0.538483	-0.63692	0.23	2.25
hsa-miR-615-5p		MIMAT0004804		Endogenous1	miRNA					FALSE	0			2.03	2.37	2.17	2.22	-1.07	N/A	0.903612	-0.131065	0.17	5.05
hsa-miR-616-3p		MIMAT0004805		Endogenous1	miRNA					FALSE	0			7.97	26.69	51.75	3.41	-6.49	N/A	0.00425821	-3.92911	0.05	-2.17
hsa-miR-617		MIMAT0003286		Endogenous1	miRNA					FALSE	0			4.71	6.5	3.9	6.7	1.21	N/A	0.832574	0.231284	0.04	40.28
hsa-miR-619-3p		MIMAT0003288		Endogenous1	miRNA					FALSE	0			2.09	2.36	2.48	6.64	-1.19	N/A	0.850435	-0.209454	0.02	28.41
hsa-miR-620		MIMAT0003289		Endogenous1	miRNA					FALSE	0			3.54	8.2	2.38	2.15	1.48	N/A	0.53569	0.670341	0.29	7.6
hsa-miR-624-3p		MIMAT0004807		Endogenous1	miRNA					FALSE	0			2.85	4.26	2.38	2.15	1.2	N/A	0.770859	0.311222	0.24	5.86
hsa-miR-625-5p		MIMAT0003294		Endogenous1	miRNA					FALSE	0			45.31	73.85	41.93	17.25	1.08	N/A	0.862293	0.178004	0.4	2.89
hsa-miR-626		MIMAT0003295		Endogenous1	miRNA					FALSE	0			2.09	2.36	10.61	6.81	-5.09	N/A	0.00905325	-4.13777	0.07	-1.71
hsa-miR-627-3p		MIMAT0026623		Endogenous1	miRNA					FALSE	0			53.55	73.35	72.8	18.5	-1.36	N/A	0.400262	-0.878998	0.33	1.62
hsa-miR-627-5p		MIMAT0003296		Endogenous1	miRNA					FALSE	0			376.72	903.82	5456.29	382.13	-14.48	N/A	0.00151642	-4.69255	0.02	-3.89
hsa-miR-628-3p		MIMAT0003297		Endogenous1	miRNA					FALSE	0			3.14	5.07	4.32	2.88	-1.38	N/A	0.509587	-0.698767	0.24	2.22
hsa-miR-628-5p		MIMAT0004809		Endogenous1	miRNA					FALSE	0			31.42	88.88	64.51	24	-2.05	N/A	0.173585	-1.46521	0.16	1.48
hsa-miR-629-5p		MIMAT0004810		Endogenous1	miRNA					FALSE	0			44.25	87.36	21.41	20.47	2.07	N/A	0.256001	1.26119	0.47	9.08
hsa-miR-630		MIMAT0003299		Endogenous1	miRNA					FALSE	0			15463.6	202738	865.19	1103.92	17.87	N/A	0.0133803	3.02381	2.07	154.52
hsa-miR-631		MIMAT0003300		Endogenous1	miRNA					FALSE	0			2.92	5.14	1.78	1.92	1.64	N/A	0.427188	0.869122	0.34	7.99
hsa-miR-637		MIMAT0003307		Endogenous1	miRNA					FALSE	0			1.95	2.41	1.09	0.17	1.79	N/A	0.057854	2.15704	0.97	3.28
hsa-miR-638		MIMAT0003308		Endogenous1	miRNA					FALSE	0			8.79	23.71	17.84	6.47	-2.03	N/A	0.185526	-1.42394	0.16	1.52
hsa-miR-639		MIMAT0003309		Endogenous1	miRNA					FALSE	0			2.19	2.37	2.01	1.45	1.09	N/A	0.858465	0.190281	0.25	4.75
hsa-miR-640		MIMAT0003310		Endogenous1	miRNA					FALSE	0			3.94	8.33	13.84	4.64	-3.51	N/A	0.0124835	-3.03923	0.11	-1.38
hsa-miR-641		MIMAT0003311		Endogenous1	miRNA					FALSE	0			3.99	11.22	3.35	6.94	1.19	N/A	0.839613	0.217462	0.09	15.16
hsa-miR-642a-3p		MIMAT0020924		Endogenous1	miRNA					FALSE	0			65.12	78.45	9.35	1.52	6.97	N/A	0.00012603	6.2362	3.45	14.09
hsa-miR-642a-5p		MIMAT0003312		Endogenous1	miRNA					FALSE	0			7.1	13.86	2.31	1.08	3.07	N/A	0.0529818	2.22599	0.98	9.6
hsa-miR-643		MIMAT0003313		Endogenous1	miRNA					FALSE	0			17.55	19.94	16.13	6.72	1.09	N/A	0.834355	0.214933	0.45	2.64
hsa-miR-644a		MIMAT0003314		Endogenous1	miRNA					FALSE	0			2454.38	2531.65	2424.43	469.32	1.01	N/A	0.963329	0.0471487	0.56	1.82
hsa-miR-648		MIMAT0003318		Endogenous1	miRNA					FALSE	0			7.35	29.99	15.27	3.45	-2.08	N/A	0.229303	-1.29078	0.13	1.78
hsa-miR-649		MIMAT0003319		Endogenous1	miRNA					FALSE	0			10.77	13	33.62	13.56	-3.12	N/A	0.0108479	-3.20102	0.14	-1.37
hsa-miR-650		MIMAT0003320		Endogenous1	miRNA					FALSE	0			2.46	2.54	3.2	2.55	-1.3	N/A	0.588623	-0.581326	0.22	2.71
hsa-miR-6503-3p		MIMAT0025463		Endogenous1	miRNA					FALSE	0			1.95	2.41	2.76	9.56	-1.41	N/A	0.738945	-0.37505	0.01	37.24
hsa-miR-6503-5p		MIMAT0025462		Endogenous1	miRNA					FALSE	0			5.02	37.03	1.56	1.67	3.22	N/A	0.12857	1.701	0.63	16.38
hsa-miR-651-3p		MIMAT0026624		Endogenous1	miRNA					FALSE	0			2.06	3.09	1.55	1.02	1.33	N/A	0.531488	0.666482	0.44	3.97
hsa-miR-651-5p		MIMAT0003321		Endogenous1	miRNA					FALSE	0			36.7	44.12	26.71	13.67	1.37	N/A	0.477347	0.757211	0.49	3.84
hsa-miR-6511a-3p		MIMAT0025479		Endogenous1	miRNA					FALSE	0			2.71	3.02	2.04	3.3	1.33	N/A	0.69294	0.435357	0.08	21.79
hsa-miR-6511a-5p		MIMAT0025478		Endogenous1	miRNA					FALSE	0			1.95	2.41	1.38	0.53	1.41	N/A	0.31974	1.05994	0.67	3
hsa-miR-652-3p		MIMAT0003322		Endogenous1	miRNA					FALSE	0			2.85	5.91	2.04	3.3	1.4	N/A	0.652701	0.490362	0.16	12.24
hsa-miR-652-5p		MIMAT0022709		Endogenous1	miRNA					FALSE	0			2.57	4.86	16.01	5.82	-6.24	N/A	0.00123161	-4.5845	0.06	-2.53
hsa-miR-654-3p		MIMAT0004814		Endogenous1	miRNA					FALSE	0			9.39	38.55	1.63	1.29	5.77	N/A	0.0184397	2.89948	1.43	23.26
hsa-miR-654-5p		MIMAT0003330		Endogenous1	miRNA					FALSE	0			5.18	9.4	1.41	0.59	3.69	N/A	0.0181995	2.82197	1.3	10.49
hsa-miR-655-3p		MIMAT0003331		Endogenous1	miRNA					FALSE	0			2.12	2.33	1.36	0.05	1.56	N/A	0.101763	1.84432	0.89	2.72
hsa-miR-656-3p		MIMAT0003332		Endogenous1	miRNA					FALSE	0			230.65	184.23	124.62	21.24	1.85	N/A	0.0216954	2.71647	1.11	3.09
hsa-miR-660-3p		MIMAT0022711		Endogenous1	miRNA					FALSE	0			3.31	2.9	2.17	4.13	1.53	N/A	0.591654	0.605507	0.08	30.95
hsa-miR-660-5p		MIMAT0003338		Endogenous1	miRNA					FALSE	0			10.84	18.63	4.51	33.24	2.4	N/A	0.549031	0.700925	0.01	523.73
hsa-miR-661		MIMAT0003324		Endogenous1	miRNA					FALSE	0			11.73	28.63	3.62	7.3	3.24	N/A	0.220606	1.50144	0.27	39.24
hsa-miR-663a		MIMAT0003326		Endogenous1	miRNA					FALSE	0			7.07	21.86	2.58	7.61	2.74	N/A	0.350235	1.09276	0.15	51.8
hsa-miR-664a-3p		MIMAT0005949		Endogenous1	miRNA					FALSE	0			3.44	4.67	11.56	5.22	-3.36	N/A	0.0107466	-3.25281	0.13	-1.42
hsa-miR-664b-3p		MIMAT0022272		Endogenous1	miRNA					FALSE	0			26.36	23.26	17.39	9.09	1.52	N/A	0.307295	1.12438	0.59	3.92
hsa-miR-664b-5p		MIMAT0022271		Endogenous1	miRNA					FALSE	0			1.95	2.41	1.09	0.17	1.79	N/A	0.057854	2.15704	0.97	3.28
hsa-miR-665		MIMAT0004952		Endogenous1	miRNA					FALSE	0			10.58	50.49	15.99	7.32	-1.51	N/A	0.527421	-0.654729	0.16	2.76
hsa-miR-671-3p		MIMAT0004819		Endogenous1	miRNA					FALSE	0			3.05	2.54	1.22	0.21	2.5	N/A	0.00722236	3.37864	1.35	4.6
hsa-miR-671-5p		MIMAT0003880		Endogenous1	miRNA					FALSE	0			5.88	9.03	5	14.16	1.18	N/A	0.881989	0.163698	0.02	81.54
hsa-miR-6720-3p		MIMAT0025851		Endogenous1	miRNA					FALSE	0			3.1	2.27	2.37	5.68	1.31	N/A	0.755813	0.347848	0.05	36.2
hsa-miR-6721-5p		MIMAT0025852		Endogenous1	miRNA					FALSE	0			71.63	98.8	25.32	4.56	2.83	N/A	0.0103565	3.18502	1.35	5.92
hsa-miR-6724-5p		MIMAT0025856		Endogenous1	miRNA					FALSE	0			349.14	2935.14	1057.4	1437.24	-3.03	N/A	0.212957	-1.37114	0.05	2.39
hsa-miR-675-5p		MIMAT0004284		Endogenous1	miRNA					FALSE	0			2.41	2.58	2.31	1.08	1.04	N/A	0.919327	0.105689	0.38	2.9
hsa-miR-7-5p		MIMAT0000252		Endogenous1	miRNA					FALSE	0			43.98	32.68	42.68	4.55	1.03	N/A	0.893062	0.138226	0.63	1.68
hsa-miR-708-5p		MIMAT0004926		Endogenous1	miRNA					FALSE	0			7.4	18.85	29.7	65.23	-4.02	N/A	0.234731	-1.445	0.01	5.32
hsa-miR-744-5p		MIMAT0004945		Endogenous1	miRNA					FALSE	0			13.97	24.82	15.6	32.91	-1.12	N/A	0.89975	-0.134864	0.07	11.93
hsa-miR-758-3p+hsa-miR-411-3p		MIMAT0003879		Endogenous1	miRNA					FALSE	0			3.5	5.91	2.18	4.25	1.6	N/A	0.5654	0.640671	0.15	16.63
hsa-miR-758-5p		MIMAT0022929		Endogenous1	miRNA					FALSE	0			4.23	10.08	1.09	0.17	3.88	N/A	0.00885861	3.3533	1.53	9.84
hsa-miR-760		MIMAT0004957		Endogenous1	miRNA					FALSE	0			2.96	2.79	1.85	3.31	1.6	N/A	0.539494	0.696665	0.09	28.95
hsa-miR-761		MIMAT0010364		Endogenous1	miRNA					FALSE	0			19.81	13.51	31.66	5.91	-1.6	N/A	0.0687145	-2.04214	0.37	1.05
hsa-miR-764		MIMAT0010367		Endogenous1	miRNA					FALSE	0			20.49	13.42	17.31	5.92	1.18	N/A	0.59189	0.56156	0.58	2.41
hsa-miR-765		MIMAT0003945		Endogenous1	miRNA					FALSE	0			11.64	30.38	10.48	12.01	1.11	N/A	0.887753	0.150065	0.16	7.74
hsa-miR-766-3p		MIMAT0003888		Endogenous1	miRNA					FALSE	0			12.34	21.72	10.48	4	1.18	N/A	0.677233	0.429255	0.5	2.78
hsa-miR-766-5p		MIMAT0022714		Endogenous1	miRNA					FALSE	0			1.95	2.41	1.09	0.17	1.79	N/A	0.057854	2.15704	0.97	3.28
hsa-miR-767-3p		MIMAT0003883		Endogenous1	miRNA					FALSE	0			2.36	6.02	1.09	0.17	2.16	N/A	0.0643701	2.11113	0.93	5.01
hsa-miR-767-5p		MIMAT0003882		Endogenous1	miRNA					FALSE	0			3.57	16.76	1.22	0.21	2.92	N/A	0.0417717	2.38136	1.03	8.25
hsa-miR-769-3p		MIMAT0003887		Endogenous1	miRNA					FALSE	0			1.95	2.41	1.09	0.17	1.79	N/A	0.057854	2.15704	0.97	3.28
hsa-miR-769-5p		MIMAT0003886		Endogenous1	miRNA					FALSE	0			9.08	9.6	28.6	1.99	-3.15	N/A	0.00530835	-3.7468	0.16	-1.55
hsa-miR-770-5p		MIMAT0003948		Endogenous1	miRNA					FALSE	0			22.87	18.64	14.32	1.77	1.6	N/A	0.0934823	1.86924	0.91	2.82
hsa-miR-802		MIMAT0004185		Endogenous1	miRNA					FALSE	0			9.24	21.37	1.73	1.69	5.35	N/A	0.0340196	2.57133	1.14	25.05
hsa-miR-873-3p		MIMAT0022717		Endogenous1	miRNA					FALSE	0			83.2	82.38	92.18	13.05	-1.11	N/A	0.687275	-0.415142	0.52	1.58
hsa-miR-873-5p		MIMAT0004953		Endogenous1	miRNA					FALSE	0			276.97	355.1	163.7	14.46	1.69	N/A	0.0719786	2.05013	0.94	3.06
hsa-miR-874-3p		MIMAT0004911		Endogenous1	miRNA					FALSE	0			254.59	154.56	31.62	15.97	8.05	N/A	0.00147158	5.98236	3.29	19.73
hsa-miR-874-5p		MIMAT0026718		Endogenous1	miRNA					FALSE	0			6.28	7.24	22.32	3.81	-3.56	N/A	0.00271711	-4.01929	0.14	-1.74
hsa-miR-875-3p		MIMAT0004923		Endogenous1	miRNA					FALSE	0			4.59	6.37	19.23	13.67	-4.19	N/A	0.0442861	-2.88024	0.06	-1.05
hsa-miR-876-3p		MIMAT0004925		Endogenous1	miRNA					FALSE	0			3.53	7.99	2.04	3.3	1.73	N/A	0.478958	0.782737	0.19	16.02
hsa-miR-876-5p		MIMAT0004924		Endogenous1	miRNA					FALSE	0			4.88	11.45	1.09	0.17	4.47	N/A	0.00509747	3.71179	1.76	11.32
hsa-miR-877-5p		MIMAT0004949		Endogenous1	miRNA					FALSE	0			168.64	735.28	191.01	296.86	-1.13	N/A	0.877752	-0.161663	0.12	6.4
hsa-miR-885-3p		MIMAT0004948		Endogenous1	miRNA					FALSE	0			4.46	6.74	3.06	5.76	1.46	N/A	0.64832	0.496298	0.13	16.31
hsa-miR-885-5p		MIMAT0004947		Endogenous1	miRNA					FALSE	0			9.81	22.91	6.08	7.03	1.61	N/A	0.487951	0.767047	0.22	11.76
hsa-miR-887-3p		MIMAT0004951		Endogenous1	miRNA					FALSE	0			2.47	3.05	4.91	14.65	-1.99	N/A	0.517799	-0.752125	0.01	25.79
hsa-miR-887-5p		MIMAT0026720		Endogenous1	miRNA					FALSE	0			21.39	39.67	17.6	5.89	1.22	N/A	0.661617	0.451036	0.46	3.24
hsa-miR-888-5p		MIMAT0004916		Endogenous1	miRNA					FALSE	0			549.45	574.41	375.06	108.8	1.46	N/A	0.207734	1.35306	0.77	2.77
hsa-miR-889-3p		MIMAT0004921		Endogenous1	miRNA					FALSE	0			2.37	3.46	8.67	10.13	-3.65	N/A	0.120302	-2.06496	0.04	2.02
hsa-miR-890		MIMAT0004912		Endogenous1	miRNA					FALSE	0			8.55	16.18	12.42	6.36	-1.45	N/A	0.388405	-0.910309	0.27	1.77
hsa-miR-891a-5p		MIMAT0004902		Endogenous1	miRNA					FALSE	0			3.33	13.4	2.54	1.89	1.31	N/A	0.684102	0.428181	0.26	6.7
hsa-miR-891b		MIMAT0004913		Endogenous1	miRNA					FALSE	0			17.55	23.5	31.17	8.87	-1.78	N/A	0.223453	-1.30161	0.21	1.53
hsa-miR-892a		MIMAT0004907		Endogenous1	miRNA					FALSE	0			6.73	13.36	2.57	2.92	2.62	N/A	0.207397	1.52336	0.35	19.52
hsa-miR-892b		MIMAT0004918		Endogenous1	miRNA					FALSE	0			30.87	18.38	16.96	10.79	1.82	N/A	0.254867	1.41331	0.29	11.27
hsa-miR-9-5p		MIMAT0000441		Endogenous1	miRNA					FALSE	0			2.22	2.33	1.09	0.17	2.03	N/A	0.0220887	2.7284	1.13	3.65
hsa-miR-922		MIMAT0004972		Endogenous1	miRNA					FALSE	0			6.42	15.99	10.56	6.65	-1.64	N/A	0.383419	-0.930875	0.16	2.25
hsa-miR-924		MIMAT0004974		Endogenous1	miRNA					FALSE	0			2.26	2.47	1.09	0.17	2.07	N/A	0.0271482	2.61384	1.1	3.9
hsa-miR-92a-1-5p		MIMAT0004507		Endogenous1	miRNA					FALSE	0			5.93	12.45	11.77	7.92	-1.98	N/A	0.225851	-1.30525	0.15	1.69
hsa-miR-92a-3p		MIMAT0000092		Endogenous1	miRNA					FALSE	0			23.5	286.72	67.42	1487.17	-2.87	N/A	0.618629	-0.559635	0	1150.35
hsa-miR-92b-3p		MIMAT0003218		Endogenous1	miRNA					FALSE	0			1.95	2.41	3.39	3.67	-1.74	N/A	0.477038	-0.822399	0.03	10.37
hsa-miR-93-5p		MIMAT0000093		Endogenous1	miRNA					FALSE	0			31.62	118.63	61.38	403.95	-1.94	N/A	0.650654	-0.49685	0.01	36.07
hsa-miR-933		MIMAT0004976		Endogenous1	miRNA					FALSE	0			23.4	23.76	11.94	10.27	1.96	N/A	0.322057	1.20484	0.18	21.64
hsa-miR-934		MIMAT0004977		Endogenous1	miRNA					FALSE	0			3.94	5.5	1.09	0.17	3.61	N/A	0.00346059	3.92015	1.72	7.58
hsa-miR-935		MIMAT0004978		Endogenous1	miRNA					FALSE	0			1.95	2.41	1.09	0.17	1.79	N/A	0.057854	2.15704	0.97	3.28
hsa-miR-936		MIMAT0004979		Endogenous1	miRNA					FALSE	0			4.04	11.67	7.57	5.9	-1.87	N/A	0.342955	-1.026	0.12	2.39
hsa-miR-937-3p		MIMAT0004980		Endogenous1	miRNA					FALSE	0			8.98	17.95	9.85	6.75	-1.1	N/A	0.87943	-0.156531	0.23	3.54
hsa-miR-939-5p		MIMAT0004982		Endogenous1	miRNA					FALSE	0			51.19	32.74	44.07	3.27	1.16	N/A	0.421581	0.842713	0.77	1.75
hsa-miR-940		MIMAT0004983		Endogenous1	miRNA					FALSE	0			2.36	6.02	1.09	0.17	2.16	N/A	0.0643701	2.11113	0.93	5.01
hsa-miR-941		MIMAT0004984		Endogenous1	miRNA					FALSE	0			10.04	23.82	10.46	98.14	-1.04	N/A	0.980523	-0.0269965	0	680.32
hsa-miR-942-3p		MIMAT0026734		Endogenous1	miRNA					FALSE	0			1.95	2.41	1.09	0.17	1.79	N/A	0.057854	2.15704	0.97	3.28
hsa-miR-942-5p		MIMAT0004985		Endogenous1	miRNA					FALSE	0			156.8	90.86	27.57	7.64	5.69	N/A	0.00015488	7.91444	3.32	9.74
hsa-miR-944		MIMAT0004987		Endogenous1	miRNA					FALSE	0			443.79	364.14	448.66	87.5	-1.01	N/A	0.964582	-0.0455295	0.58	1.7
hsa-miR-95-3p		MIMAT0000094		Endogenous1	miRNA					FALSE	0			13.92	14.35	74.01	2.56	-5.32	N/A	0.00019387	-6.42482	0.1	-2.92
hsa-miR-96-5p		MIMAT0000095		Endogenous1	miRNA					FALSE	0			5.02	4.05	12.61	3.47	-2.51	N/A	0.0145956	-2.9501	0.2	-1.24
hsa-miR-98-3p		MIMAT0022842		Endogenous1	miRNA					FALSE	0			2.82	4.53	2.58	1.96	1.09	N/A	0.87129	0.169337	0.29	4.08
hsa-miR-98-5p		MIMAT0000096		Endogenous1	miRNA					FALSE	0			5.73	4.06	18.72	5.36	-3.27	N/A	0.00287989	-4.22786	0.16	-1.71
hsa-miR-99a-5p		MIMAT0000097		Endogenous1	miRNA					FALSE	0			2.12	2.52	1.09	0.17	1.94	N/A	0.0370528	2.42595	1.05	3.61
hsa-miR-99b-5p		MIMAT0000689		Endogenous1	miRNA					FALSE	0			2.39	6	19.21	9.56	-8.03	N/A	0.00105057	-4.78386	0.05	-2.94
ACTB		NM_001101.2		Housekeeping	miRNA					FALSE	0			17.2	27.3	25.26	5.52	-1.47	N/A	0.444396	-0.799379	0.23	2.02
B2M		NM_004048.2		Housekeeping	miRNA					FALSE	0			10.53	30.95	23.49	21.51	-2.23	N/A	0.277781	-1.20424	0.08	2.49
GAPDH		NM_002046.3		Housekeeping	miRNA					FALSE	0			5.1	13.26	1.22	0.21	4.18	N/A	0.00559266	3.61735	1.71	10.21
RPL19		NM_000981.3		Housekeeping	miRNA					FALSE	0			4.14	4.1	3	4.97	1.38	N/A	0.664094	0.482285	0.08	24.1
RPLP0		NM_001002.3		Housekeeping	miRNA					FALSE	0			1.95	2.41	1.09	0.17	1.79	N/A	0.057854	2.15704	0.97	3.28
LIG_NEG_A		nmiR00810.1		Ligation	miRNA					FALSE	0			2.24	4.02	1.38	0.53	1.63	N/A	0.231316	1.27873	0.69	3.84
LIG_NEG_B		nmiR00828.1		Ligation	miRNA					FALSE	0			1.95	2.41	1.09	0.17	1.79	N/A	0.057854	2.15704	0.97	3.28
LIG_NEG_C		nmiR00803.1		Ligation	miRNA					FALSE	0			1.95	2.41	1.72	2.48	1.13	N/A	0.84682	0.210762	0.09	14.91
LIG_POS_A		nmiR00813.1		Ligation	miRNA					FALSE	0			66163.7	115016	47283.2	24999.7	1.4	N/A	0.467762	0.788632	0.43	4.57
LIG_POS_B		nmiR00809.1		Ligation	miRNA					FALSE	0			13536	24653.4	9891.68	4035.05	1.37	N/A	0.427025	0.842192	0.57	3.3
LIG_POS_C		nmiR00811.1		Ligation	miRNA					FALSE	0			4582.97	14515.3	1687.91	432.4	2.72	N/A	0.0333712	2.48147	1.09	6.75

## Sheet: Ratio-log2 ratio data
Probe Name	Annotation	Accession #	NS Probe ID	Class Name	Analyte Type	Species Name	Target Sequence	Comments	Class Source	Positive Flag	Class Active	Class Preparer	Class Date	S	StDev of S	NS	StDev of NS	S vs. NS	DE Call of: S vs. NS	P value of: S vs. NS	t-statistic of: S vs. NS	Lower 95% CI of: S vs. NS	Upper 95% CI of: S vs. NS
hsa-let-7a-5p		MIMAT0000062		Endogenous1	miRNA					FALSE	0			16.34	88.31	11.26	768.85	0.54	N/A	0.888652	0.155526	0	15.39
hsa-let-7b-5p		MIMAT0000063		Endogenous1	miRNA					FALSE	0			637.59	389.7	799.01	709.23	-0.33	N/A	0.668252	-0.474034	0.1	2.63
hsa-let-7c-5p		MIMAT0000064		Endogenous1	miRNA					FALSE	0			67.37	53.68	153.06	29.51	-1.18	N/A	0.00697493	-3.3826	0.25	-0.39
hsa-let-7d-5p		MIMAT0000065		Endogenous1	miRNA					FALSE	0			24.82	73.89	26.99	44.31	-0.12	N/A	0.922187	-0.102006	0.11	2.93
hsa-let-7e-5p		MIMAT0000066		Endogenous1	miRNA					FALSE	0			2.78	24.01	2.21	4.01	0.33	N/A	0.779403	0.29858	0.15	3.42
hsa-let-7f-5p		MIMAT0000067		Endogenous1	miRNA					FALSE	0			68.87	91.34	22.62	29.52	1.61	N/A	0.148962	1.88333	0.46	4.32
hsa-let-7g-5p		MIMAT0000414		Endogenous1	miRNA					FALSE	0			107.44	105.43	74.04	162.56	0.54	N/A	0.658907	0.492437	0.06	5.23
hsa-let-7i-5p		MIMAT0000415		Endogenous1	miRNA					FALSE	0			741.13	549.96	535.67	369.09	0.47	N/A	0.547128	0.681068	0.18	3.43
hsa-miR-1-3p		MIMAT0000416		Endogenous1	miRNA					FALSE	0			2.07	2.55	1.21	0.2	0.77	N/A	0.091379	1.87596	0.9	1.71
hsa-miR-1-5p		MIMAT0031892		Endogenous1	miRNA					FALSE	0			36.12	32.61	84.03	9.22	-1.22	N/A	0.00622698	-3.54848	0.25	-0.44
hsa-miR-100-5p		MIMAT0000098		Endogenous1	miRNA					FALSE	0			8.49	10.94	34.98	9.4	-2.04	N/A	0.007301	-3.36675	0.09	-0.67
hsa-miR-101-3p		MIMAT0000099		Endogenous1	miRNA					FALSE	0			2.52	2.61	1.09	0.17	1.21	N/A	0.0145221	2.98959	1.23	2.12
hsa-miR-103a-3p		MIMAT0000101		Endogenous1	miRNA					FALSE	0			2.86	16.09	12.46	1.54	-2.12	N/A	0.00820791	-3.43849	0.09	-0.7
hsa-miR-105-5p		MIMAT0000102		Endogenous1	miRNA					FALSE	0			126.39	142.77	160.7	18.8	-0.35	N/A	0.378769	-0.925785	0.43	0.52
hsa-miR-106a-5p+hsa-miR-17-5p		MIMAT0000103		Endogenous1	miRNA					FALSE	0			40.02	104.69	12.86	151.99	1.64	N/A	0.541509	0.700124	0	11.71
hsa-miR-106b-5p		MIMAT0000680		Endogenous1	miRNA					FALSE	0			90.55	72.56	75.33	84.71	0.27	N/A	0.739965	0.365527	0.14	3.39
hsa-miR-107		MIMAT0000104		Endogenous1	miRNA					FALSE	0			44.39	50.32	41.24	23.3	0.11	N/A	0.85421	0.191391	0.42	1.46
hsa-miR-10a-5p		MIMAT0000253		Endogenous1	miRNA					FALSE	0			19.04	61.31	5.62	1.83	1.76	N/A	0.0545602	2.18572	0.96	3.58
hsa-miR-10b-5p		MIMAT0000254		Endogenous1	miRNA					FALSE	0			6.3	26.04	9.69	4.19	-0.62	N/A	0.40669	-0.866412	0.21	1
hsa-miR-1178-3p		MIMAT0005823		Endogenous1	miRNA					FALSE	0			3.7	9.71	3.75	2.28	-0.02	N/A	0.97953	-0.0264345	0.29	1.73
hsa-miR-1180-3p		MIMAT0005825		Endogenous1	miRNA					FALSE	0			6.46	5.96	13.31	14.64	-1.04	N/A	0.367861	-1.077	0.03	3.12
hsa-miR-1183		MIMAT0005828		Endogenous1	miRNA					FALSE	0			20.05	18.4	16.22	17.84	0.31	N/A	0.766412	0.329587	0.08	4.3
hsa-miR-1185-1-3p		MIMAT0022838		Endogenous1	miRNA					FALSE	0			4.04	7.4	6.96	5.24	-0.78	N/A	0.3484	-1.00691	0.15	1.12
hsa-miR-1185-2-3p		MIMAT0022713		Endogenous1	miRNA					FALSE	0			98.1	125.19	102.52	3.09	-0.06	N/A	0.872098	-0.166187	0.52	0.82
hsa-miR-1185-5p		MIMAT0005798		Endogenous1	miRNA					FALSE	0			2.55	8.26	15.27	17.77	-2.58	N/A	0.0778848	-2.50099	0.02	0.7
hsa-miR-1193		MIMAT0015049		Endogenous1	miRNA					FALSE	0			3.3	3.11	2.81	6.95	0.23	N/A	0.853194	0.204347	0.04	5.15
hsa-miR-1197		MIMAT0005955		Endogenous1	miRNA					FALSE	0			36.26	70.02	14.72	7.42	1.3	N/A	0.0891815	1.97044	0.84	2.86
hsa-miR-1200		MIMAT0005863		Endogenous1	miRNA					FALSE	0			2.65	8.7	1.96	2.84	0.43	N/A	0.682402	0.436304	0.2	3.18
hsa-miR-1202		MIMAT0005865		Endogenous1	miRNA					FALSE	0			44.13	71.83	65.63	34.7	-0.57	N/A	0.436613	-0.811684	0.22	1.02
hsa-miR-1203		MIMAT0005866		Endogenous1	miRNA					FALSE	0			2.91	4.47	3.33	3.23	-0.2	N/A	0.852837	-0.200686	0.1	2.94
hsa-miR-1204		MIMAT0005868		Endogenous1	miRNA					FALSE	0			2.04	2.56	1.09	0.17	0.9	N/A	0.0535268	2.20777	0.98	1.83
hsa-miR-1205		MIMAT0005869		Endogenous1	miRNA					FALSE	0			8.14	13.44	1.55	1.02	2.39	N/A	0.0109453	3.2812	1.64	4.07
hsa-miR-1206		MIMAT0005870		Endogenous1	miRNA					FALSE	0			54.77	76.38	22.45	10.09	1.29	N/A	0.0531959	2.22383	0.98	2.6
hsa-miR-122-5p		MIMAT0000421		Endogenous1	miRNA					FALSE	0			1.95	2.41	1.09	0.17	0.84	N/A	0.057854	2.15704	0.97	1.72
hsa-miR-1224-3p		MIMAT0005459		Endogenous1	miRNA					FALSE	0			2.54	4.49	1.09	0.17	1.22	N/A	0.0329022	2.51652	1.09	2.32
hsa-miR-1224-5p		MIMAT0005458		Endogenous1	miRNA					FALSE	0			10.09	18.81	59.97	73	-2.57	N/A	0.0406974	-2.65958	0.03	-0.09
hsa-miR-1226-3p		MIMAT0005577		Endogenous1	miRNA					FALSE	0			4.44	16.25	1.09	0.17	2.03	N/A	0.0150862	3.02996	1.4	3.57
hsa-miR-1228-3p		MIMAT0005583		Endogenous1	miRNA					FALSE	0			17	17.54	8.29	0.55	1.04	N/A	0.0266466	2.68691	1.11	1.93
hsa-miR-1233-3p		MIMAT0005588		Endogenous1	miRNA					FALSE	0			2.84	9.6	7.39	16.31	-1.38	N/A	0.453248	-0.879995	0	5.37
hsa-miR-1234-3p		MIMAT0005589		Endogenous1	miRNA					FALSE	0			7.53	5.06	14.95	6.38	-0.99	N/A	0.0941031	-2.21196	0.19	0.43
hsa-miR-1236-3p		MIMAT0005591		Endogenous1	miRNA					FALSE	0			6.33	27.61	10.68	2.64	-0.75	N/A	0.31411	-1.06554	0.2	0.85
hsa-miR-124-3p		MIMAT0000422		Endogenous1	miRNA					FALSE	0			1.95	2.41	1.35	0.87	0.53	N/A	0.396577	0.923881	0.52	1.99
hsa-miR-1244		MIMAT0005896		Endogenous1	miRNA					FALSE	0			74.19	57.07	58.56	29.07	0.34	N/A	0.531231	0.662118	0.53	1.6
hsa-miR-1245a		MIMAT0005897		Endogenous1	miRNA					FALSE	0			2.22	2.33	1.63	1.29	0.45	N/A	0.518699	0.706546	0.4	2.2
hsa-miR-1245b-3p		MIMAT0019951		Endogenous1	miRNA					FALSE	0			1.95	2.41	1.97	2.9	-0.02	N/A	0.98686	-0.0179227	0.07	3.76
hsa-miR-1245b-5p		MIMAT0019950		Endogenous1	miRNA					FALSE	0			56.34	47.95	153.12	4.7	-1.44	N/A	0.00921161	-3.40369	0.19	-0.47
hsa-miR-1246		MIMAT0005898		Endogenous1	miRNA					FALSE	0			1084.02	713.41	1120.93	211.76	-0.05	N/A	0.887819	-0.144726	0.57	0.71
hsa-miR-1247-5p		MIMAT0005899		Endogenous1	miRNA					FALSE	0			1.95	2.41	1.09	0.17	0.84	N/A	0.057854	2.15704	0.97	1.72
hsa-miR-1248		MIMAT0005900		Endogenous1	miRNA					FALSE	0			12.64	8.07	6.57	1.89	0.94	N/A	0.0406639	2.51086	1.02	1.87
hsa-miR-1249-3p		MIMAT0005901		Endogenous1	miRNA					FALSE	0			2.16	3.17	1.09	0.17	0.98	N/A	0.05467	2.20134	0.98	2
hsa-miR-1249-5p		MIMAT0032029		Endogenous1	miRNA					FALSE	0			1.95	2.41	1.67	1.47	0.22	N/A	0.759362	0.328687	0.26	2.36
hsa-miR-1250-5p		MIMAT0005902		Endogenous1	miRNA					FALSE	0			3.65	4.44	2.48	6.66	0.56	N/A	0.677826	0.467571	0.04	5.68
hsa-miR-1252-5p		MIMAT0005944		Endogenous1	miRNA					FALSE	0			8.14	24.57	49.83	22.43	-2.61	N/A	0.0043516	-3.66652	0.05	-1
hsa-miR-1253		MIMAT0005904		Endogenous1	miRNA					FALSE	0			4776.69	5668.58	1462.64	505.23	1.71	N/A	0.00454414	3.72509	1.59	2.74
hsa-miR-1254		MIMAT0005905		Endogenous1	miRNA					FALSE	0			2.26	4.53	1.09	0.17	1.05	N/A	0.0507272	2.24979	1	2.1
hsa-miR-1255a		MIMAT0005906		Endogenous1	miRNA					FALSE	0			46.96	68.66	32.13	2.86	0.55	N/A	0.221287	1.31991	0.75	1.5
hsa-miR-1255b-5p		MIMAT0005945		Endogenous1	miRNA					FALSE	0			34.71	80.07	27.77	12.03	0.32	N/A	0.609816	0.527673	0.48	1.7
hsa-miR-1257		MIMAT0005908		Endogenous1	miRNA					FALSE	0			241.05	427.54	95.91	18.29	1.33	N/A	0.0184624	2.83223	1.2	2.39
hsa-miR-1258		MIMAT0005909		Endogenous1	miRNA					FALSE	0			11.07	30.91	22.92	1.1	-1.05	N/A	0.15984	-1.54849	0.16	0.51
hsa-miR-125a-3p		MIMAT0004602		Endogenous1	miRNA					FALSE	0			37.52	67.9	26.33	8.23	0.51	N/A	0.465768	0.75921	0.5	2.03
hsa-miR-125a-5p		MIMAT0000443		Endogenous1	miRNA					FALSE	0			1.95	2.41	1.22	0.21	0.68	N/A	0.119124	1.70813	0.86	1.57
hsa-miR-125b-5p		MIMAT0000423		Endogenous1	miRNA					FALSE	0			7.4	18.1	10.09	7.18	-0.45	N/A	0.612835	-0.526398	0.19	1.51
hsa-miR-126-3p		MIMAT0000445		Endogenous1	miRNA					FALSE	0			30.67	61.14	56.08	148.61	-0.87	N/A	0.56991	-0.620161	0.02	3.6
hsa-miR-1260a		MIMAT0005911		Endogenous1	miRNA					FALSE	0			4.97	36.06	1.09	0.17	2.19	N/A	0.0217944	2.80832	1.31	3.98
hsa-miR-1260b		MIMAT0015041		Endogenous1	miRNA					FALSE	0			3.32	8.75	1.09	0.17	1.6	N/A	0.0157596	2.97971	1.29	2.85
hsa-miR-1261		MIMAT0005913		Endogenous1	miRNA					FALSE	0			5.07	9.63	11.28	2.64	-1.15	N/A	0.0551694	-2.1742	0.2	0.05
hsa-miR-1262		MIMAT0005914		Endogenous1	miRNA					FALSE	0			52.91	1067.41	26.48	10.14	1	N/A	0.28067	1.14159	0.51	2.98
hsa-miR-1264		MIMAT0005791		Endogenous1	miRNA					FALSE	0			5.98	6.88	8.48	10.69	-0.51	N/A	0.690745	-0.440361	0.02	4.43
hsa-miR-1266-5p		MIMAT0005920		Endogenous1	miRNA					FALSE	0			2.18	2.32	6.34	11.07	-1.54	N/A	0.370061	-1.11091	0.01	4.43
hsa-miR-1268a		MIMAT0005922		Endogenous1	miRNA					FALSE	0			350.65	1005.4	586.94	139.79	-0.74	N/A	0.275827	-1.1576	0.22	0.71
hsa-miR-1268b		MIMAT0018925		Endogenous1	miRNA					FALSE	0			15.12	21.64	23.05	1.37	-0.61	N/A	0.157134	-1.55624	0.35	0.29
hsa-miR-1269a		MIMAT0005923		Endogenous1	miRNA					FALSE	0			10.33	15.88	28.41	14.04	-1.46	N/A	0.064628	-2.09191	0.12	0.12
hsa-miR-1269b		MIMAT0019059		Endogenous1	miRNA					FALSE	0			1.95	2.41	1.09	0.17	0.84	N/A	0.057854	2.15704	0.97	1.72
hsa-miR-127-3p		MIMAT0000446		Endogenous1	miRNA					FALSE	0			7.62	8.24	7.01	3.54	0.12	N/A	0.847488	0.201506	0.37	1.67
hsa-miR-127-5p		MIMAT0004604		Endogenous1	miRNA					FALSE	0			1.95	2.41	2.38	2.15	-0.29	N/A	0.731708	-0.373591	0.15	2.17
hsa-miR-1270		MIMAT0005924		Endogenous1	miRNA					FALSE	0			4.36	6.8	16.91	6.56	-1.95	N/A	0.00717859	-3.40787	0.1	-0.66
hsa-miR-1271-3p		MIMAT0022712		Endogenous1	miRNA					FALSE	0			2.81	5.89	1.35	0.87	1.06	N/A	0.152168	1.5956	0.7	2.62
hsa-miR-1271-5p		MIMAT0005796		Endogenous1	miRNA					FALSE	0			2.26	2.35	5.42	2.17	-1.26	N/A	0.0310639	-2.65042	0.19	-0.14
hsa-miR-1272		MIMAT0005925		Endogenous1	miRNA					FALSE	0			36.14	47.92	14.28	15.31	1.34	N/A	0.264107	1.36837	0.29	4.45
hsa-miR-1273c		MIMAT0015017		Endogenous1	miRNA					FALSE	0			2.47	9.67	2.62	3.48	-0.09	N/A	0.934397	-0.0877429	0.11	3.06
hsa-miR-1275		MIMAT0005929		Endogenous1	miRNA					FALSE	0			1.95	2.41	1.09	0.17	0.84	N/A	0.057854	2.15704	0.97	1.72
hsa-miR-1276		MIMAT0005930		Endogenous1	miRNA					FALSE	0			13.05	30.89	17.31	3.21	-0.41	N/A	0.495723	-0.709686	0.31	0.89
hsa-miR-1277-3p		MIMAT0005933		Endogenous1	miRNA					FALSE	0			5.05	23.45	23.47	8.56	-2.22	N/A	0.0263913	-2.61388	0.06	-0.3
hsa-miR-1278		MIMAT0005936		Endogenous1	miRNA					FALSE	0			8.99	23.25	2.31	5.2	1.96	N/A	0.183326	1.665	0.29	5.71
hsa-miR-1279		MIMAT0005937		Endogenous1	miRNA					FALSE	0			8	23.97	54.08	11.18	-2.76	N/A	0.00162655	-4.41867	0.06	-1.35
hsa-miR-128-1-5p		MIMAT0026477		Endogenous1	miRNA					FALSE	0			26.15	69.06	36.72	13.32	-0.49	N/A	0.474432	-0.743653	0.25	1
hsa-miR-128-2-5p		MIMAT0031095		Endogenous1	miRNA					FALSE	0			2.77	6.17	1.09	0.17	1.34	N/A	0.0293105	2.59308	1.11	2.54
hsa-miR-128-3p		MIMAT0000424		Endogenous1	miRNA					FALSE	0			1.95	2.41	1.09	0.17	0.84	N/A	0.057854	2.15704	0.97	1.72
hsa-miR-1281		MIMAT0005939		Endogenous1	miRNA					FALSE	0			2.57	2.34	1.09	0.17	1.24	N/A	0.00873796	3.28497	1.31	2.09
hsa-miR-1283		MIMAT0005799		Endogenous1	miRNA					FALSE	0			7.05	355.38	1.09	0.17	2.69	N/A	0.0701913	2.08249	0.82	5.67
hsa-miR-1285-3p		MIMAT0005876		Endogenous1	miRNA					FALSE	0			1.95	2.41	1.22	0.21	0.68	N/A	0.119124	1.70813	0.86	1.57
hsa-miR-1285-5p		MIMAT0022719		Endogenous1	miRNA					FALSE	0			328.45	199.51	134.89	22.27	1.28	N/A	0.00160354	4.28313	1.52	1.96
hsa-miR-1286		MIMAT0005877		Endogenous1	miRNA					FALSE	0			17.26	31.02	7.72	3.32	1.16	N/A	0.112529	1.74456	0.79	2.67
hsa-miR-1287-3p		MIMAT0026738		Endogenous1	miRNA					FALSE	0			4.51	6.78	31.28	3.16	-2.79	N/A	0.00022352	-6.11062	0.07	-1.74
hsa-miR-1287-5p		MIMAT0005878		Endogenous1	miRNA					FALSE	0			6.21	14.06	12.57	8.72	-1.02	N/A	0.288997	-1.16139	0.11	1.13
hsa-miR-1288-3p		MIMAT0005942		Endogenous1	miRNA					FALSE	0			4.48	9.85	1.09	0.17	2.04	N/A	0.00310374	4.01098	1.82	3.21
hsa-miR-1289		MIMAT0005879		Endogenous1	miRNA					FALSE	0			4.21	7.84	1.88	2.38	1.17	N/A	0.254592	1.31984	0.41	3.63
hsa-miR-129-2-3p		MIMAT0004605		Endogenous1	miRNA					FALSE	0			3.04	4	4.29	8.33	-0.5	N/A	0.716135	-0.405257	0.02	4.8
hsa-miR-129-5p		MIMAT0000242		Endogenous1	miRNA					FALSE	0			1.95	2.41	1.09	0.17	0.84	N/A	0.057854	2.15704	0.97	1.72
hsa-miR-1290		MIMAT0005880		Endogenous1	miRNA					FALSE	0			2158.33	1372.03	3774.74	511.87	-0.81	N/A	0.0111486	-3.10538	0.38	-0.22
hsa-miR-1291		MIMAT0005881		Endogenous1	miRNA					FALSE	0			4.85	3.21	1.72	0.9	1.49	N/A	0.0255169	3.14216	1.21	2.72
hsa-miR-1293		MIMAT0005883		Endogenous1	miRNA					FALSE	0			3.44	2.8	5.76	13.89	-0.74	N/A	0.613432	-0.575639	0.01	4.82
hsa-miR-1295a		MIMAT0005885		Endogenous1	miRNA					FALSE	0			13.21	14.26	4.77	1.99	1.47	N/A	0.0160518	3.03195	1.28	2.59
hsa-miR-1296-3p		MIMAT0026637		Endogenous1	miRNA					FALSE	0			10.98	15.09	21.69	11.97	-0.98	N/A	0.202657	-1.37736	0.16	0.66
hsa-miR-1296-5p		MIMAT0005794		Endogenous1	miRNA					FALSE	0			1.95	2.41	1.09	0.17	0.84	N/A	0.057854	2.15704	0.97	1.72
hsa-miR-1297		MIMAT0005886		Endogenous1	miRNA					FALSE	0			432.23	477.1	1077.18	107.66	-1.32	N/A	0.00866083	-3.36679	0.21	-0.42
hsa-miR-1298-5p		MIMAT0005800		Endogenous1	miRNA					FALSE	0			8.49	23.5	11.87	0.42	-0.48	N/A	0.424007	-0.842216	0.29	0.84
hsa-miR-1299		MIMAT0005887		Endogenous1	miRNA					FALSE	0			6.26	5.84	9.01	22.67	-0.52	N/A	0.723567	-0.394594	0.01	5.19
hsa-miR-1301-3p		MIMAT0005797		Endogenous1	miRNA					FALSE	0			1.95	2.41	1.86	1.34	0.07	N/A	0.913965	0.11403	0.33	1.74
hsa-miR-1302		MIMAT0005890		Endogenous1	miRNA					FALSE	0			4.55	9.58	24.83	6.08	-2.45	N/A	0.00204086	-4.17836	0.07	-1.12
hsa-miR-1303		MIMAT0005891		Endogenous1	miRNA					FALSE	0			2.04	2.37	1.38	0.53	0.56	N/A	0.256321	1.22529	0.7	1.65
hsa-miR-1304-3p		MIMAT0022720		Endogenous1	miRNA					FALSE	0			3.21	9.61	2.99	3.2	0.1	N/A	0.916506	0.110504	0.19	2.61
hsa-miR-1304-5p		MIMAT0005892		Endogenous1	miRNA					FALSE	0			9.93	15.07	9.39	6.86	0.08	N/A	0.930248	0.0916737	0.22	2.33
hsa-miR-1305		MIMAT0005893		Endogenous1	miRNA					FALSE	0			5593.23	16004.6	3114.51	3937.1	0.84	N/A	0.537563	0.658623	0.18	4.14
hsa-miR-1306-3p		MIMAT0005950		Endogenous1	miRNA					FALSE	0			6.64	16.65	23.27	12.79	-1.81	N/A	0.0471133	-2.36739	0.08	0
hsa-miR-1306-5p		MIMAT0022726		Endogenous1	miRNA					FALSE	0			2.94	7.99	1.09	0.17	1.43	N/A	0.0231662	2.73819	1.17	2.63
hsa-miR-1307-3p		MIMAT0005951		Endogenous1	miRNA					FALSE	0			8.19	11.23	18.88	9.45	-1.2	N/A	0.0925851	-2.0086	0.15	0.34
hsa-miR-1307-5p		MIMAT0022727		Endogenous1	miRNA					FALSE	0			8.38	32.18	20.34	4.34	-1.28	N/A	0.113295	-1.75849	0.13	0.4
hsa-miR-130a-3p		MIMAT0000425		Endogenous1	miRNA					FALSE	0			18.47	27.82	49.34	102.88	-1.42	N/A	0.286415	-1.30206	0.01	3.27
hsa-miR-130b-3p		MIMAT0000691		Endogenous1	miRNA					FALSE	0			5.55	30.54	2.49	4.38	1.16	N/A	0.369072	0.977454	0.27	4.2
hsa-miR-132-3p		MIMAT0000426		Endogenous1	miRNA					FALSE	0			7.39	9.36	1.67	1.47	2.14	N/A	0.032428	2.8071	1.13	4.11
hsa-miR-1322		MIMAT0005953		Endogenous1	miRNA					FALSE	0			3.15	5.88	2.31	5.2	0.45	N/A	0.722675	0.388689	0.11	4.1
hsa-miR-1323		MIMAT0005795		Endogenous1	miRNA					FALSE	0			76.44	47.94	24.64	4.92	1.63	N/A	0.00039487	5.53626	1.94	2.31
hsa-miR-133a-3p		MIMAT0000427		Endogenous1	miRNA					FALSE	0			4.62	5.62	1.09	0.17	2.08	N/A	0.00203891	4.28125	1.97	3.18
hsa-miR-133a-5p		MIMAT0026478		Endogenous1	miRNA					FALSE	0			26.57	42.33	3.43	3.7	2.95	N/A	0.0577453	2.88657	0.81	6.21
hsa-miR-133b		MIMAT0000770		Endogenous1	miRNA					FALSE	0			4.09	8.98	1.63	1.29	1.33	N/A	0.118395	1.80715	0.72	3.13
hsa-miR-134-3p		MIMAT0026481		Endogenous1	miRNA					FALSE	0			5.69	13.8	8.76	6.53	-0.62	N/A	0.481034	-0.758722	0.15	1.49
hsa-miR-134-5p+hsa-miR-6728-5p		MIMAT0000447		Endogenous1	miRNA					FALSE	0			7.37	21.48	1.09	0.17	2.76	N/A	0.00146318	4.57728	2.58	4.14
hsa-miR-135a-5p		MIMAT0000428		Endogenous1	miRNA					FALSE	0			3.17	5.07	9.66	8.58	-1.61	N/A	0.103415	-1.98596	0.08	0.47
hsa-miR-135b-5p		MIMAT0000758		Endogenous1	miRNA					FALSE	0			11.57	25.22	4.04	3.06	1.52	N/A	0.0909919	1.93027	0.79	3.38
hsa-miR-136-5p		MIMAT0000448		Endogenous1	miRNA					FALSE	0			1.95	2.41	2.17	5.85	-0.16	N/A	0.904241	-0.133165	0.03	4.92
hsa-miR-137		MIMAT0000429		Endogenous1	miRNA					FALSE	0			5.32	13.72	37.44	4.6	-2.82	N/A	0.00206669	-4.38305	0.05	-1.33
hsa-miR-138-5p		MIMAT0000430		Endogenous1	miRNA					FALSE	0			6	11.03	8.53	8.1	-0.51	N/A	0.641196	-0.504859	0.08	2.69
hsa-miR-139-3p		MIMAT0004552		Endogenous1	miRNA					FALSE	0			17.28	29.82	20.43	11.83	-0.24	N/A	0.753638	-0.328506	0.24	1.56
hsa-miR-139-5p		MIMAT0000250		Endogenous1	miRNA					FALSE	0			1.95	2.41	1.09	0.17	0.84	N/A	0.057854	2.15704	0.97	1.72
hsa-miR-140-3p		MIMAT0004597		Endogenous1	miRNA					FALSE	0			6.78	13.08	17.46	5.7	-1.37	N/A	0.0555644	-2.16613	0.14	0.06
hsa-miR-140-5p		MIMAT0000431		Endogenous1	miRNA					FALSE	0			3.63	13.33	3.06	13.49	0.25	N/A	0.881937	0.163437	0.01	6.83
hsa-miR-141-3p		MIMAT0000432		Endogenous1	miRNA					FALSE	0			165.78	219.19	148.77	23.17	0.16	N/A	0.722231	0.366409	0.57	1.12
hsa-miR-142-3p		MIMAT0000434		Endogenous1	miRNA					FALSE	0			76.34	101.42	86.66	181.94	-0.18	N/A	0.88869	-0.14794	0.08	3.25
hsa-miR-142-5p		MIMAT0000433		Endogenous1	miRNA					FALSE	0			1.95	2.41	1.09	0.17	0.84	N/A	0.057854	2.15704	0.97	1.72
hsa-miR-143-3p		MIMAT0000435		Endogenous1	miRNA					FALSE	0			3.3	21.64	1.09	0.17	1.6	N/A	0.0458679	2.33493	1.01	3.17
hsa-miR-144-3p		MIMAT0000436		Endogenous1	miRNA					FALSE	0			44.06	172.05	29.59	521.23	0.57	N/A	0.842574	0.219271	0	11.84
hsa-miR-145-5p		MIMAT0000437		Endogenous1	miRNA					FALSE	0			4.08	6.29	16.86	3.47	-2.05	N/A	0.00086049	-4.69468	0.12	-1.06
hsa-miR-1469		MIMAT0007347		Endogenous1	miRNA					FALSE	0			1.95	2.41	3.21	3.12	-0.72	N/A	0.496345	-0.779507	0.04	3.26
hsa-miR-146a-5p		MIMAT0000449		Endogenous1	miRNA					FALSE	0			5.05	18.14	4.56	4.65	0.15	N/A	0.899328	0.134792	0.1	3.61
hsa-miR-146b-3p		MIMAT0004766		Endogenous1	miRNA					FALSE	0			1.95	2.41	1.09	0.17	0.84	N/A	0.057854	2.15704	0.97	1.72
hsa-miR-146b-5p		MIMAT0002809		Endogenous1	miRNA					FALSE	0			20.94	35.93	30.33	4.56	-0.53	N/A	0.310725	-1.07438	0.31	0.61
hsa-miR-147a		MIMAT0000251		Endogenous1	miRNA					FALSE	0			4.19	14.05	14.98	7.55	-1.84	N/A	0.0356924	-2.42724	0.09	-0.13
hsa-miR-147b		MIMAT0004928		Endogenous1	miRNA					FALSE	0			82.42	68.6	12.72	2.47	2.7	N/A	3.555e-05	7.04874	3.56	3.56
hsa-miR-148a-3p		MIMAT0000243		Endogenous1	miRNA					FALSE	0			101.45	55.51	52.19	10.08	0.96	N/A	0.0095664	3.27346	1.23	1.62
hsa-miR-148b-3p		MIMAT0000759		Endogenous1	miRNA					FALSE	0			154.32	140.91	136.46	15.35	0.18	N/A	0.63793	0.486876	0.64	1
hsa-miR-149-5p		MIMAT0000450		Endogenous1	miRNA					FALSE	0			10.1	23.7	20.64	10.04	-1.03	N/A	0.196376	-1.39426	0.15	0.64
hsa-miR-150-5p		MIMAT0000451		Endogenous1	miRNA					FALSE	0			3.71	8.5	4.81	6.69	-0.38	N/A	0.785965	-0.297124	0.02	5.06
hsa-miR-151a-3p		MIMAT0000757		Endogenous1	miRNA					FALSE	0			17.21	15.74	12.7	2.1	0.44	N/A	0.268129	1.17377	0.75	1.28
hsa-miR-151a-5p		MIMAT0004697		Endogenous1	miRNA					FALSE	0			2.27	2.46	1.09	0.17	1.06	N/A	0.0228829	2.712	1.13	1.94
hsa-miR-151b		MIMAT0010214		Endogenous1	miRNA					FALSE	0			1.95	2.41	1.09	0.17	0.84	N/A	0.057854	2.15704	0.97	1.72
hsa-miR-152-3p		MIMAT0000438		Endogenous1	miRNA					FALSE	0			1.95	2.41	1.09	0.17	0.84	N/A	0.057854	2.15704	0.97	1.72
hsa-miR-152-5p		MIMAT0026479		Endogenous1	miRNA					FALSE	0			2.26	3.11	1.09	0.17	1.05	N/A	0.0375535	2.42601	1.05	2.03
hsa-miR-153-3p		MIMAT0000439		Endogenous1	miRNA					FALSE	0			2.31	4.99	1.09	0.17	1.08	N/A	0.0612806	2.13911	0.94	2.24
hsa-miR-1537-3p		MIMAT0007399		Endogenous1	miRNA					FALSE	0			31.16	35.37	43.08	5.42	-0.47	N/A	0.240146	-1.25661	0.4	0.37
hsa-miR-154-5p		MIMAT0000452		Endogenous1	miRNA					FALSE	0			1.95	2.41	1.56	1.67	0.32	N/A	0.686328	0.439711	0.25	2.67
hsa-miR-155-5p		MIMAT0000646		Endogenous1	miRNA					FALSE	0			4734.14	28011.6	473.94	101.54	3.32	N/A	0.003798	3.92336	2.58	5.27
hsa-miR-15a-5p		MIMAT0000068		Endogenous1	miRNA					FALSE	0			13.79	28.12	6.49	144.38	1.09	N/A	0.711829	0.418484	0	12.25
hsa-miR-15b-5p		MIMAT0000417		Endogenous1	miRNA					FALSE	0			73.42	226.22	58.45	231.09	0.33	N/A	0.8496	0.205077	0.04	5.43
hsa-miR-16-5p		MIMAT0000069		Endogenous1	miRNA					FALSE	0			174.02	622.05	285.77	1777.74	-0.72	N/A	0.731789	-0.373485	0.01	5.38
hsa-miR-181a-2-3p		MIMAT0004558		Endogenous1	miRNA					FALSE	0			4.17	3.52	3.1	2.37	0.43	N/A	0.603341	0.569096	0.26	2.82
hsa-miR-181a-3p		MIMAT0000270		Endogenous1	miRNA					FALSE	0			10.1	23.65	14.33	0.54	-0.5	N/A	0.434254	-0.822959	0.26	0.91
hsa-miR-181a-5p		MIMAT0000256		Endogenous1	miRNA					FALSE	0			35.17	44.5	38.65	18.65	-0.14	N/A	0.80818	-0.25104	0.37	1.15
hsa-miR-181b-2-3p		MIMAT0031893		Endogenous1	miRNA					FALSE	0			4.43	18.34	11.87	1.76	-1.42	N/A	0.0575397	-2.19312	0.13	0.07
hsa-miR-181b-5p+hsa-miR-181d-5p		MIMAT0000257		Endogenous1	miRNA					FALSE	0			20.35	56.33	3.82	4.17	2.41	N/A	0.107031	2.10008	0.42	6.07
hsa-miR-181c-5p		MIMAT0000258		Endogenous1	miRNA					FALSE	0			2.12	2.33	2.27	3.16	-0.1	N/A	0.913706	-0.118153	0.08	3.51
hsa-miR-181d-3p		MIMAT0026608		Endogenous1	miRNA					FALSE	0			2.99	4.68	2.25	4.72	0.41	N/A	0.731483	0.377528	0.05	5.09
hsa-miR-182-3p		MIMAT0000260		Endogenous1	miRNA					FALSE	0			8.88	24.48	4.02	4.6	1.14	N/A	0.394151	0.960597	0.16	4.93
hsa-miR-182-5p		MIMAT0000259		Endogenous1	miRNA					FALSE	0			2.9	4.78	4.93	16.43	-0.77	N/A	0.627811	-0.546351	0.01	5.26
hsa-miR-1827		MIMAT0006767		Endogenous1	miRNA					FALSE	0			22.69	54.81	78.17	6.41	-1.78	N/A	0.0118483	-3.21624	0.12	-0.51
hsa-miR-183-5p		MIMAT0000261		Endogenous1	miRNA					FALSE	0			44.9	39.64	47.29	17.01	-0.07	N/A	0.871216	-0.167111	0.46	0.96
hsa-miR-184		MIMAT0000454		Endogenous1	miRNA					FALSE	0			10.59	10.77	8.23	4.85	0.36	N/A	0.545704	0.647409	0.47	1.81
hsa-miR-185-5p		MIMAT0000455		Endogenous1	miRNA					FALSE	0			33.21	72.32	12.69	113.23	1.39	N/A	0.57476	0.644778	0	10.65
hsa-miR-186-5p		MIMAT0000456		Endogenous1	miRNA					FALSE	0			292.39	197.52	474.37	78.43	-0.7	N/A	0.044523	-2.29658	0.38	-0.01
hsa-miR-187-3p		MIMAT0000262		Endogenous1	miRNA					FALSE	0			34.82	85.48	82.46	82.58	-1.24	N/A	0.18262	-1.54143	0.1	0.83
hsa-miR-188-3p		MIMAT0004613		Endogenous1	miRNA					FALSE	0			2.22	2.52	1.09	0.17	1.02	N/A	0.0341559	2.4786	1.06	1.95
hsa-miR-188-5p		MIMAT0000457		Endogenous1	miRNA					FALSE	0			22.86	20.97	198.71	71.2	-3.12	N/A	0.00010035	-6.76016	0.06	-2.06
hsa-miR-18a-5p		MIMAT0000072		Endogenous1	miRNA					FALSE	0			18.41	22.64	2.04	3.3	3.17	N/A	0.0420817	3.34315	1.11	6.19
hsa-miR-18b-5p		MIMAT0001412		Endogenous1	miRNA					FALSE	0			2.45	2.27	1.09	0.17	1.17	N/A	0.00840898	3.29689	1.29	1.97
hsa-miR-1908-3p		MIMAT0026916		Endogenous1	miRNA					FALSE	0			2.63	2.28	4.16	4.9	-0.66	N/A	0.593242	-0.611589	0.03	3.99
hsa-miR-1908-5p		MIMAT0007881		Endogenous1	miRNA					FALSE	0			2.17	2.32	2.02	1.21	0.11	N/A	0.873308	0.169953	0.27	2.1
hsa-miR-1909-3p		MIMAT0007883		Endogenous1	miRNA					FALSE	0			3.06	2.58	1.09	0.17	1.49	N/A	0.00237294	4.08661	1.58	2.31
hsa-miR-190a-3p		MIMAT0026482		Endogenous1	miRNA					FALSE	0			7.84	38.51	1.56	1.67	2.33	N/A	0.0535125	2.24838	0.96	4.72
hsa-miR-190a-5p		MIMAT0000458		Endogenous1	miRNA					FALSE	0			13.52	24.05	117.81	23.22	-3.12	N/A	7.022e-05	-6.66982	0.06	-2.06
hsa-miR-190b		MIMAT0004929		Endogenous1	miRNA					FALSE	0			6.55	6.31	5.82	12.95	0.17	N/A	0.911992	0.12344	0.02	6.09
hsa-miR-191-5p		MIMAT0000440		Endogenous1	miRNA					FALSE	0			23.94	46.79	50.55	112.94	-1.08	N/A	0.422708	-0.901564	0.03	2.73
hsa-miR-1910-3p		MIMAT0026917		Endogenous1	miRNA					FALSE	0			1.95	2.41	1.38	0.53	0.5	N/A	0.31974	1.05994	0.67	1.59
hsa-miR-1910-5p		MIMAT0007884		Endogenous1	miRNA					FALSE	0			4.95	10.09	14.28	67.78	-1.53	N/A	0.410948	-0.979859	0	5.18
hsa-miR-1915-3p		MIMAT0007892		Endogenous1	miRNA					FALSE	0			1518.33	8096.85	2162.03	3631.07	-0.51	N/A	0.751887	-0.335296	0.04	3.71
hsa-miR-192-5p		MIMAT0000222		Endogenous1	miRNA					FALSE	0			13.24	19.13	16.42	4.69	-0.31	N/A	0.61709	-0.516047	0.31	1.05
hsa-miR-193a-3p		MIMAT0000459		Endogenous1	miRNA					FALSE	0			1.95	2.41	3.36	5.58	-0.78	N/A	0.485531	-0.805278	0.03	3.41
hsa-miR-193a-5p+hsa-miR-193b-5p		MIMAT0004614		Endogenous1	miRNA					FALSE	0			4.51	7.22	5.41	8.49	-0.26	N/A	0.856775	-0.198488	0.02	5.44
hsa-miR-193b-3p		MIMAT0002819		Endogenous1	miRNA					FALSE	0			2.22	2.33	2.67	8.58	-0.27	N/A	0.851223	-0.209084	0.02	5.24
hsa-miR-194-5p		MIMAT0000460		Endogenous1	miRNA					FALSE	0			4.98	8.73	1.09	0.17	2.19	N/A	0.00231499	4.21454	1.99	3.39
hsa-miR-195-5p		MIMAT0000461		Endogenous1	miRNA					FALSE	0			36.61	35.5	94.47	33.91	-1.37	N/A	0.0298774	-2.55187	0.17	-0.16
hsa-miR-196a-3p		MIMAT0004562		Endogenous1	miRNA					FALSE	0			2.09	2.36	1.67	1.47	0.32	N/A	0.659703	0.476792	0.29	2.44
hsa-miR-196a-5p		MIMAT0000226		Endogenous1	miRNA					FALSE	0			106.28	94.46	152.83	9.86	-0.52	N/A	0.0977599	-1.85769	0.44	0.13
hsa-miR-196b-5p		MIMAT0001080		Endogenous1	miRNA					FALSE	0			1.95	2.41	6.08	10.74	-1.64	N/A	0.197227	-1.69998	0.02	2.51
hsa-miR-197-3p		MIMAT0000227		Endogenous1	miRNA					FALSE	0			7.13	28.3	20.59	18.15	-1.53	N/A	0.120478	-1.7902	0.08	0.56
hsa-miR-197-5p		MIMAT0022691		Endogenous1	miRNA					FALSE	0			33.91	29.34	32.06	27.77	0.08	N/A	0.932409	0.0913741	0.15	2.91
hsa-miR-1972		MIMAT0009447		Endogenous1	miRNA					FALSE	0			15.73	25.34	14.23	18.18	0.14	N/A	0.904058	0.131987	0.04	4.87
hsa-miR-1973		MIMAT0009448		Endogenous1	miRNA					FALSE	0			20.02	36.82	10.25	0.79	0.97	N/A	0.0909488	1.91305	0.87	2.13
hsa-miR-1976		MIMAT0009451		Endogenous1	miRNA					FALSE	0			2.41	4.94	1.09	0.17	1.14	N/A	0.0574247	2.18126	0.96	2.35
hsa-miR-198		MIMAT0000228		Endogenous1	miRNA					FALSE	0			3.83	3.95	13.74	2.08	-1.84	N/A	0.00330801	-3.95794	0.13	-0.79
hsa-miR-199a-3p+hsa-miR-199b-3p		MIMAT0000232		Endogenous1	miRNA					FALSE	0			242.68	261.1	199.23	12.82	0.28	N/A	0.484493	0.731699	0.65	1.18
hsa-miR-199a-5p		MIMAT0000231		Endogenous1	miRNA					FALSE	0			48.63	65.67	28.9	10.2	0.75	N/A	0.16338	1.52048	0.76	1.89
hsa-miR-199b-5p		MIMAT0000263		Endogenous1	miRNA					FALSE	0			5.47	3.33	16.68	5.35	-1.61	N/A	0.00324366	-4.07791	0.17	-0.7
hsa-miR-19a-3p		MIMAT0000073		Endogenous1	miRNA					FALSE	0			11.81	16.48	6.9	34.26	0.77	N/A	0.678758	0.47048	0.01	7.85
hsa-miR-19b-3p		MIMAT0000074		Endogenous1	miRNA					FALSE	0			35.66	190.2	212.37	101.95	-2.57	N/A	0.0662164	-2.07051	0.02	0.24
hsa-miR-200a-3p		MIMAT0000682		Endogenous1	miRNA					FALSE	0			32.18	29.95	9.8	9.23	1.71	N/A	0.0733291	2.43895	0.7	3.95
hsa-miR-200b-3p		MIMAT0000318		Endogenous1	miRNA					FALSE	0			1.95	2.41	1.98	1.79	-0.02	N/A	0.977235	-0.0304249	0.22	2.13
hsa-miR-200c-3p		MIMAT0000617		Endogenous1	miRNA					FALSE	0			6.34	25.82	12.55	1.43	-0.98	N/A	0.239856	-1.26676	0.15	0.81
hsa-miR-202-3p		MIMAT0002811		Endogenous1	miRNA					FALSE	0			3.11	3.41	5.45	7.11	-0.81	N/A	0.438559	-0.8856	0.08	2.09
hsa-miR-203a-3p		MIMAT0000264		Endogenous1	miRNA					FALSE	0			99.75	83.94	28.49	16.06	1.81	N/A	0.0269435	3.49314	1.12	3.45
hsa-miR-203a-5p		MIMAT0031890		Endogenous1	miRNA					FALSE	0			21.02	31.38	2.46	2.02	3.09	N/A	0.00783849	4.37862	2.19	5.06
hsa-miR-204-5p		MIMAT0000265		Endogenous1	miRNA					FALSE	0			1.95	2.41	1.09	0.17	0.84	N/A	0.057854	2.15704	0.97	1.72
hsa-miR-205-5p		MIMAT0000266		Endogenous1	miRNA					FALSE	0			3.22	7.89	13.15	5.61	-2.03	N/A	0.0114884	-3.22803	0.09	-0.58
hsa-miR-2053		MIMAT0009978		Endogenous1	miRNA					FALSE	0			3.3	6.76	5.84	4.41	-0.82	N/A	0.286026	-1.16197	0.17	0.91
hsa-miR-206		MIMAT0000462		Endogenous1	miRNA					FALSE	0			58.18	87.91	78.8	65.01	-0.44	N/A	0.589785	-0.566621	0.2	1.45
hsa-miR-208a-3p		MIMAT0000241		Endogenous1	miRNA					FALSE	0			26.07	89.55	200	10.73	-2.94	N/A	0.00268349	-4.26704	0.04	-1.35
hsa-miR-208b-3p		MIMAT0004960		Endogenous1	miRNA					FALSE	0			17.79	24.73	19.12	2.45	-0.1	N/A	0.83786	-0.210874	0.42	1.04
hsa-miR-208b-5p		MIMAT0026722		Endogenous1	miRNA					FALSE	0			2.4	7.09	1.22	0.21	0.98	N/A	0.10976	1.77287	0.83	2.22
hsa-miR-20a-5p+hsa-miR-20b-5p		MIMAT0000075		Endogenous1	miRNA					FALSE	0			65.19	132.19	59.39	199.65	0.13	N/A	0.928884	0.0971402	0.02	6.08
hsa-miR-21-5p		MIMAT0000076		Endogenous1	miRNA					FALSE	0			155.81	150.92	32.33	17.43	2.27	N/A	0.0167278	3.9327	1.59	3.87
hsa-miR-210-3p		MIMAT0000267		Endogenous1	miRNA					FALSE	0			8.98	7.75	8.95	2.55	0	N/A	0.992078	0.010189	0.49	1.04
hsa-miR-210-5p		MIMAT0026475		Endogenous1	miRNA					FALSE	0			4.48	3.61	1.9	2.49	1.24	N/A	0.229954	1.49846	0.38	3.87
hsa-miR-211-3p		MIMAT0022694		Endogenous1	miRNA					FALSE	0			12.97	16.6	3.8	4.59	1.77	N/A	0.155193	1.80199	0.39	4.89
hsa-miR-211-5p		MIMAT0000268		Endogenous1	miRNA					FALSE	0			1.95	2.41	1.09	0.17	0.84	N/A	0.057854	2.15704	0.97	1.72
hsa-miR-2110		MIMAT0010133		Endogenous1	miRNA					FALSE	0			7.37	10.76	7.96	4.54	-0.11	N/A	0.870875	-0.171612	0.27	1.68
hsa-miR-2113		MIMAT0009206		Endogenous1	miRNA					FALSE	0			2.37	2.59	1.09	0.17	1.12	N/A	0.0248477	2.67139	1.13	2.07
hsa-miR-2116-5p		MIMAT0011160		Endogenous1	miRNA					FALSE	0			704.99	580.77	463.44	151.09	0.61	N/A	0.188809	1.424	0.77	1.59
hsa-miR-2117		MIMAT0011162		Endogenous1	miRNA					FALSE	0			195.03	137.04	124.41	4.21	0.65	N/A	0.0458243	2.35334	1.01	1.28
hsa-miR-212-3p		MIMAT0000269		Endogenous1	miRNA					FALSE	0			53.14	42.21	33.71	6.62	0.66	N/A	0.0733324	2.0018	0.94	1.4
hsa-miR-214-3p		MIMAT0000271		Endogenous1	miRNA					FALSE	0			2.33	2.46	3.82	3.84	-0.72	N/A	0.480856	-0.80612	0.04	3.11
hsa-miR-215-5p		MIMAT0000272		Endogenous1	miRNA					FALSE	0			15.39	45.07	18.2	4.24	-0.24	N/A	0.694465	-0.405196	0.33	1.11
hsa-miR-216a-5p		MIMAT0000273		Endogenous1	miRNA					FALSE	0			6.67	28.31	4.21	6.64	0.66	N/A	0.625395	0.538288	0.1	4.59
hsa-miR-216b-5p		MIMAT0004959		Endogenous1	miRNA					FALSE	0			189.62	145.03	187.81	8.4	0.01	N/A	0.964421	0.0459783	0.62	0.71
hsa-miR-217		MIMAT0000274		Endogenous1	miRNA					FALSE	0			14.23	18.84	17.46	8.62	-0.3	N/A	0.67206	-0.439659	0.27	1.3
hsa-miR-218-5p		MIMAT0000275		Endogenous1	miRNA					FALSE	0			67.82	47.6	18.2	12.46	1.9	N/A	0.0607978	3.01529	0.57	4.61
hsa-miR-219a-1-3p		MIMAT0004567		Endogenous1	miRNA					FALSE	0			1.95	2.41	4.97	1.65	-1.35	N/A	0.0207812	-2.86273	0.18	-0.26
hsa-miR-219a-2-3p		MIMAT0004675		Endogenous1	miRNA					FALSE	0			34.79	30.53	31.93	19.16	0.12	N/A	0.858899	0.188826	0.31	1.95
hsa-miR-219a-5p		MIMAT0000276		Endogenous1	miRNA					FALSE	0			47.32	46.38	43.11	9.52	0.13	N/A	0.768594	0.302449	0.55	1.14
hsa-miR-219b-3p		MIMAT0019748		Endogenous1	miRNA					FALSE	0			176.41	222.3	143.21	20.68	0.3	N/A	0.468795	0.75549	0.66	1.2
hsa-miR-22-3p		MIMAT0000077		Endogenous1	miRNA					FALSE	0			42.19	301.44	31.08	143.08	0.44	N/A	0.87541	0.169967	0	8.7
hsa-miR-221-3p		MIMAT0000278		Endogenous1	miRNA					FALSE	0			3.5	3.22	6.88	5.93	-0.97	N/A	0.230787	-1.41591	0.11	1.22
hsa-miR-221-5p		MIMAT0004568		Endogenous1	miRNA					FALSE	0			1.95	2.41	1.09	0.17	0.84	N/A	0.057854	2.15704	0.97	1.72
hsa-miR-222-3p		MIMAT0000279		Endogenous1	miRNA					FALSE	0			76.22	102.96	91.85	42.95	-0.27	N/A	0.687984	-0.41617	0.3	1.22
hsa-miR-223-3p		MIMAT0000280		Endogenous1	miRNA					FALSE	0			127.7	142	84.3	107.46	0.6	N/A	0.51467	0.729086	0.25	3.21
hsa-miR-224-5p		MIMAT0000281		Endogenous1	miRNA					FALSE	0			4.48	9.4	18.04	5.11	-2.01	N/A	0.0128392	-3.03675	0.09	-0.51
hsa-miR-2278		MIMAT0011778		Endogenous1	miRNA					FALSE	0			1.95	2.41	3.13	6.71	-0.68	N/A	0.594087	-0.607702	0.02	4.15
hsa-miR-23a-3p		MIMAT0000078		Endogenous1	miRNA					FALSE	0			36.43	68.59	52.93	47.77	-0.54	N/A	0.541114	-0.644177	0.17	1.51
hsa-miR-23b-3p		MIMAT0000418		Endogenous1	miRNA					FALSE	0			2.58	2.75	1.21	0.2	1.09	N/A	0.0243416	2.6677	1.12	2.01
hsa-miR-23c		MIMAT0018000		Endogenous1	miRNA					FALSE	0			15.53	29.54	31.97	7.36	-1.04	N/A	0.135097	-1.63702	0.18	0.4
hsa-miR-24-3p		MIMAT0000080		Endogenous1	miRNA					FALSE	0			6.87	10.33	5.37	7.39	0.36	N/A	0.717139	0.390535	0.17	3.27
hsa-miR-25-3p		MIMAT0000081		Endogenous1	miRNA					FALSE	0			58.94	175.23	96.56	689.45	-0.71	N/A	0.735452	-0.371768	0	7.53
hsa-miR-25-5p		MIMAT0004498		Endogenous1	miRNA					FALSE	0			23.85	72.28	16.92	1.74	0.5	N/A	0.469097	0.758713	0.5	2
hsa-miR-2682-5p		MIMAT0013517		Endogenous1	miRNA					FALSE	0			6.48	4.49	2.34	3.02	1.47	N/A	0.191564	1.78054	0.24	5.01
hsa-miR-26a-5p		MIMAT0000082		Endogenous1	miRNA					FALSE	0			142.71	104.15	52.89	19.84	1.43	N/A	0.0188791	3.66045	1.27	2.52
hsa-miR-26b-5p		MIMAT0000083		Endogenous1	miRNA					FALSE	0			79.48	62.28	211.73	24.32	-1.41	N/A	0.0145447	-3.0416	0.18	-0.34
hsa-miR-27a-3p		MIMAT0000084		Endogenous1	miRNA					FALSE	0			4.21	23.78	3.52	0.86	0.26	N/A	0.716771	0.374	0.41	1.82
hsa-miR-27b-3p		MIMAT0000419		Endogenous1	miRNA					FALSE	0			21.42	57.51	19.03	5.04	0.17	N/A	0.820489	0.23339	0.36	1.83
hsa-miR-28-3p		MIMAT0004502		Endogenous1	miRNA					FALSE	0			60.03	43.64	50.83	13.77	0.24	N/A	0.545367	0.627342	0.65	1.11
hsa-miR-28-5p		MIMAT0000085		Endogenous1	miRNA					FALSE	0			32.97	63.03	17.64	7.49	0.9	N/A	0.129222	1.66864	0.8	2.13
hsa-miR-296-3p		MIMAT0004679		Endogenous1	miRNA					FALSE	0			1.95	2.41	1.72	2.48	0.18	N/A	0.84682	0.210762	0.09	3.9
hsa-miR-296-5p		MIMAT0000690		Endogenous1	miRNA					FALSE	0			5.31	11.77	5.34	27.52	-0.01	N/A	0.996181	-0.00529758	0.01	6.97
hsa-miR-297		MIMAT0004450		Endogenous1	miRNA					FALSE	0			2.03	2.37	1.09	0.17	0.89	N/A	0.0395068	2.38285	1.03	1.74
hsa-miR-298		MIMAT0004901		Endogenous1	miRNA					FALSE	0			14.28	40.53	26.85	4.92	-0.91	N/A	0.224074	-1.30885	0.17	0.69
hsa-miR-299-3p		MIMAT0000687		Endogenous1	miRNA					FALSE	0			3.9	16.64	1.09	0.17	1.84	N/A	0.0208229	2.82447	1.26	3.33
hsa-miR-299-5p		MIMAT0002890		Endogenous1	miRNA					FALSE	0			23.24	17.09	34.86	13.82	-0.58	N/A	0.228204	-1.35543	0.31	0.52
hsa-miR-29a-3p		MIMAT0000086		Endogenous1	miRNA					FALSE	0			4.7	3.82	28.17	10.92	-2.58	N/A	0.00114086	-5.29474	0.07	-1.39
hsa-miR-29b-3p		MIMAT0000100		Endogenous1	miRNA					FALSE	0			1.98	2.4	2.08	3.18	-0.07	N/A	0.945186	-0.0749974	0.07	3.8
hsa-miR-29c-3p		MIMAT0000681		Endogenous1	miRNA					FALSE	0			17.34	11.83	26.08	22.04	-0.59	N/A	0.520538	-0.734417	0.06	2.86
hsa-miR-300		MIMAT0004903		Endogenous1	miRNA					FALSE	0			4.77	5.83	11.75	3.84	-1.3	N/A	0.0580782	-2.14135	0.16	0.07
hsa-miR-301a-3p		MIMAT0000688		Endogenous1	miRNA					FALSE	0			2.93	4.06	2.54	3.81	0.2	N/A	0.847356	0.207945	0.13	3.32
hsa-miR-301a-5p		MIMAT0022696		Endogenous1	miRNA					FALSE	0			49.29	51.41	23.59	5.54	1.06	N/A	0.0329405	2.47291	1.06	2.04
hsa-miR-301b-3p		MIMAT0004958		Endogenous1	miRNA					FALSE	0			33.53	49.16	62.85	16.72	-0.91	N/A	0.115725	-1.7224	0.23	0.28
hsa-miR-301b-5p		MIMAT0032026		Endogenous1	miRNA					FALSE	0			4.29	9.39	1.09	0.17	1.98	N/A	0.00467146	3.74955	1.69	3.19
hsa-miR-302a-3p		MIMAT0000684		Endogenous1	miRNA					FALSE	0			64.83	52.08	75.63	14.89	-0.22	N/A	0.531678	-0.6479	0.5	0.55
hsa-miR-302a-5p		MIMAT0000683		Endogenous1	miRNA					FALSE	0			61.09	66.87	132.91	13.15	-1.12	N/A	0.0074145	-3.44597	0.27	-0.37
hsa-miR-302b-3p		MIMAT0000715		Endogenous1	miRNA					FALSE	0			63.66	184.5	269.54	56.07	-2.08	N/A	0.0138505	-3.0502	0.08	-0.51
hsa-miR-302c-3p		MIMAT0000717		Endogenous1	miRNA					FALSE	0			67.04	74.78	38.62	7.02	0.8	N/A	0.0737019	2.00337	0.93	1.69
hsa-miR-302d-3p		MIMAT0000718		Endogenous1	miRNA					FALSE	0			1229.48	1161.68	224.27	11.75	2.45	N/A	8.462e-05	7.13038	3.16	3.25
hsa-miR-302e		MIMAT0005931		Endogenous1	miRNA					FALSE	0			5.51	23.32	5.54	1.43	-0.01	N/A	0.990774	-0.0118746	0.37	1.43
hsa-miR-302f		MIMAT0005932		Endogenous1	miRNA					FALSE	0			7.11	24.19	26.23	1.63	-1.88	N/A	0.0205979	-2.86894	0.09	-0.37
hsa-miR-3065-3p		MIMAT0015378		Endogenous1	miRNA					FALSE	0			4.28	7.55	1.73	1.69	1.31	N/A	0.165014	1.59246	0.57	3.42
hsa-miR-3065-5p		MIMAT0015066		Endogenous1	miRNA					FALSE	0			1.95	2.41	1.09	0.17	0.84	N/A	0.057854	2.15704	0.97	1.72
hsa-miR-3074-3p		MIMAT0015027		Endogenous1	miRNA					FALSE	0			235.43	164.57	64.28	4.1	1.87	N/A	0.00015207	6.43416	2.3	2.54
hsa-miR-30a-3p		MIMAT0000088		Endogenous1	miRNA					FALSE	0			30.03	46.09	27.44	8.5	0.13	N/A	0.782143	0.284396	0.53	1.16
hsa-miR-30a-5p		MIMAT0000087		Endogenous1	miRNA					FALSE	0			67.23	50.76	68.63	32.12	-0.03	N/A	0.955835	-0.0577426	0.39	1.29
hsa-miR-30b-5p		MIMAT0000420		Endogenous1	miRNA					FALSE	0			8.58	15.95	9.14	48.86	-0.09	N/A	0.960338	-0.0549276	0.01	6.97
hsa-miR-30c-5p		MIMAT0000244		Endogenous1	miRNA					FALSE	0			13.36	22.58	22.67	8.9	-0.76	N/A	0.29277	-1.11145	0.2	0.79
hsa-miR-30d-5p		MIMAT0000245		Endogenous1	miRNA					FALSE	0			48.36	124.47	25.21	64.47	0.94	N/A	0.519184	0.708649	0.1	5.16
hsa-miR-30e-3p		MIMAT0000693		Endogenous1	miRNA					FALSE	0			28.78	19.46	2.11	3.77	3.77	N/A	0.034635	3.84084	0.73	7.99
hsa-miR-30e-5p		MIMAT0000692		Endogenous1	miRNA					FALSE	0			589.8	608.73	990.75	319.15	-0.75	N/A	0.134088	-1.63624	0.29	0.29
hsa-miR-31-5p		MIMAT0000089		Endogenous1	miRNA					FALSE	0			2.11	2.34	1.09	0.17	0.95	N/A	0.0288339	2.56858	1.08	1.78
hsa-miR-3127-5p		MIMAT0014990		Endogenous1	miRNA					FALSE	0			28.77	24.14	2.11	3.72	3.77	N/A	0.0349376	3.89626	0.76	7.94
hsa-miR-3130-3p		MIMAT0014994		Endogenous1	miRNA					FALSE	0			15.03	63.83	6.91	6.81	1.12	N/A	0.305582	1.12757	0.37	3.68
hsa-miR-3131		MIMAT0014996		Endogenous1	miRNA					FALSE	0			1.95	2.41	9.76	4.01	-2.32	N/A	0.00224918	-4.66291	0.09	-1.15
hsa-miR-3136-5p		MIMAT0015003		Endogenous1	miRNA					FALSE	0			66.87	85.27	88.49	26.13	-0.4	N/A	0.395001	-0.890277	0.37	0.62
hsa-miR-3140-3p		MIMAT0015008		Endogenous1	miRNA					FALSE	0			4.05	10.02	3.68	0.87	0.14	N/A	0.808056	0.249685	0.46	1.4
hsa-miR-3140-5p		MIMAT0019204		Endogenous1	miRNA					FALSE	0			2.04	2.37	1.09	0.17	0.9	N/A	0.0376482	2.41125	1.04	1.75
hsa-miR-3144-3p		MIMAT0015015		Endogenous1	miRNA					FALSE	0			4.27	180.08	33.21	30.79	-2.96	N/A	0.0528612	-2.28461	0.02	0.1
hsa-miR-3144-5p		MIMAT0015014		Endogenous1	miRNA					FALSE	0			5.74	22.22	139.92	48.25	-4.61	N/A	0.00016904	-5.9473	0.01	-2.86
hsa-miR-3147		MIMAT0015019		Endogenous1	miRNA					FALSE	0			14.33	49.55	17.43	9.59	-0.28	N/A	0.755702	-0.320006	0.21	1.71
hsa-miR-3150b-3p		MIMAT0018194		Endogenous1	miRNA					FALSE	0			2.25	2.35	1.35	0.87	0.73	N/A	0.250719	1.29853	0.61	2.18
hsa-miR-3151-5p		MIMAT0015024		Endogenous1	miRNA					FALSE	0			9.07	22.08	11.85	4.93	-0.39	N/A	0.630921	-0.495575	0.23	1.38
hsa-miR-3158-3p		MIMAT0015032		Endogenous1	miRNA					FALSE	0			370.31	995.44	47.27	280.44	2.97	N/A	0.398504	1.03456	0	15.32
hsa-miR-3161		MIMAT0015035		Endogenous1	miRNA					FALSE	0			787.94	990.71	504.91	25.56	0.64	N/A	0.119088	1.74011	0.87	1.49
hsa-miR-3164		MIMAT0015038		Endogenous1	miRNA					FALSE	0			4.16	3.31	21.52	19.61	-2.37	N/A	0.0330533	-3.45578	0.04	-0.19
hsa-miR-3168		MIMAT0015043		Endogenous1	miRNA					FALSE	0			13.73	18.02	7.22	5.3	0.93	N/A	0.24355	1.31883	0.54	2.73
hsa-miR-3179		MIMAT0015056		Endogenous1	miRNA					FALSE	0			1.95	2.41	1.09	0.17	0.84	N/A	0.057854	2.15704	0.97	1.72
hsa-miR-3180		MIMAT0018178		Endogenous1	miRNA					FALSE	0			27.99	65.64	133.91	217.29	-2.26	N/A	0.104505	-2.11167	0.02	1.15
hsa-miR-3180-3p		MIMAT0015058		Endogenous1	miRNA					FALSE	0			6.46	8.54	2.7	2.06	1.26	N/A	0.154956	1.67214	0.63	3.2
hsa-miR-3180-5p		MIMAT0015057		Endogenous1	miRNA					FALSE	0			1.95	2.41	2.11	3.77	-0.12	N/A	0.912534	-0.120409	0.05	4.06
hsa-miR-3182		MIMAT0015062		Endogenous1	miRNA					FALSE	0			1.98	2.4	2.22	1.39	-0.17	N/A	0.789624	-0.282148	0.29	1.47
hsa-miR-3185		MIMAT0015065		Endogenous1	miRNA					FALSE	0			9.59	93.18	13.02	35	-0.44	N/A	0.843936	-0.214453	0.01	6.1
hsa-miR-3190-3p		MIMAT0022839		Endogenous1	miRNA					FALSE	0			2.18	2.32	1.09	0.17	1	N/A	0.0236099	2.68777	1.12	1.84
hsa-miR-3192-5p		MIMAT0015076		Endogenous1	miRNA					FALSE	0			2.52	2.24	1.21	0.2	1.06	N/A	0.0146581	2.95237	1.19	1.87
hsa-miR-3195		MIMAT0015079		Endogenous1	miRNA					FALSE	0			30.79	92.75	98.64	98.25	-1.68	N/A	0.200418	-1.39004	0.05	1.11
hsa-miR-3196		MIMAT0015080		Endogenous1	miRNA					FALSE	0			3.07	2.71	1.09	0.17	1.49	N/A	0.00324365	3.90192	1.54	2.35
hsa-miR-32-5p		MIMAT0000090		Endogenous1	miRNA					FALSE	0			259.12	170.79	193.69	25.58	0.42	N/A	0.183668	1.43144	0.84	1.08
hsa-miR-3202		MIMAT0015089		Endogenous1	miRNA					FALSE	0			8.31	10.13	16.75	8.69	-1.01	N/A	0.13699	-1.67286	0.18	0.42
hsa-miR-320a		MIMAT0000510		Endogenous1	miRNA					FALSE	0			20.78	141.76	36.71	20.97	-0.82	N/A	0.410847	-0.858436	0.13	1.34
hsa-miR-320b		MIMAT0005792		Endogenous1	miRNA					FALSE	0			2.12	2.4	2.22	1.39	-0.07	N/A	0.916076	-0.110901	0.3	1.59
hsa-miR-320c		MIMAT0005793		Endogenous1	miRNA					FALSE	0			2.95	9.18	1.09	0.17	1.43	N/A	0.0357861	2.47918	1.07	2.77
hsa-miR-320d		MIMAT0006764		Endogenous1	miRNA					FALSE	0			468.35	641.08	199.99	31.04	1.23	N/A	0.0128083	3.05969	1.25	2.14
hsa-miR-320e		MIMAT0015072		Endogenous1	miRNA					FALSE	0			36520.6	36215.4	25744.4	47091.7	0.5	N/A	0.765596	0.330222	0.01	7.08
hsa-miR-323a-3p		MIMAT0000755		Endogenous1	miRNA					FALSE	0			1.95	2.41	7.64	4.6	-1.97	N/A	0.0296423	-3.16958	0.08	-0.24
hsa-miR-323a-5p		MIMAT0004696		Endogenous1	miRNA					FALSE	0			1.95	2.41	1.09	0.17	0.84	N/A	0.057854	2.15704	0.97	1.72
hsa-miR-323b-3p		MIMAT0015050		Endogenous1	miRNA					FALSE	0			2.95	7.23	2.76	9.56	0.1	N/A	0.947459	0.072096	0.02	6.06
hsa-miR-323b-5p		MIMAT0001630		Endogenous1	miRNA					FALSE	0			2.45	5.98	1.85	3.31	0.4	N/A	0.71765	0.393496	0.14	3.65
hsa-miR-324-3p		MIMAT0000762		Endogenous1	miRNA					FALSE	0			27.8	48.73	27.29	3.52	0.03	N/A	0.966428	0.0433437	0.38	1.45
hsa-miR-324-5p		MIMAT0000761		Endogenous1	miRNA					FALSE	0			2.48	2.89	2.88	11.03	-0.21	N/A	0.891389	-0.151704	0.01	5.8
hsa-miR-325		MIMAT0000771		Endogenous1	miRNA					FALSE	0			4.17	13.84	8.5	0.61	-1.03	N/A	0.164619	-1.52726	0.17	0.52
hsa-miR-326		MIMAT0000756		Endogenous1	miRNA					FALSE	0			1.95	2.41	1.09	0.17	0.84	N/A	0.057854	2.15704	0.97	1.72
hsa-miR-328-3p		MIMAT0000752		Endogenous1	miRNA					FALSE	0			1.95	2.41	1.09	0.17	0.84	N/A	0.057854	2.15704	0.97	1.72
hsa-miR-328-5p		MIMAT0026486		Endogenous1	miRNA					FALSE	0			56.31	330.87	44.05	53.92	0.35	N/A	0.736616	0.351501	0.23	2.82
hsa-miR-329-3p		MIMAT0001629		Endogenous1	miRNA					FALSE	0			2.75	5.18	5.24	6.13	-0.93	N/A	0.469771	-0.819668	0.04	2.68
hsa-miR-329-5p		MIMAT0026555		Endogenous1	miRNA					FALSE	0			3.46	6.24	11.03	2.87	-1.67	N/A	0.0107218	-3.12906	0.14	-0.46
hsa-miR-330-3p		MIMAT0000751		Endogenous1	miRNA					FALSE	0			3.1	5.73	2.11	3.77	0.55	N/A	0.619542	0.54969	0.16	3.76
hsa-miR-330-5p		MIMAT0004693		Endogenous1	miRNA					FALSE	0			3.63	3.74	2.63	2.94	0.47	N/A	0.591968	0.590853	0.24	2.98
hsa-miR-331-3p		MIMAT0000760		Endogenous1	miRNA					FALSE	0			16.59	18.89	23.73	10.23	-0.52	N/A	0.419777	-0.842268	0.27	0.87
hsa-miR-331-5p		MIMAT0004700		Endogenous1	miRNA					FALSE	0			2.4	2.37	1.09	0.17	1.14	N/A	0.012575	3.06298	1.23	1.98
hsa-miR-335-5p		MIMAT0000765		Endogenous1	miRNA					FALSE	0			5.51	5.77	1.73	1.56	1.67	N/A	0.0778537	2.16357	0.8	3.65
hsa-miR-337-3p		MIMAT0000754		Endogenous1	miRNA					FALSE	0			168.85	131.38	41.3	6.18	2.03	N/A	0.00011031	6.21487	2.45	2.77
hsa-miR-337-5p		MIMAT0004695		Endogenous1	miRNA					FALSE	0			2.52	2.23	5.02	6.18	-0.99	N/A	0.426615	-0.948787	0.02	3.51
hsa-miR-338-5p		MIMAT0004701		Endogenous1	miRNA					FALSE	0			2.75	4.25	1.63	1.29	0.76	N/A	0.321496	1.0901	0.49	2.55
hsa-miR-339-3p		MIMAT0004702		Endogenous1	miRNA					FALSE	0			2.28	2.75	1.22	0.21	0.9	N/A	0.0663022	2.07232	0.94	1.89
hsa-miR-339-5p		MIMAT0000764		Endogenous1	miRNA					FALSE	0			8.64	7.96	5.4	11.23	0.68	N/A	0.657488	0.5007	0.03	6.51
hsa-miR-33a-5p		MIMAT0000091		Endogenous1	miRNA					FALSE	0			12.8	33.88	16.04	3.96	-0.33	N/A	0.648856	-0.470674	0.27	1.24
hsa-miR-33b-5p		MIMAT0003301		Endogenous1	miRNA					FALSE	0			11.23	24.53	23.9	10.45	-1.09	N/A	0.110663	-1.80657	0.17	0.34
hsa-miR-340-5p		MIMAT0004692		Endogenous1	miRNA					FALSE	0			9.33	12.9	16.22	5.15	-0.8	N/A	0.291883	-1.11335	0.19	0.82
hsa-miR-342-3p		MIMAT0000753		Endogenous1	miRNA					FALSE	0			5.98	7.11	22.36	22.88	-1.9	N/A	0.0626689	-2.47154	0.06	0.23
hsa-miR-342-5p		MIMAT0004694		Endogenous1	miRNA					FALSE	0			2.03	2.37	2.18	4.25	-0.11	N/A	0.922734	-0.106727	0.05	4.23
hsa-miR-345-3p		MIMAT0022698		Endogenous1	miRNA					FALSE	0			6.91	8.02	3.28	2.24	1.07	N/A	0.240461	1.33692	0.45	3.31
hsa-miR-345-5p		MIMAT0000772		Endogenous1	miRNA					FALSE	0			1.95	2.41	2.17	4.13	-0.15	N/A	0.889977	-0.152035	0.05	4.16
hsa-miR-346		MIMAT0000773		Endogenous1	miRNA					FALSE	0			10.16	46.45	18.34	2.82	-0.85	N/A	0.280304	-1.15301	0.17	0.85
hsa-miR-34a-5p		MIMAT0000255		Endogenous1	miRNA					FALSE	0			19.98	29.16	17.62	12.4	0.18	N/A	0.789041	0.279974	0.36	1.85
hsa-miR-34b-3p		MIMAT0004676		Endogenous1	miRNA					FALSE	0			1.95	2.41	2.81	2.62	-0.53	N/A	0.579083	-0.620695	0.05	3.14
hsa-miR-34c-3p		MIMAT0004677		Endogenous1	miRNA					FALSE	0			6.87	9.92	16.9	4.37	-1.3	N/A	0.0228343	-2.68772	0.19	-0.21
hsa-miR-34c-5p		MIMAT0000686		Endogenous1	miRNA					FALSE	0			8.13	16.24	15.87	4.2	-0.96	N/A	0.107074	-1.77277	0.22	0.27
hsa-miR-3605-3p		MIMAT0017982		Endogenous1	miRNA					FALSE	0			1.98	2.4	1.09	0.17	0.86	N/A	0.0518328	2.22291	0.99	1.73
hsa-miR-3605-5p		MIMAT0017981		Endogenous1	miRNA					FALSE	0			6.09	13.28	1.09	0.17	2.48	N/A	0.00170037	4.4485	2.29	3.77
hsa-miR-361-3p		MIMAT0004682		Endogenous1	miRNA					FALSE	0			3.54	7.77	1.67	1.47	1.08	N/A	0.200931	1.46094	0.57	2.99
hsa-miR-361-5p		MIMAT0000703		Endogenous1	miRNA					FALSE	0			9.48	33.93	16.3	3.69	-0.78	N/A	0.291205	-1.12134	0.19	0.83
hsa-miR-3613-3p		MIMAT0017991		Endogenous1	miRNA					FALSE	0			31.29	42.05	18.02	10.36	0.8	N/A	0.266637	1.19178	0.6	2.34
hsa-miR-3613-5p		MIMAT0017990		Endogenous1	miRNA					FALSE	0			2.55	5.73	3.09	3.69	-0.28	N/A	0.796947	-0.277774	0.09	2.92
hsa-miR-3614-3p		MIMAT0017993		Endogenous1	miRNA					FALSE	0			18.36	22.85	40.74	10.49	-1.15	N/A	0.0268673	-2.60314	0.23	-0.15
hsa-miR-3614-5p		MIMAT0017992		Endogenous1	miRNA					FALSE	0			2.04	2.56	1.09	0.17	0.9	N/A	0.0535268	2.20777	0.98	1.83
hsa-miR-3615		MIMAT0017994		Endogenous1	miRNA					FALSE	0			2.58	2.51	2.21	4.01	0.23	N/A	0.834373	0.230162	0.06	4.45
hsa-miR-362-3p		MIMAT0004683		Endogenous1	miRNA					FALSE	0			75.08	89.23	1.09	0.17	6.1	N/A	5e-08	15.3595	36.88	7
hsa-miR-362-5p		MIMAT0000705		Endogenous1	miRNA					FALSE	0			11.09	9.32	7.98	8.88	0.48	N/A	0.628704	0.538034	0.1	4.28
hsa-miR-363-3p		MIMAT0000707		Endogenous1	miRNA					FALSE	0			67.03	92.46	74.71	10.09	-0.16	N/A	0.716496	-0.374627	0.47	0.79
hsa-miR-363-5p		MIMAT0003385		Endogenous1	miRNA					FALSE	0			105.25	139.06	11.53	5.57	3.19	N/A	0.0016693	5.29355	3.28	4.66
hsa-miR-365a-3p+hsa-miR-365b-3p		MIMAT0000710		Endogenous1	miRNA					FALSE	0			14.44	9.56	21.06	13.24	-0.54	N/A	0.466188	-0.817848	0.16	1.57
hsa-miR-365b-5p		MIMAT0022833		Endogenous1	miRNA					FALSE	0			1.95	2.41	2.45	1.37	-0.33	N/A	0.607818	-0.54968	0.25	1.34
hsa-miR-367-3p		MIMAT0000719		Endogenous1	miRNA					FALSE	0			49.51	193.48	339.47	82.92	-2.78	N/A	0.00227993	-4.17267	0.05	-1.27
hsa-miR-369-3p		MIMAT0000721		Endogenous1	miRNA					FALSE	0			4.77	6.52	1.72	2.48	1.47	N/A	0.189509	1.6262	0.38	4.35
hsa-miR-369-5p		MIMAT0001621		Endogenous1	miRNA					FALSE	0			1.95	2.41	1.09	0.17	0.84	N/A	0.057854	2.15704	0.97	1.72
hsa-miR-3690		MIMAT0018119		Endogenous1	miRNA					FALSE	0			1.95	2.41	1.09	0.17	0.84	N/A	0.057854	2.15704	0.97	1.72
hsa-miR-370-3p		MIMAT0000722		Endogenous1	miRNA					FALSE	0			24.91	17.35	19.19	7.04	0.38	N/A	0.391881	0.952103	0.61	1.47
hsa-miR-370-5p		MIMAT0026483		Endogenous1	miRNA					FALSE	0			6.28	10.52	6.27	13.17	0	N/A	0.998482	0.00208169	0.02	5.72
hsa-miR-371a-5p		MIMAT0004687		Endogenous1	miRNA					FALSE	0			50.66	38.66	40.01	20.27	0.34	N/A	0.543882	0.676934	0.42	1.94
hsa-miR-371b-5p		MIMAT0019892		Endogenous1	miRNA					FALSE	0			6.62	22.16	2.65	1.49	1.32	N/A	0.137311	1.65644	0.68	3.21
hsa-miR-372-3p		MIMAT0000724		Endogenous1	miRNA					FALSE	0			3.22	2.42	5.53	7.84	-0.78	N/A	0.549394	-0.69226	0.02	4.06
hsa-miR-373-3p		MIMAT0000726		Endogenous1	miRNA					FALSE	0			9.19	10.92	3.7	12.05	1.31	N/A	0.421317	0.953902	0.04	7.22
hsa-miR-374a-3p		MIMAT0004688		Endogenous1	miRNA					FALSE	0			7.99	20.85	6.72	8.47	0.25	N/A	0.80483	0.260319	0.22	2.71
hsa-miR-374a-5p		MIMAT0000727		Endogenous1	miRNA					FALSE	0			71.92	43.74	390.87	51.4	-2.44	N/A	7.056e-05	-6.76036	0.1	-1.62
hsa-miR-374b-5p		MIMAT0004955		Endogenous1	miRNA					FALSE	0			42.77	23.71	46.98	9.23	-0.14	N/A	0.630498	-0.498412	0.59	0.49
hsa-miR-374c-5p		MIMAT0018443		Endogenous1	miRNA					FALSE	0			2.09	2.36	3.65	4.44	-0.81	N/A	0.441262	-0.894737	0.04	3.08
hsa-miR-375		MIMAT0000728		Endogenous1	miRNA					FALSE	0			2.36	2.44	1.63	1.29	0.53	N/A	0.448678	0.834749	0.42	2.31
hsa-miR-376a-2-5p		MIMAT0022928		Endogenous1	miRNA					FALSE	0			20.95	25.33	57.11	12.03	-1.45	N/A	0.0185081	-2.83237	0.16	-0.29
hsa-miR-376a-3p		MIMAT0000729		Endogenous1	miRNA					FALSE	0			109.92	112.65	99.33	9.46	0.15	N/A	0.718516	0.372523	0.59	1.05
hsa-miR-376b-3p		MIMAT0002172		Endogenous1	miRNA					FALSE	0			2.12	2.4	2.1	0.69	0.02	N/A	0.973321	0.0344663	0.47	1.11
hsa-miR-376c-3p		MIMAT0000720		Endogenous1	miRNA					FALSE	0			5.53	16	14.14	1.17	-1.36	N/A	0.0608081	-2.17224	0.14	0.08
hsa-miR-376c-5p		MIMAT0022861		Endogenous1	miRNA					FALSE	0			2.73	2.68	1.09	0.17	1.32	N/A	0.010869	3.17055	1.3	2.26
hsa-miR-377-3p		MIMAT0000730		Endogenous1	miRNA					FALSE	0			18.51	31.06	17.09	4.5	0.12	N/A	0.848851	0.195648	0.43	1.45
hsa-miR-378b		MIMAT0014999		Endogenous1	miRNA					FALSE	0			21.99	5.89	22.69	17.03	-0.05	N/A	0.943177	-0.079505	0.18	2.41
hsa-miR-378c		MIMAT0016847		Endogenous1	miRNA					FALSE	0			1.95	2.41	1.09	0.17	0.84	N/A	0.057854	2.15704	0.97	1.72
hsa-miR-378d		MIMAT0018926		Endogenous1	miRNA					FALSE	0			5.9	26.23	1.67	1.47	1.82	N/A	0.0737511	2.06169	0.83	3.91
hsa-miR-378e		MIMAT0018927		Endogenous1	miRNA					FALSE	0			3.22	103.91	1.09	0.17	1.56	N/A	0.119521	1.73511	0.7	3.63
hsa-miR-378f		MIMAT0018932		Endogenous1	miRNA					FALSE	0			107.02	78.68	118.18	27.8	-0.14	N/A	0.710597	-0.38197	0.5	0.7
hsa-miR-378g		MIMAT0018937		Endogenous1	miRNA					FALSE	0			23.03	78.31	18.49	12.56	0.32	N/A	0.716852	0.38182	0.28	2.45
hsa-miR-378h		MIMAT0018984		Endogenous1	miRNA					FALSE	0			570.85	908.14	179.04	29.49	1.67	N/A	0.00531843	3.62921	1.55	2.72
hsa-miR-378i		MIMAT0019074		Endogenous1	miRNA					FALSE	0			107.14	167.69	34.05	9.3	1.65	N/A	0.00774579	3.32044	1.44	2.78
hsa-miR-379-5p		MIMAT0000733		Endogenous1	miRNA					FALSE	0			187.53	332.17	251.99	18.99	-0.43	N/A	0.322024	-1.05232	0.39	0.51
hsa-miR-380-3p		MIMAT0000735		Endogenous1	miRNA					FALSE	0			3.23	4.46	1.9	2.49	0.77	N/A	0.433598	0.875366	0.25	3.56
hsa-miR-381-3p		MIMAT0000736		Endogenous1	miRNA					FALSE	0			1.95	2.41	4.98	3.64	-1.35	N/A	0.115128	-2.01984	0.09	0.78
hsa-miR-381-5p		MIMAT0022862		Endogenous1	miRNA					FALSE	0			9.29	7.42	9.83	5.31	-0.08	N/A	0.89072	-0.147465	0.28	1.65
hsa-miR-382-3p		MIMAT0022697		Endogenous1	miRNA					FALSE	0			10.31	20.66	17.58	7.54	-0.77	N/A	0.347679	-0.985861	0.17	1
hsa-miR-382-5p		MIMAT0000737		Endogenous1	miRNA					FALSE	0			2.51	3.34	1.51	0.78	0.73	N/A	0.2568	1.22313	0.62	2.14
hsa-miR-383-5p		MIMAT0000738		Endogenous1	miRNA					FALSE	0			2.04	2.56	1.41	0.59	0.54	N/A	0.316396	1.06926	0.64	1.73
hsa-miR-384		MIMAT0001075		Endogenous1	miRNA					FALSE	0			2.31	3.09	3.71	4.06	-0.68	N/A	0.56045	-0.657665	0.03	3.78
hsa-miR-3916		MIMAT0018190		Endogenous1	miRNA					FALSE	0			1.95	2.41	1.09	0.17	0.84	N/A	0.057854	2.15704	0.97	1.72
hsa-miR-3918		MIMAT0018192		Endogenous1	miRNA					FALSE	0			2.31	4.99	9.17	4.86	-1.99	N/A	0.0113341	-3.22717	0.09	-0.57
hsa-miR-3928-3p		MIMAT0018205		Endogenous1	miRNA					FALSE	0			4.67	9.49	11.32	2.74	-1.28	N/A	0.0527777	-2.20705	0.17	0.03
hsa-miR-3934-5p		MIMAT0018349		Endogenous1	miRNA					FALSE	0			12.59	28.66	15.31	7.26	-0.28	N/A	0.636313	-0.498669	0.3	1.17
hsa-miR-409-3p		MIMAT0001639		Endogenous1	miRNA					FALSE	0			1.95	2.41	1.41	0.59	0.47	N/A	0.36223	0.97036	0.62	1.62
hsa-miR-409-5p		MIMAT0001638		Endogenous1	miRNA					FALSE	0			1.95	2.41	2.11	3.72	-0.11	N/A	0.916322	-0.115126	0.05	4.04
hsa-miR-410-3p		MIMAT0002171		Endogenous1	miRNA					FALSE	0			5.96	6.82	24.9	21.14	-2.06	N/A	0.0551369	-2.5864	0.05	0.15
hsa-miR-411-5p		MIMAT0003329		Endogenous1	miRNA					FALSE	0			261.69	740.98	79.11	16.85	1.73	N/A	0.00980862	3.21532	1.43	2.94
hsa-miR-412-3p		MIMAT0002170		Endogenous1	miRNA					FALSE	0			4.38	7.27	4.57	2.23	-0.06	N/A	0.930948	-0.0896007	0.32	1.54
hsa-miR-421		MIMAT0003339		Endogenous1	miRNA					FALSE	0			24.67	17.89	25.69	3.93	-0.06	N/A	0.862688	-0.177532	0.57	0.68
hsa-miR-422a		MIMAT0001339		Endogenous1	miRNA					FALSE	0			1.95	2.41	1.09	0.17	0.84	N/A	0.057854	2.15704	0.97	1.72
hsa-miR-423-3p		MIMAT0001340		Endogenous1	miRNA					FALSE	0			30.63	63.31	31.41	27.55	-0.04	N/A	0.967551	-0.0424513	0.21	2.15
hsa-miR-423-5p		MIMAT0004748		Endogenous1	miRNA					FALSE	0			234.83	886.69	739.89	1402.27	-1.66	N/A	0.275371	-1.18409	0.03	1.77
hsa-miR-424-5p		MIMAT0001341		Endogenous1	miRNA					FALSE	0			5.41	18.42	6.41	4.03	-0.25	N/A	0.776056	-0.29249	0.23	1.65
hsa-miR-425-5p		MIMAT0003393		Endogenous1	miRNA					FALSE	0			17.01	48.23	39.31	216.52	-1.21	N/A	0.547834	-0.670126	0.01	4.53
hsa-miR-4284		MIMAT0016915		Endogenous1	miRNA					FALSE	0			1.95	2.41	1.38	0.53	0.5	N/A	0.31974	1.05994	0.67	1.59
hsa-miR-4286		MIMAT0016916		Endogenous1	miRNA					FALSE	0			96.8	215.23	7.61	17.85	3.67	N/A	0.119333	2.2823	0.11	10.59
hsa-miR-429		MIMAT0001536		Endogenous1	miRNA					FALSE	0			2.52	2.34	7.92	6.81	-1.66	N/A	0.0666133	-2.53944	0.08	0.42
hsa-miR-431-5p		MIMAT0001625		Endogenous1	miRNA					FALSE	0			2.04	2.56	5.97	10.11	-1.55	N/A	0.296262	-1.31312	0.01	3.52
hsa-miR-432-5p		MIMAT0002814		Endogenous1	miRNA					FALSE	0			10.55	12.68	20.61	1.33	-0.97	N/A	0.061563	-2.16309	0.25	0.06
hsa-miR-433-3p		MIMAT0001627		Endogenous1	miRNA					FALSE	0			6.91	7.28	5.25	9.76	0.4	N/A	0.786849	0.300632	0.03	6.06
hsa-miR-433-5p		MIMAT0026554		Endogenous1	miRNA					FALSE	0			3.15	9.29	2.04	3.3	0.63	N/A	0.577168	0.603132	0.21	3.51
hsa-miR-4421		MIMAT0018934		Endogenous1	miRNA					FALSE	0			20.02	34.97	15.77	4.54	0.34	N/A	0.590397	0.556345	0.48	1.74
hsa-miR-4425		MIMAT0018940		Endogenous1	miRNA					FALSE	0			1.95	2.41	1.09	0.17	0.84	N/A	0.057854	2.15704	0.97	1.72
hsa-miR-4431		MIMAT0018947		Endogenous1	miRNA					FALSE	0			14.59	25.23	12.1	4.24	0.27	N/A	0.696326	0.401769	0.42	1.79
hsa-miR-4435		MIMAT0018951		Endogenous1	miRNA					FALSE	0			2.88	9.23	9.94	3.03	-1.79	N/A	0.0168611	-2.8754	0.11	-0.38
hsa-miR-4443		MIMAT0018961		Endogenous1	miRNA					FALSE	0			67.32	134.63	83.12	12.67	-0.3	N/A	0.553691	-0.615376	0.37	0.84
hsa-miR-4448		MIMAT0018967		Endogenous1	miRNA					FALSE	0			2.75	2.54	1.67	1.47	0.72	N/A	0.350181	1.05684	0.45	2.6
hsa-miR-4451		MIMAT0018973		Endogenous1	miRNA					FALSE	0			14.57	25.86	20.85	1.35	-0.52	N/A	0.431609	-0.827472	0.26	0.92
hsa-miR-4454+hsa-miR-7975		MIMAT0018976		Endogenous1	miRNA					FALSE	0			8292.22	20261.5	2041.3	1768.83	2.02	N/A	0.0929007	2.04824	0.7	4.56
hsa-miR-4455		MIMAT0018977		Endogenous1	miRNA					FALSE	0			659.41	430.85	491.74	39.04	0.42	N/A	0.149991	1.57541	0.87	1.04
hsa-miR-4458		MIMAT0018980		Endogenous1	miRNA					FALSE	0			2.4	2.68	2.86	6.34	-0.25	N/A	0.837414	-0.226723	0.03	4.57
hsa-miR-4461		MIMAT0018983		Endogenous1	miRNA					FALSE	0			75.52	48.6	46.3	12.79	0.71	N/A	0.0689017	2.12113	0.95	1.49
hsa-miR-448		MIMAT0001532		Endogenous1	miRNA					FALSE	0			107.05	100.79	121.9	9.19	-0.19	N/A	0.577018	-0.57963	0.52	0.56
hsa-miR-4485-3p		MIMAT0019019		Endogenous1	miRNA					FALSE	0			1.95	2.41	1.09	0.17	0.84	N/A	0.057854	2.15704	0.97	1.72
hsa-miR-4488		MIMAT0019022		Endogenous1	miRNA					FALSE	0			102.31	114.83	184.62	262.48	-0.85	N/A	0.433497	-0.901766	0.07	2.15
hsa-miR-449a		MIMAT0001541		Endogenous1	miRNA					FALSE	0			3.43	4.98	1.95	0.7	0.82	N/A	0.192044	1.40268	0.71	2.13
hsa-miR-449b-5p		MIMAT0003327		Endogenous1	miRNA					FALSE	0			5.4	7.21	12.94	6.74	-1.26	N/A	0.063629	-2.1764	0.16	0.11
hsa-miR-449c-5p		MIMAT0010251		Endogenous1	miRNA					FALSE	0			2.72	2.32	1.63	1.29	0.74	N/A	0.304815	1.17879	0.42	2.74
hsa-miR-450a-1-3p		MIMAT0022700		Endogenous1	miRNA					FALSE	0			2.75	8.93	32.18	3.91	-3.55	N/A	0.00016247	-6.38491	0.04	-2.27
hsa-miR-450a-2-3p		MIMAT0031074		Endogenous1	miRNA					FALSE	0			13.43	32.39	19.3	12.4	-0.52	N/A	0.490877	-0.722358	0.21	1.19
hsa-miR-450a-5p		MIMAT0001545		Endogenous1	miRNA					FALSE	0			18.7	22.34	14.99	6.75	0.32	N/A	0.544411	0.636797	0.55	1.5
hsa-miR-450b-3p		MIMAT0004910		Endogenous1	miRNA					FALSE	0			5.47	7.55	5.08	4.92	0.11	N/A	0.894249	0.141088	0.26	2.18
hsa-miR-450b-5p		MIMAT0004909		Endogenous1	miRNA					FALSE	0			52.08	42.12	176.05	32	-1.76	N/A	0.00023127	-5.59	0.18	-1.05
hsa-miR-4516		MIMAT0019053		Endogenous1	miRNA					FALSE	0			4059.07	12480.3	5369.88	6414.37	-0.4	N/A	0.765693	-0.318075	0.07	3.12
hsa-miR-451a		MIMAT0001631		Endogenous1	miRNA					FALSE	0			3744.85	20526.7	8844.41	45291.3	-1.24	N/A	0.547688	-0.649785	0.01	4.06
hsa-miR-452-5p		MIMAT0001635		Endogenous1	miRNA					FALSE	0			3.24	5.98	4.67	3.34	-0.53	N/A	0.478242	-0.752006	0.21	1.19
hsa-miR-4521		MIMAT0019058		Endogenous1	miRNA					FALSE	0			82.19	60.76	38.81	6.56	1.08	N/A	0.00800299	3.30615	1.27	1.82
hsa-miR-4524a-5p		MIMAT0019062		Endogenous1	miRNA					FALSE	0			2.17	2.32	3.83	7.59	-0.82	N/A	0.540715	-0.708897	0.02	4.16
hsa-miR-4531		MIMAT0019070		Endogenous1	miRNA					FALSE	0			831.65	873.52	541.97	66.85	0.62	N/A	0.122839	1.69978	0.87	1.44
hsa-miR-4532		MIMAT0019071		Endogenous1	miRNA					FALSE	0			290.77	1611.67	423.56	1040.69	-0.54	N/A	0.794737	-0.280161	0.01	5.62
hsa-miR-4536-3p		MIMAT0020959		Endogenous1	miRNA					FALSE	0			27.15	32.56	103.96	10.01	-1.94	N/A	0.00190992	-4.41966	0.13	-0.93
hsa-miR-4536-5p		MIMAT0019078		Endogenous1	miRNA					FALSE	0			1037.1	817.36	918.74	56.55	0.17	N/A	0.578321	0.578065	0.7	0.87
hsa-miR-454-3p		MIMAT0003885		Endogenous1	miRNA					FALSE	0			123.74	269.9	226.82	12.32	-0.87	N/A	0.149942	-1.59028	0.23	0.39
hsa-miR-455-3p		MIMAT0004784		Endogenous1	miRNA					FALSE	0			2.09	2.36	1.09	0.17	0.93	N/A	0.0347967	2.45974	1.05	1.79
hsa-miR-455-5p		MIMAT0003150		Endogenous1	miRNA					FALSE	0			3.06	4.33	1.78	1.92	0.78	N/A	0.384242	0.964135	0.36	3.03
hsa-miR-4647		MIMAT0019709		Endogenous1	miRNA					FALSE	0			3.07	12.2	1.09	0.17	1.49	N/A	0.0521198	2.25375	0.98	3.02
hsa-miR-4707-3p		MIMAT0019808		Endogenous1	miRNA					FALSE	0			2.91	2.34	10.46	4.05	-1.84	N/A	0.00805926	-3.79306	0.12	-0.65
hsa-miR-4707-5p		MIMAT0019807		Endogenous1	miRNA					FALSE	0			39.02	41.86	6.15	9.2	2.67	N/A	0.131574	2.19173	0.17	7.9
hsa-miR-4741		MIMAT0019871		Endogenous1	miRNA					FALSE	0			2.57	3.25	4.06	8.37	-0.66	N/A	0.632834	-0.537637	0.02	4.61
hsa-miR-4755-5p		MIMAT0019895		Endogenous1	miRNA					FALSE	0			15.13	15.16	29.96	6.28	-0.99	N/A	0.043171	-2.31892	0.26	-0.02
hsa-miR-4787-3p		MIMAT0019957		Endogenous1	miRNA					FALSE	0			3.55	13.73	5.26	8.72	-0.57	N/A	0.706333	-0.413355	0.03	3.79
hsa-miR-4787-5p		MIMAT0019956		Endogenous1	miRNA					FALSE	0			2.03	2.37	4.49	2.41	-1.15	N/A	0.10499	-2.00042	0.15	0.44
hsa-miR-4792		MIMAT0019964		Endogenous1	miRNA					FALSE	0			3.22	3.68	1.09	0.17	1.56	N/A	0.00857236	3.33813	1.42	2.62
hsa-miR-483-3p		MIMAT0002173		Endogenous1	miRNA					FALSE	0			12.36	18.98	76.55	39.42	-2.63	N/A	0.00312619	-4.72514	0.06	-1.27
hsa-miR-483-5p		MIMAT0004761		Endogenous1	miRNA					FALSE	0			35.34	60.59	32.27	29.22	0.13	N/A	0.890162	0.144348	0.22	2.47
hsa-miR-484		MIMAT0002174		Endogenous1	miRNA					FALSE	0			10.47	24.86	39.36	184.36	-1.91	N/A	0.347465	-1.16272	0	5.16
hsa-miR-485-3p		MIMAT0002176		Endogenous1	miRNA					FALSE	0			3.98	3.91	8.69	3.6	-1.13	N/A	0.0492532	-2.32185	0.21	0.02
hsa-miR-485-5p		MIMAT0002175		Endogenous1	miRNA					FALSE	0			2.54	2.8	9.88	5.93	-1.96	N/A	0.0269775	-3.07152	0.08	-0.32
hsa-miR-486-3p		MIMAT0004762		Endogenous1	miRNA					FALSE	0			11.74	10.83	30.41	15.39	-1.37	N/A	0.0552301	-2.41086	0.14	0.09
hsa-miR-487a-3p		MIMAT0002178		Endogenous1	miRNA					FALSE	0			31.52	50.65	172.54	41.18	-2.45	N/A	0.00271068	-4.03047	0.07	-1.08
hsa-miR-487b-3p		MIMAT0003180		Endogenous1	miRNA					FALSE	0			3.55	3.8	1.09	0.17	1.7	N/A	0.00321175	3.9438	1.65	2.68
hsa-miR-487b-5p		MIMAT0026614		Endogenous1	miRNA					FALSE	0			2.37	3.53	1.09	0.17	1.12	N/A	0.0370396	2.43971	1.06	2.16
hsa-miR-488-3p		MIMAT0004763		Endogenous1	miRNA					FALSE	0			2.32	2.64	3.47	3.46	-0.58	N/A	0.599477	-0.58907	0.04	3.64
hsa-miR-489-3p		MIMAT0002805		Endogenous1	miRNA					FALSE	0			16.68	105.22	18.64	8.56	-0.16	N/A	0.854382	-0.188335	0.24	1.76
hsa-miR-490-3p		MIMAT0002806		Endogenous1	miRNA					FALSE	0			2.15	3.05	3.72	3.5	-0.79	N/A	0.430096	-0.904979	0.08	1.99
hsa-miR-490-5p		MIMAT0004764		Endogenous1	miRNA					FALSE	0			102.06	570.63	172.86	130.32	-0.76	N/A	0.536174	-0.640633	0.09	1.92
hsa-miR-491-3p		MIMAT0004765		Endogenous1	miRNA					FALSE	0			18.63	40.19	48.36	5.06	-1.38	N/A	0.053324	-2.25073	0.15	0.03
hsa-miR-491-5p		MIMAT0002807		Endogenous1	miRNA					FALSE	0			3.25	5.69	3.12	14.48	0.06	N/A	0.972481	0.0381719	0.01	6.63
hsa-miR-492		MIMAT0002812		Endogenous1	miRNA					FALSE	0			2.77	8.05	1.09	0.17	1.35	N/A	0.0345549	2.49553	1.07	2.59
hsa-miR-493-3p		MIMAT0003161		Endogenous1	miRNA					FALSE	0			2.42	2.79	24.05	17.78	-3.31	N/A	0.0033008	-5.27308	0.03	-1.57
hsa-miR-494-3p		MIMAT0002816		Endogenous1	miRNA					FALSE	0			1.95	2.41	1.09	0.17	0.84	N/A	0.057854	2.15704	0.97	1.72
hsa-miR-494-5p		MIMAT0026607		Endogenous1	miRNA					FALSE	0			2.19	2.37	1.09	0.17	1	N/A	0.0285503	2.58006	1.09	1.88
hsa-miR-495-3p		MIMAT0002817		Endogenous1	miRNA					FALSE	0			218.88	279.64	99.05	34.4	1.14	N/A	0.0331386	2.50936	1.08	2.18
hsa-miR-495-5p		MIMAT0022924		Endogenous1	miRNA					FALSE	0			48.43	41.04	15.01	0.44	1.69	N/A	0.00108115	4.95451	1.87	2.48
hsa-miR-496		MIMAT0002818		Endogenous1	miRNA					FALSE	0			263.57	432.56	26.34	10.04	3.32	N/A	7.942e-05	6.77161	4.64	4.43
hsa-miR-497-5p		MIMAT0002820		Endogenous1	miRNA					FALSE	0			5.69	8.67	1.93	1.55	1.56	N/A	0.0744315	2.12915	0.85	3.35
hsa-miR-498		MIMAT0002824		Endogenous1	miRNA					FALSE	0			76.3	154.69	32.81	5.53	1.22	N/A	0.0309797	2.54678	1.1	2.3
hsa-miR-499a-3p		MIMAT0004772		Endogenous1	miRNA					FALSE	0			176.47	279.83	70.66	6.14	1.32	N/A	0.0206444	2.84614	1.19	2.39
hsa-miR-499a-5p		MIMAT0002870		Endogenous1	miRNA					FALSE	0			57.63	142.22	6.64	5.05	3.12	N/A	0.00496211	4.11819	2.4	4.97
hsa-miR-499b-3p		MIMAT0019898		Endogenous1	miRNA					FALSE	0			17.23	73.08	142.56	3.78	-3.05	N/A	0.00459049	-3.89069	0.03	-1.24
hsa-miR-499b-5p		MIMAT0019897		Endogenous1	miRNA					FALSE	0			1.95	2.41	1.09	0.17	0.84	N/A	0.057854	2.15704	0.97	1.72
hsa-miR-5001-3p		MIMAT0021022		Endogenous1	miRNA					FALSE	0			1.95	2.41	1.09	0.17	0.84	N/A	0.057854	2.15704	0.97	1.72
hsa-miR-5001-5p		MIMAT0021021		Endogenous1	miRNA					FALSE	0			4.49	12.01	1.09	0.17	2.04	N/A	0.0157142	3.00547	1.39	3.6
hsa-miR-500a-5p+hsa-miR-501-5p		MIMAT0004773		Endogenous1	miRNA					FALSE	0			8.55	9.71	10.75	3.49	-0.33	N/A	0.533163	-0.646311	0.36	0.82
hsa-miR-501-3p		MIMAT0004774		Endogenous1	miRNA					FALSE	0			5.81	4.76	2.42	6.16	1.26	N/A	0.367371	1.12038	0.08	6.11
hsa-miR-5010-3p		MIMAT0021044		Endogenous1	miRNA					FALSE	0			17.92	23.49	7.66	12.03	1.23	N/A	0.446893	0.888673	0.04	7.16
hsa-miR-5010-5p		MIMAT0021043		Endogenous1	miRNA					FALSE	0			2.64	8.1	2.26	6.71	0.22	N/A	0.876112	0.170349	0.02	5.77
hsa-miR-502-3p		MIMAT0004775		Endogenous1	miRNA					FALSE	0			7.95	20.02	12.42	4.58	-0.64	N/A	0.423249	-0.83538	0.19	1.1
hsa-miR-502-5p		MIMAT0002873		Endogenous1	miRNA					FALSE	0			1153.66	771.26	8.55	18.69	7.08	N/A	0.0417683	4.47502	1.21	13.88
hsa-miR-503-3p		MIMAT0022925		Endogenous1	miRNA					FALSE	0			5	7.54	3.15	14.86	0.67	N/A	0.699056	0.436719	0.02	7.26
hsa-miR-503-5p		MIMAT0002874		Endogenous1	miRNA					FALSE	0			4.69	10.93	15.81	10.84	-1.75	N/A	0.0441895	-2.39219	0.09	-0.02
hsa-miR-504-3p		MIMAT0026612		Endogenous1	miRNA					FALSE	0			2.73	6.96	1.09	0.17	1.32	N/A	0.0325039	2.53054	1.08	2.53
hsa-miR-504-5p		MIMAT0002875		Endogenous1	miRNA					FALSE	0			28.57	58.41	12.47	12.12	1.2	N/A	0.226975	1.32102	0.52	3.34
hsa-miR-505-3p		MIMAT0002876		Endogenous1	miRNA					FALSE	0			2.68	2.57	1.09	0.17	1.3	N/A	0.00716921	3.40744	1.35	2.16
hsa-miR-506-3p		MIMAT0002878		Endogenous1	miRNA					FALSE	0			3.17	2.5	8.8	17.1	-1.47	N/A	0.265946	-1.43498	0.02	2.94
hsa-miR-506-5p		MIMAT0022701		Endogenous1	miRNA					FALSE	0			5.79	19.12	15.67	12.24	-1.44	N/A	0.173713	-1.52162	0.07	0.87
hsa-miR-507		MIMAT0002879		Endogenous1	miRNA					FALSE	0			3.46	6.32	7.6	3.18	-1.14	N/A	0.0835932	-1.92861	0.18	0.2
hsa-miR-508-3p		MIMAT0002880		Endogenous1	miRNA					FALSE	0			52.13	57.88	36.85	3.94	0.5	N/A	0.253961	1.22164	0.74	1.44
hsa-miR-508-5p		MIMAT0004778		Endogenous1	miRNA					FALSE	0			2.68	2.32	1.09	0.17	1.29	N/A	0.00573901	3.53541	1.38	2.12
hsa-miR-509-3-5p		MIMAT0004975		Endogenous1	miRNA					FALSE	0			1.95	2.41	1.71	0.77	0.19	N/A	0.738527	0.350173	0.44	1.58
hsa-miR-509-3p		MIMAT0002881		Endogenous1	miRNA					FALSE	0			2.77	2.99	1.41	0.59	0.98	N/A	0.08923	1.93421	0.86	2.18
hsa-miR-509-5p		MIMAT0004779		Endogenous1	miRNA					FALSE	0			5.01	39.51	11.49	2.3	-1.2	N/A	0.150854	-1.57544	0.13	0.56
hsa-miR-510-3p		MIMAT0026613		Endogenous1	miRNA					FALSE	0			39.05	67.74	47.02	5.35	-0.27	N/A	0.649161	-0.471582	0.33	1.04
hsa-miR-510-5p		MIMAT0002882		Endogenous1	miRNA					FALSE	0			1.95	2.41	2.37	5.68	-0.28	N/A	0.821984	-0.249566	0.03	4.54
hsa-miR-511-5p		MIMAT0002808		Endogenous1	miRNA					FALSE	0			62.52	97.94	37.4	11.56	0.74	N/A	0.168523	1.48515	0.76	1.87
hsa-miR-512-3p		MIMAT0002823		Endogenous1	miRNA					FALSE	0			2.09	2.36	1.09	0.17	0.93	N/A	0.0347967	2.45974	1.05	1.79
hsa-miR-512-5p		MIMAT0002822		Endogenous1	miRNA					FALSE	0			2.99	6.87	3.13	6.74	-0.07	N/A	0.957661	-0.0577939	0.03	4.96
hsa-miR-513a-3p		MIMAT0004777		Endogenous1	miRNA					FALSE	0			7.68	26.18	1.78	1.92	2.11	N/A	0.0567892	2.35924	0.88	4.41
hsa-miR-513a-5p		MIMAT0002877		Endogenous1	miRNA					FALSE	0			2.71	2.17	4.23	3.28	-0.64	N/A	0.362839	-1.03304	0.16	1.34
hsa-miR-513b-5p		MIMAT0005788		Endogenous1	miRNA					FALSE	0			2.56	2.26	5.3	14.14	-1.05	N/A	0.488558	-0.819906	0.01	4.45
hsa-miR-513c-3p		MIMAT0022728		Endogenous1	miRNA					FALSE	0			1.95	2.41	1.09	0.17	0.84	N/A	0.057854	2.15704	0.97	1.72
hsa-miR-513c-5p		MIMAT0005789		Endogenous1	miRNA					FALSE	0			1.95	2.41	1.22	0.21	0.68	N/A	0.119124	1.70813	0.86	1.57
hsa-miR-514a-3p		MIMAT0002883		Endogenous1	miRNA					FALSE	0			22.66	32.99	13.73	5.99	0.72	N/A	0.24442	1.24972	0.65	2.06
hsa-miR-514a-5p		MIMAT0022702		Endogenous1	miRNA					FALSE	0			3.93	5.75	3.83	27.99	0.04	N/A	0.985412	0.0203674	0	7.8
hsa-miR-514b-3p		MIMAT0015088		Endogenous1	miRNA					FALSE	0			22.9	36.71	36.95	8.13	-0.69	N/A	0.26304	-1.19145	0.25	0.62
hsa-miR-514b-5p		MIMAT0015087		Endogenous1	miRNA					FALSE	0			193.42	257.21	87.61	9.95	1.14	N/A	0.0125337	3.10659	1.24	1.97
hsa-miR-515-3p		MIMAT0002827		Endogenous1	miRNA					FALSE	0			9.71	18.27	21.09	6.82	-1.12	N/A	0.0973404	-1.82931	0.18	0.26
hsa-miR-515-5p		MIMAT0002826		Endogenous1	miRNA					FALSE	0			14.74	36.34	3.82	3.36	1.95	N/A	0.10794	2.16108	0.53	4.82
hsa-miR-516a-3p+hsa-miR-516b-3p		MIMAT0006778		Endogenous1	miRNA					FALSE	0			69.81	36.56	116.42	16.29	-0.74	N/A	0.0244053	-2.64914	0.39	-0.11
hsa-miR-516a-5p		MIMAT0004770		Endogenous1	miRNA					FALSE	0			2.61	3.16	1.38	0.53	0.92	N/A	0.109732	1.77155	0.84	2.1
hsa-miR-516b-5p		MIMAT0002859		Endogenous1	miRNA					FALSE	0			18.87	24.83	37.11	3.32	-0.98	N/A	0.0928817	-1.89788	0.22	0.21
hsa-miR-517a-3p		MIMAT0002852		Endogenous1	miRNA					FALSE	0			14.68	20.9	26.06	3.14	-0.83	N/A	0.204401	-1.37587	0.22	0.56
hsa-miR-517b-3p		MIMAT0002857		Endogenous1	miRNA					FALSE	0			9.09	23.6	19.08	8.2	-1.07	N/A	0.152505	-1.55116	0.16	0.49
hsa-miR-517c-3p+hsa-miR-519a-3p		MIMAT0002866		Endogenous1	miRNA					FALSE	0			2.69	5.36	1.35	0.87	0.99	N/A	0.186225	1.44775	0.65	2.61
hsa-miR-518b		MIMAT0002844		Endogenous1	miRNA					FALSE	0			2.6	3.89	3.51	2.87	-0.43	N/A	0.638718	-0.510914	0.11	2.27
hsa-miR-518c-3p		MIMAT0002848		Endogenous1	miRNA					FALSE	0			7.61	19.37	24.94	16.46	-1.71	N/A	0.0505282	-2.35888	0.09	0.06
hsa-miR-518d-3p		MIMAT0002864		Endogenous1	miRNA					FALSE	0			1.95	2.41	2.64	2.19	-0.43	N/A	0.624435	-0.541122	0.13	2.12
hsa-miR-518e-3p		MIMAT0002861		Endogenous1	miRNA					FALSE	0			2.09	2.36	1.09	0.17	0.93	N/A	0.0347967	2.45974	1.05	1.79
hsa-miR-518f-3p		MIMAT0002842		Endogenous1	miRNA					FALSE	0			95.67	36.1	112.26	16.84	-0.23	N/A	0.328487	-1.03357	0.6	0.28
hsa-miR-5196-3p+hsa-miR-6732-3p		MIMAT0021129		Endogenous1	miRNA					FALSE	0			6.89	12.56	16.58	6.49	-1.27	N/A	0.0714902	-2.01633	0.16	0.15
hsa-miR-5196-5p		MIMAT0021128		Endogenous1	miRNA					FALSE	0			70.6	231.81	32.3	6.72	1.13	N/A	0.0758814	1.99371	0.9	2.41
hsa-miR-519b-3p		MIMAT0002837		Endogenous1	miRNA					FALSE	0			3.48	4.93	3.56	4.01	-0.03	N/A	0.975105	-0.0334353	0.13	2.93
hsa-miR-519b-5p+hsa-miR-519c-5p+hsa-miR-523-5p+hsa-miR-518e-5p+hsa-miR-522-5p+hsa-miR-519a-5p		MIMAT0005454		Endogenous1	miRNA					FALSE	0			416.87	521.82	1016.09	14.33	-1.29	N/A	0.0102349	-3.33797	0.22	-0.4
hsa-miR-519c-3p		MIMAT0002832		Endogenous1	miRNA					FALSE	0			19.11	27.72	19.09	1.5	0	N/A	0.997704	0.00296491	0.48	1.07
hsa-miR-519d-3p		MIMAT0002853		Endogenous1	miRNA					FALSE	0			68.45	31.81	83.13	10.16	-0.28	N/A	0.277914	-1.14752	0.56	0.27
hsa-miR-519e-3p		MIMAT0002829		Endogenous1	miRNA					FALSE	0			1.95	2.41	1.21	0.2	0.68	N/A	0.113141	1.74164	0.87	1.57
hsa-miR-520a-3p		MIMAT0002834		Endogenous1	miRNA					FALSE	0			2.76	9.35	41.76	12.03	-3.92	N/A	7.249e-05	-6.49106	0.03	-2.55
hsa-miR-520a-5p		MIMAT0002833		Endogenous1	miRNA					FALSE	0			8.14	6.92	10.68	6.78	-0.39	N/A	0.533994	-0.661905	0.27	1.13
hsa-miR-520b		MIMAT0002843		Endogenous1	miRNA					FALSE	0			24.96	92.57	37.45	4.41	-0.59	N/A	0.474515	-0.749345	0.19	1.22
hsa-miR-520c-3p		MIMAT0002846		Endogenous1	miRNA					FALSE	0			186.71	1354.15	45.01	12.55	2.05	N/A	0.0415459	2.37737	1.04	4.04
hsa-miR-520d-3p		MIMAT0002856		Endogenous1	miRNA					FALSE	0			403.13	358.12	2754.94	931.27	-2.77	N/A	0.00024516	-5.61418	0.07	-1.66
hsa-miR-520d-5p+hsa-miR-527+hsa-miR-518a-5p		MIMAT0002855		Endogenous1	miRNA					FALSE	0			133.72	142.08	21.21	4.59	2.66	N/A	5.96e-05	6.61656	3.36	3.56
hsa-miR-520e		MIMAT0002825		Endogenous1	miRNA					FALSE	0			349.47	798.98	256.06	43.65	0.45	N/A	0.592754	0.555784	0.38	2.31
hsa-miR-520f-3p		MIMAT0002830		Endogenous1	miRNA					FALSE	0			4.81	7.57	3.36	18.46	0.51	N/A	0.779346	0.312422	0.01	7.6
hsa-miR-520g-3p		MIMAT0002858		Endogenous1	miRNA					FALSE	0			4.92	6.91	1.36	0.05	1.86	N/A	0.00409062	3.96197	1.71	2.94
hsa-miR-520h		MIMAT0002867		Endogenous1	miRNA					FALSE	0			368.97	317.99	231.21	16.39	0.67	N/A	0.0509412	2.26684	0.99	1.36
hsa-miR-521		MIMAT0002854		Endogenous1	miRNA					FALSE	0			2.12	2.4	2.53	3.03	-0.25	N/A	0.78921	-0.292321	0.06	3.48
hsa-miR-522-3p		MIMAT0002868		Endogenous1	miRNA					FALSE	0			331.83	630.2	806.01	42.77	-1.28	N/A	0.0288301	-2.6505	0.19	-0.17
hsa-miR-523-3p		MIMAT0002840		Endogenous1	miRNA					FALSE	0			1.95	2.41	1.09	0.17	0.84	N/A	0.057854	2.15704	0.97	1.72
hsa-miR-524-3p		MIMAT0002850		Endogenous1	miRNA					FALSE	0			1.95	2.41	1.41	0.59	0.47	N/A	0.36223	0.97036	0.62	1.62
hsa-miR-525-3p		MIMAT0002839		Endogenous1	miRNA					FALSE	0			1.95	2.41	1.09	0.17	0.84	N/A	0.057854	2.15704	0.97	1.72
[truncated: 229 more rows]
