# Supplementary material for: Circulating microtranscriptome profiles reveal distinct expression of microRNAs in severe leptospirosis
Source: PLoS Negl Trop Dis. 2020 Nov 11;14(11):e0008809. doi: 10.1371/journal.pntd.0008809 (PMC7682886; doi:10.1371/journal.pntd.0008809)
Supplement: S2 File — (XLSX) [file pntd.0008809.s005.xlsx]

## Sheet: Hemolysis indicator
No	Sample Code	Cт Mean miR23	Ct Mean-miR451	dCt (miR-23a -miR-451)
1	2	29.0739	24.4096	4.66427
2	25	27.4782	21.3051	6.17314
3	59	29.4402	23.687	5.75324
4	3	29.0631	26.3596	2.70358
5	29	28.6691	26.9988	1.67027
6	60	28.6523	27.1042	1.54812
7	32	26.6211	21.3299	5.29119
8	72	27.6535	21.8129	5.8406
9	12	27.4672	21.3445	6.12265
10	33	26.3564	19.4758	6.88065
11	48	27.5257	24.1988	3.32689
12	120	28.3283	23.9346	4.39377
13	107	27.8813	21.0894	6.7919
14	23	29.5232	24.1659	5.35727
15	209	27.2454	21.3521	5.8933
16	251	29.5756	24.6105	4.96508
17	168	28.0265	21.367	6.65947
18	234	28.5467	21.7554	6.79129
19	258	29.5299	25.7769	3.75306
20	186	28.5948	22.0371	6.55764
21	259	29.2436	26.9768	2.26684
22	188	28.0057	25.4106	2.59509
23	260	28.8746	24.1129	4.76178
24	176	28.1753	21.6374	6.53786
25	189	27.9492	21.1038	6.84535
26	268	28.7201	24.293	4.42713
27	177	30.5591	25.0846	5.47452
28	190	23.4513	20.32	3.13124
29	272	28.0125	23.7041	4.30846
30	281	30.4661	23.8073	6.65877
31	325	27.6852	21.0965	6.58864
32	291	27.1363	27.0079	0.128378
33	310	28.523	23.074	5.44899
34	298	31.86	25.767	6.09293
35	340	27.4424	23.0742	4.36828
			Mean	4.87914
			Std. Deviation	1.77408
			Median	5.36
			IQR	3.75, 6.54

## Sheet: leptospirosis cases
Code	miR16-Cт Mean	miR155-Cт Mean	miR362-Cт Mean	miR502-Cт Mean	miR601-Cт Mean	miR1323-Cт Mean	miR630-Cт Mean	miR39-Cт Mean	miR23-Cт Mean	miR451-Cт Mean	dCt (miR-23a -miR-451)
RLSS-002	31.2142	30.0802	33.6141	32.3585	29.3246	29.2581	32.5	28.3153	29.0739	24.4096	4.66427
RLSS-003	34.0335	30.0145	32.9212	31.0145	28.7151	28.3519	33.5132	29.3091	29.0631	26.3596	2.70358
RLSS-006	29.6668	29.115	31.7109	32.6819	27.0672	27.7352	31.7735	28.9764
RLSS-012	29.0782	29.373	31.7129	31.4429	28.3831	28.1118	32.2196	29.0415	27.4672	21.3445	6.12265
RLSS-013	26.14	28.6248	30.6506	30.0299	26.0721	27.1818	31.0604	28.6115
RLSS-016	27.0059	28.3572	29.4238	29.5062	25.193	26.2119	30.7657	28.1007
RLSS-020	33.896	29.905	31.9215	30.7626	27.7467	27.8767	32.102	29.4643
RLSS-023	31.4976	30.4573	32.3943	31.4953	27.8504	28.2061	32.635	29.2363	29.5232	24.1659	5.35727
RLSS-025	29.3023	30.2241	32.0249	31.0166	25.9501	28.1024	31.171	30.349	27.4782	21.3051	6.17314
RLSS-029	32.8373	29.8379	33.1317	30.592	27.6485	27.5214	31.3945	30.4255	28.6691	26.9988	1.67027
RLSS-032	29.3362	29.5943	30.5982	29.9467	26.4764	26.6532	30.1747	28.796	26.6211	21.3299	5.29119
RLSS-033	25.2153	27.5903	29.912	28.9087	25.3905	25.9166	30.19	28.4459	26.3564	19.4758	6.88065
RLSS-034	31.5622	27.9969	29.5289	28.6126	25.4773	25.6406	29.9883	28.0533
RLSS-048	31.0747	29.8147	30.7598	30.1248	26.8908	27.0457	31.1646	29.0865	27.5257	24.1988	3.32689
RLSS-052	23.0794	27.3273	29.0077	28.3787	24.7676	25.1734	29.0853	27.1939
RLSS-056	26.9013	29.1246	30.2115	29.8472	24.8751	26.6898	30.9104	28.4222
RLSS-059	29.3026	32.5784	33.6179	32.9853	28.516	29.6019	33.2573	29.0099	29.4402	23.687	5.75324
RLSS-060	31.8964	30.7622	32.4793	31.2478	27.1945	28.0286	32.3636	29.9664	28.6523	27.1042	1.54812
RLSS-072	30.4849	29.8792	31.5628	30.3497	26.0674	27.3678	31.9426	29.1598	27.6535	21.8129	5.8406
RLSS-078	29.2894	30.7415	31.2716	31.1944	26.0881	27.7365	32.2677	29.4151
RLSS-089	18.8042	33.629	36.4905	32.7117	25.859	31.7566	37.5345	29.742
RLSS-097	20.5442	32.2637	35.6589	31.7052	29.0775	30.1189	38.386	28.3622
RLSS-107	26.0711	32.4493	31.5505	27.7362	26.3455	26.0328	33.7502	25.3093	27.8813	21.0894	6.7919
RLSS-111	18.9875	32.5911	34.7258	30.8981	25.8413	28.9737	36.3911	27.3625
RLSS-112	21.1836	32.3736	35.5201	31.4479	26.2478	29.9109	37.7717	28.9156
RLSS-113	26.3001	32.8244	32.0408	28.2463	26.2182	26.3271	33.6795	25.4292
RLSS-114	15.7962	29.7771	34.0895	29.8203	27.5292	29.1709	35.6226	25.7504
RLSS-115	25.8726	34.516	32.9319	29.3828	28.4219	27.4724	35.6161	26.6388
RLSS-117	27.2066	31.1656	29.7434	28.0563	27.4267	27.541	32.7562	24.3851
RLSS-120	25.4909	32.9938	31.6389	28.2759	26.9639	26.607	33.4067	24.677	28.3283	23.9346	4.39377
RLSS-121	21.9504	32.9105	32.483	28.7546	26.5998	28.0295	33.9467	25.6212
RLSS-122	25.8856	35.6232	34.6671	31.2097	30.0329	29.6768	37.4059	27.2323
RLSS-123	28.2484	35.866	35.3367	31.1447	30.5478	29.3974	36.7893	27.9803
RLSS-125	18.0394	35.364	37.0089	33.478	30.7514	32.4823	40.0147	27.5457
RLSS-129	22.5887	29.8423	28.9506	27.011	25.1339	26.4943	32.4827	24.3891
RLSS-130	23.5505	31.4121	30.4454	28.7738	27.534	27.9236	32.1076	25.4996
RLSS-137	18.8405	30.9574	31.5016	29.0901	27.5276	28.3576	32.8561	25.8623
RLSS-138	28.7865	31.6582	33.7645	33.0204	28.4623	29.6208	35.1283	27.9939
RLSS-139	21.3017	33.0664	36.5906	32.1995	28.8253	31.4247	37.0562	26.4798
RLSS-140	17.6795	30.9538	31.3767	28.7018	26.4163	27.7886	34.1729	26.4463
RLSS-143	21.621	27.882	26.9515	25.4561	24.508	25.5094	29.0183	27.4577
RLSS-152	24.1987	31.458	31.6972	29.0056	27.622	28.1734	32.9499	24.5729
RLSS-153	26.8948	30.8614	32.317	31.7395	25.9471	28.5523	32.1787	27.6072
RLSS-156	23.7574	30.9873	32.0447	30.0573	28.3286	29.4124	34.3081	26.7051
RLSS-157	24.0015	31.2845	30.8724	28.6538	27.7142	28.1522	33.8026	24.5197
RLSS-161	25.586	37.333	38.0869	33.1767	31.9893	32.1314	38.3635	28.0128
RLSS-164	23.5685	31.1259	35.7149	31.73	27.472	32.021	32.4421	25.3063
RLSS-167	25.7364	32.0401	32.7243	29.7263	29.0992	29.0689	28.0089	25.305
RLSS-168	24.9007	30.8416	29.5028	27.6258	26.3172	27.3716	33.7263	24.8738	28.0265	21.367	6.65947
RLSS-169	21.9985	30.9541	29.3342	27.7445	25.8899	27.5036	33.8858	24.3406
RLSS-171	26.0768	30.7904	33.6872	32.5068	27.9772	29.4541	33.7828	27.5817
RLSS-176	24.6116	31.2061	33.5659	30.7731	28.0529	30.0972	34.4204	27.2542	28.1753	21.6374	6.53786
RLSS-177	23.4383	32.4659	31.1474	27.9247	27.0266	26.2016	33.2047	29.2517	30.5591	25.0846	5.47452
RLSS-179	25.2122	30.7414	29.5035	27.5504	24.8713	27.2692	34.1527	25.2466
RLSS-181	20.5644	30.5524	33.2242	30.3753	27.4966	29.7129	34.7295	29.9588
RLSS-182	20.7535	30.645	32.9179	31.5522	26.6494	28.5529	32.4202	26.2719
RLSS-185	27.5379	31.6705	34.6263	33.0134	26.4405	30.3994	34.5258	28.6926
RLSS-186	26.3239	32.1725	31.7166	29.3538	27.746	29.1713	34.7928	24.8179	28.5948	22.0371	6.55764
RLSS-188	23.833	31.6004	29.6329	28.3545	27.2307	28.2573	33.8851	28.6745	28.0057	25.4106	2.59509
RLSS-189	25.391	31.3176	31.3278	29.1094	27.8912	28.6477	33.6501	24.9328	27.9492	21.1038	6.84535
RLSS-190	23.7293	26.8917	25.6626	23.4323	22.5675	23.2887	30.6593	22.3209	23.4513	20.32	3.13124
RLSS-191	21.375	32.1797	32.3828	30.1045	27.5354	30.0918	33.8993	26.5559
RLSS-193	28.9858	30.3717	31.8323	31.2253	25.4589	28.2293	32.8493	28.5894
RLSS-194	20.1959	29.217	29.4708	27.0807	24.9787	26.6532	33.8259	24.5738
RLSS-197	21.5405	30.8051	33.3223	31.1492	27.4154	31.4773	34.9571	26.1366
RLSS-200	17.922	29.1473	30.9366	28.8056	25.2832	28.4548	32.9786	29.1232
RLSS-201	16.2497	27.8076	29.9477	27.3609	25.0946	26.9967	32.9985	24.902
RLSS-202	27.7672	32.0163	35.1516	33.3079	28.5271	30.9374	33.7181	30.0675
RLSS-204	19.0651	29.8028	30.6009	27.6054	24.6054	27.4006	33.7821	25.6827
RLSS-206	24.1371	27.704	26.5003	24.5756	23.6889	24.5344	31.2852	23.2725
RLSS-208	24.3203	31.4976	31.3403	29.1622	27.4254	29.0521	34.9258	26.0025
RLSS-209	25.7468	31.7918	32.79	29.8339	25.7855	29.546	35.5175	26.6264	27.2454	21.3521	5.8933
RLSS-211	23.5805	31.0692	29.5076	27.9352	26.7217	27.6655	33.6449	26.0702
RLSS-214	23.9255	31.8197	31.9245	29.7422	25.7198	29.4784	32.766	26.5976
RLSS-222	24.8005	32.1768	34.8319	33.033	28.5271	30.7954	33.7048	26.6812
RLSS-223	21.3886	30.0602	26.9496	25.6926	23.7119	26.06	32.0346	25.3311
RLSS-229	25.8655	31.0717	31.2508	28.8237	27.3614	27.9815	33.9685	24.9771
RLSS-230	19.5179	30.9485	31.2275	28.8159	27.0445	28.9823	34.775	26.9716
RLSS-231	23.6673	30.8621	30.2805	28.244	25.7118	27.9783	33.995	25.7349
RLSS-233	19.6593	30.1678	31.159	28.4902	26.936	27.7188	33.962	25.463
RLSS-234	26.4964	31.3601	30.4717	28.7677	27.1593	28.669	34.3544	30.5574	28.5467	21.7554	6.79129
RLSS-235	21.622	30.7975	31.1168	28.5853	26.7114	28.7905	34.8078	29.5669	27.6852	21.0965	6.58864
RLSS-236	21.0203	30.2229	29.6705	27.1877	25.762	27.074	33.7427	30.1788
RLSS-243	23.5356	31.7266	30.4563	28.501	25.6455	28.2966	34.596	30.826
RLSS-244	24.9695	31.9063	31.2012	29.176	26.0038	29.5002	33.879	31.745
RLSS-245	24.0195	31.1271	30.2592	28.409	24.8785	27.1511	33.5097	29.2733
RLSS-246	19.4509	32.1966	34.7319	31.6321	22.6486	31.7818	35.8768	29.5983
RLSS-251	25.1383	32.4827	31.539	29.4434	24.2493	29.0858	33.4735	32.1412	29.5756	24.6105	4.96508
RLSS-258	26.0503	32.3182	30.8785	29.2038	24.1954	28.9349	32.7589	31.9376	29.5299	25.7769	3.75306
RLSS-259	27.6107	32.2459	31.3752	29.1532	24.2519	28.8902	33.1274	31.2054	29.2436	26.9768	2.26684
RLSS-260	24.7043	32.0007	30.7349	28.4928	23.5876	28.4781	32.5494	30.8902	28.8746	24.1129	4.76178
RLSS-268	24.6375	32.0493	30.806	28.3284	23.1759	27.9656	32.5769	29.7249	28.7201	24.293	4.42713
RLSS-272	24.1251	31.651	30.7542	27.7679	22.6875	27.421	32.2733	30.1167	28.0125	23.7041	4.30846
RLSS-281	23.7889	31.3807	30.8444	27.76	22.6488	27.248	32.0101	30.4491	30.4661	23.8073	6.65877
RLSS-289	23.5547	32.6155	31.8219	28.9056	23.6817	28.5924	32.708	31.5408
RLSS-291	26.695	29.1764	28.2314	25.0991	20.0949	24.7192	29.7346	28.0856	27.1363	27.0079	0.128378
RLSS-296	22.1908	32.3872	30.967	28.1968	23.0777	28.0638	32.8244	32.0436
RLSS-297	23.1826	31.9424	31.1887	28.3926	23.3891	27.9882	32.3729	32.0402
RLSS-298	25.7166	32.7491	32.8312	30.0462	25.1715	29.856	32.5464	32.0985	31.86	25.767	6.09293
RLSS-300	21.7612	31.591	30.4493	27.7546	22.7407	27.3322	32.2579	31.1193
RLSS-305	19.891	31.365	30.4235	27.7605	22.6812	27.148	31.7796	30.5093
RLSS-306	22.9616	33.7119	36.0356	32.8572	27.014	33.3588	34.1199	32.2208
RLSS-308	23.4935	32.1202	33.1863	30.5589	23.4097	29.947	34.434	28.6423
RLSS-309	20.5298	31.6983	31.7382	28.9908	22.5406	28.4913	33.4351	29.0394
RLSS-310	24.628	31.7801	31.612	29.1995	23.1932	28.8344	33.4523	29.5926	28.523	23.074	5.44899
RLSS-312	23.0493	30.9949	29.707	27.3878	21.9431	26.9501	31.6909	29.3183
RLSS-313	15.7211	30.5153	30.2476	26.8166	22.3521	27.4687	32.047	28.3983
RLSS-314	21.2427	31.9736	31.9337	29.3006	22.9827	28.7271	33.5778	29.5277
RLSS-323	19.5886	31.4372	31.9355	29.0906	22.6838	28.3499	33.4302	29.0796
RLSS-324	18.9243	31.0648	31.4456	28.5246	23.4807	27.5869	33.2069	28.4521
RLSS-325	22.7577	31.7948	33.3465	30.0362	23.9007	29.0053	34.1059	29.3996
RLSS-329	22.909	29.5709	28.1713	25.8699	20.542	25.529	30.2911	28.4225
RLSS-332	18.9193	30.8548	30.8116	28.0342	22.6721	27.4014	32.5242	28.6408
RLSS-336	18.2644	31.5411	31.9763	29.2677	22.7507	28.8511	33.833	28.6613
RLSS-338	26.8069	30.7772	32.0278	31.6972	26.7332	28.6475	32.5772	27.4649
RLSS-340	24.1667	31.9328	30.4576	28.1791	22.7816	27.7622	32.1973	31.5703	27.4424	23.0742	4.36828
RLSS-344	20.8036	33.4347	32.2883	29.5771	24.1901	29.191	34.1312	32.5619
RLSS-345	27.141	32.4313	37.0375	36.0145	30.8754	34.8913	38.5559	29.9989
CU-018	33.913	30.9675	31.7115	31.0219	27.9668	28.4298	32.4651	29.2984

## Sheet: Healthy donors
															Code	miR16 Cт Mean	miR155 Cт Mean	miR362 Ct Mean	miR502 Cт Mean	miR601 Cт Mean	miR 1323 Cт Mean	miR630 Ct Mean
															BB116	26.8363	33.3423	36.1372	32.7526	33.4647	32.9307	34.0884
															BB122	27.7444	33.1948	34.274	32.3001	32.7207	32.6542	34.3029
															BB126	24.7458	32.8523	34.6804	32.0615	32.5606	32.1454	34.967
															BB127	26.4174	33.1976	34.0149	31.9948	31.9059	32.0269	35.6382
															BB128	26.0361	33.3725	35.3402	32.3993	33.0429	32.721	32.8775
															BB129	25.7395	33.1959	32.8877	31.6359	31.3425	31.4622	34.5388
															BB131	26.2645	33.2341	33.9247	32.7449	33.4299	32.9945	35.3875
															BB133	26.1161	33.0946	35.7551	32.5118	33.7047	33.4358	41.0677
															BB134	25.8473	32.822	29.8696	31.7642	31.8218	32.0543	35.3257
															BB136	26.5302	33.0768	34.695	32.5656	32.8776	32.681	36.7327
															BB137	25.6943	32.796	34.9151	32.1209	32.1589	32.3358	36.1294
															BB138	26.0901	33.0176	35.0047	32.3321	32.5175	32.8787	35.9804
															BB140	27.8307	33.096	34.9119	32.768	32.7405	33.1003	36.8653
															BB141	26.2087	32.536	33.6789	32.6154	33.5253	33.2276	38.0104
															BB143	25.9009	33.2855	34.3514	31.2849	33.301	33.0352	36.3842
															BB144	25.9718	33.9763	35.5827	32.9851	33.3812	33.2184	37.4401
															BB146	26.6844	33.5662	30.6232	33.0995	32.958	32.9362	37.1422
															BB147	25.5282	32.6253	36.5539	32.4213	33.0312	33.262	36.4077
															BB150	25.6641	32.8327	33.9638	32.5435	32.9041	33.2037	35.8383
															BB153	25.7809	32.7679	34.9034	32.6717	33.7555	33.9184	35.9639
															BB154	25.7139	32.682	33.679	32.4542	33.3648	33.4745	35.8063
															BB159	27.6155	32.3748	35.6526	32.1999	33.2325	33.2573	36.2863
															BB160	27.8533	32.4703	31.4858	32.2661	32.6112	33.0217	36.7605
															BB161	26.5438	32.6216	34.0265	33.0214	33.3851	33.8123	36.9386
															BB164	26.4548	33.5361	35.4616	32.7717	33.437	33.6759	37.0164
															BB181	25.2081	32.7221	33.8666	32.2912	33.0051	33.299	36.6212
															BB184	24.6553	31.9305	33.4627	32.25	34.214	34.289	37.3152
															BB191	26.3739	32.9932	32.5794	32.3147	32.6651	32.8939	36.9331
															BB255	26.0949	32.6161	33.2501	31.7447	33.311	33.0707	37.0226
															BB462	25.4933	32.8328	36.0978	32.7178	33.4026	32.8659	35.2648
															BB466	26.3165	32.7235	31.365	31.9942	31.9252	31.8329	35.8745
															BB468	25.9951	32.6917	34.1284	32.3353	32.3509	32.712	36.8547
															BB473	25.8843	32.8951	32.2673	32.2013	32.2676	31.9576	31.9436
